# Supplementary material for: Functional insights into the infective larval stage of Anisakis simplex s.s., Anisakis pegreffii and their hybrids based on gene expression patterns
Source: BMC Genomics. 2018 Aug 7;19:592. doi: 10.1186/s12864-018-4970-9 (PMC6080401; doi:10.1186/s12864-018-4970-9)
Supplement: Supplementary file 3 — Differential expression analyses at the whole transcriptome level. Results obtained from the analyses of differential expression; 1) Hybrids vs A. pegreffi; 2) Hybrids vs A. simplex s.s.; 3) A. pegreffii vs A. simplex s.s. Rows summarizing significant differentially expressed transcripts supported by FDR < 0.05) are highlighted in light blue. (XLSX 12115 kb) [file 12864_2018_4970_MOESM3_ESM.xlsx]

## Sheet: hybrid versus pegreffii
Transcript consensus sequence	logFC	PValue	FDR	Description
Seq25830	14.2593	9.63e-97	7.2e-92	Unannotated transcript
Seq27224	14.0348	1.39e-95	5.18e-91	Unannotated transcript
Seq28382	14.0156	2.3e-85	5.69e-81	Unannotated transcript
Seq31192	14.0238	3.04e-85	5.69e-81	Unannotated transcript
Seq36200	12.7406	3.76e-79	5.63e-75	Unannotated transcript	Seq = consensus transcript sequence
Seq36001	15.5516	5.79e-77	7.21e-73	Unannotated transcript	logFC = log fold change ratio values in the differential expression analysis between the hybrids and A. pegreffii using EdgeR
Seq36340	15.2911	2.78e-74	2.97e-70	Unannotated transcript	PValue = Pvalues in the differential expression analysis between the hybrids and A. pegreffii using EdgeR
Seq31925	12.9899	1.67e-73	1.56e-69	Unannotated transcript	FDR = False discovery rate in the differential expression analysis between the hybrids and A. pegreffii using EdgeR
Seq35447	13.1979	7.89e-71	6.56e-67	Unannotated transcript	Description = Annotation assigned to the consensus transcript sequence according to the description of the subject used for annotation of this transcript
Seq38782	13.0446	3.26e-64	2.44e-60	Unannotated transcript
Seq32181	16.4099	3.89e-62	2.65e-58	Unannotated transcript
Seq28660	13.695	1.03e-57	6.43e-54	Unannotated transcript
Seq35947	13.6487	2.25e-57	1.29e-53	Unannotated transcript
Seq35758	12.6011	5.42e-54	2.89e-50	Unannotated transcript
Seq35909	13.4775	5.26e-52	2.62e-48	Unannotated transcript
Seq35908	13.5488	6.96e-52	3.25e-48	Unannotated transcript
Seq36339	14.1549	5.78e-50	2.54e-46	Unannotated transcript
Seq34842	10.6133	6.76e-50	2.81e-46	Unannotated transcript
Seq35936	12.9289	7.74e-48	3.05e-44	Unannotated transcript
Seq84393	7.48375	1.25e-46	4.67e-43	Unannotated transcript
Seq31207	12.8764	1.64e-46	5.85e-43	Unannotated transcript
Seq2387	7.72032	2.07e-46	7.02e-43	Unannotated transcript
Seq35910	16.6291	3.1e-46	1.01e-42	Unannotated transcript
Seq35446	13.0893	3.46e-46	1.08e-42	Unannotated transcript
Seq35445	13.0753	9.52e-46	2.85e-42	Unannotated transcript
Seq27676	13.2092	7.03e-45	2.02e-41	Unannotated transcript
Seq36003	13.2383	7.54e-45	2.09e-41	Unannotated transcript
Seq35854	12.7614	1.01e-44	2.7e-41	Unannotated transcript
Seq31831	14.6797	1.13e-44	2.91e-41	Unannotated transcript
Seq35963	12.9617	1.92e-44	4.78e-41	Unannotated transcript
Seq35855	12.5961	2.41e-42	5.82e-39	Unannotated transcript
Seq30728	12.5417	4.01e-42	9.36e-39	Unannotated transcript
Seq35935	12.3532	1.51e-39	3.42e-36	Unannotated transcript
Seq28383	5.98697	1.94e-39	4.27e-36	Unannotated transcript
Seq22535	12.8131	3.08e-38	6.58e-35	Unannotated transcript
Seq36049	13.3227	5.91e-38	1.23e-34	Unannotated transcript
Seq33705	11.0025	1.11e-37	2.25e-34	Unannotated transcript
Seq15345	-9.31534	1.89e-37	3.72e-34	PREDICTED: similar to scavenger receptor cysteine-rich protein isoform 1
Seq33515	12.8185	3.27e-37	6.26e-34	Unannotated transcript
Seq68485;Seq31301	5.3325	1.13e-36	2.11e-33	Unannotated transcript;Unannotated transcript
Seq38784	12.1233	6.77e-36	1.23e-32	Unannotated transcript
Seq30030	12.796	9.22e-36	1.64e-32	Unannotated transcript
Seq24727	12.7882	5.01e-34	8.71e-31	Unannotated transcript
Seq64020	7.77852	5.73e-34	9.74e-31	Unannotated transcript
Seq53790	-5.04085	6.95e-33	1.15e-29	Uncharacterized protein C3orf32
Seq9904	-5.51748	1.73e-32	2.81e-29	Unannotated transcript
Seq27683	5.01516	3.1e-32	4.93e-29	NADH dehydrogenase subunit 5
Seq21288	11.8054	7.37e-31	1.15e-27	Unannotated transcript
Seq81436	-4.70821	9.44e-30	1.44e-26	Unannotated transcript
Seq7519	4.55491	3.87e-29	5.78e-26	Unannotated transcript
Seq59457	-7.24599	1.28e-28	1.88e-25	putative trans-2-enoyl- reductase
Seq36837	-5.05139	4.1e-28	5.89e-25	Unannotated transcript
Seq12506	-5.08185	9.59e-28	1.35e-24	Unannotated transcript
Seq25316	5.93388	1.01e-27	1.4e-24	Pao retrotransposon peptidase family protein
Seq74661	-4.27839	4.44e-27	6.04e-24	Unannotated transcript
Seq35365	11.5328	4.66e-27	6.22e-24	Unannotated transcript
Seq25768	5.52816	1.17e-26	1.54e-23	NADH dehydrogenase subunit 5
Seq35948	12.2527	1.73e-26	2.23e-23	Unannotated transcript
Seq9903	-4.40653	1.07e-25	1.35e-22	Unannotated transcript
Seq43943	-7.24909	5.58e-25	6.95e-22	Unannotated transcript
Seq7829	-5.25061	8.35e-25	1.02e-21	Unannotated transcript
Seq35857	4.60679	1.13e-24	1.37e-21	Unannotated transcript
Seq4841	-5.44441	1.23e-24	1.46e-21	Unannotated transcript
Seq29813	12.0267	4.84e-24	5.65e-21	Unannotated transcript
Seq29310	4.87653	5.34e-24	6.15e-21	protease inhibitor
Seq50301	-4.48735	5.65e-23	6.4e-20	Unannotated transcript
Seq56753	-4.43125	7.71e-23	8.61e-20	hypothetical protein ASU_09623
Seq40342	4.66808	1.42e-22	1.56e-19	Unannotated transcript
Seq1247	4.79526	1.69e-22	1.83e-19	Unannotated transcript
Seq41253	-3.63264	4.31e-22	4.6e-19	Unannotated transcript
Seq15341	-4.82873	6.33e-22	6.67e-19	Unannotated transcript
Seq40708;Seq13659	3.83992	1.87e-21	1.94e-18	Unannotated transcript;Unannotated transcript
Seq24993	8.06637	2.31e-21	2.37e-18	Unannotated transcript
Seq78460	-3.78674	3.83e-21	3.87e-18	PREDICTED: similar to scavenger receptor cysteine-rich protein isoform 1
Seq57318	-8.51362	4.92e-21	4.9e-18	Cuticle collagen C09G5.5
Seq83309	4.32548	5.3e-21	5.22e-18	Unannotated transcript
Seq39934	-8.17948	6.81e-21	6.61e-18	mitogen-activated protein kinase kinase kinase mlt
Seq15967	4.60632	2.03e-20	1.94e-17	Unannotated transcript
Seq78831	4.39933	2.37e-20	2.24e-17	Thioredoxin-like protein p19 precursor
Seq65044	3.9703	2.42e-20	2.27e-17	Unannotated transcript
Seq35067;Seq33491	10.7691	2.87e-20	2.65e-17	Unannotated transcript;Unannotated transcript
Seq53546	-3.42327	3.13e-20	2.86e-17	ubiquitin conjugating enzyme E2, putative
Seq78615	3.80654	3.74e-20	3.36e-17	hypothetical protein ASU_07543
Seq21835	3.53727	4.57e-20	4.07e-17	NADH dehydrogenase subunit 4
Seq323	3.74665	5.2e-20	4.57e-17	Unannotated transcript
Seq47248	-3.74124	5.3e-20	4.61e-17	Unannotated transcript
Seq52330	-3.93164	1.03e-19	8.87e-17	px domain-containing protein
Seq55666	-3.75006	1.19e-19	1.01e-16	Phosphatidylethanolamine-binding protein-like protein F40A3.3
Seq27878	6.15906	1.34e-19	1.12e-16	T26696 hypothetical protein Y38H6C.6 - Caenorhabditis elegans
Seq15342	-4.77483	1.35e-19	1.12e-16	putative transcriptional regulator, contains C-terminal CBS domain containing protein, partial
Seq56708	-4.41448	1.63e-19	1.34e-16	C. briggsae CBR-TNT-2 protein
Seq37930	4.36998	1.74e-19	1.42e-16	Unannotated transcript
Seq27829	8.99801	2.03e-19	1.63e-16	Protein DMSR-6
Seq32336	6.08086	2.89e-19	2.3e-16	Unannotated transcript
Seq9571	4.40384	3.64e-19	2.86e-16	Unannotated transcript
Seq41287	-3.36222	1.06e-18	8.25e-16	zinc metalloproteinase, putative
Seq35561;Seq33172	10.2651	1.32e-18	1.02e-15	Unannotated transcript;Unannotated transcript
Seq30336	7.78881	1.41e-18	1.08e-15	Unannotated transcript
Seq63102	4.06595	2.84e-18	2.14e-15	Unannotated transcript
Seq62561	-3.50294	2.88e-18	2.15e-15	putative vitellogenin precursor-like protein
Seq59309	-3.58418	4.7e-18	3.48e-15	putative myoglobin
Seq80810	3.90959	7.34e-18	5.38e-15	Unannotated transcript
Seq26523	4.06975	7.73e-18	5.61e-15	hypothetical protein CRE_03926
Seq2754	3.07338	1.13e-17	8.12e-15	predicted protein
Seq35965	10.525	1.22e-17	8.66e-15	Unannotated transcript
Seq1767	-3.47194	1.26e-17	8.85e-15	SNARE domain-containing protein
Seq55454	-4.50013	1.27e-17	8.85e-15	organic cation transporter protein
Seq30754	6.48778	1.46e-17	1.01e-14	F-actin capping protein alpha subunit
Seq42160	3.16928	1.52e-17	1.05e-14	Cuticle collagen C09G5.5
Seq33517	11.4528	2.17e-17	1.47e-14	Unannotated transcript
Seq31732	10.5144	3e-17	2.02e-14	hypothetical protein OXYTRI_14248
Seq45872	3.20991	3.82e-17	2.55e-14	lymphocyte antigen 75
Seq41872	2.99178	4.45e-17	2.95e-14	hemoglobin, partial
Seq47150	4.10499	4.88e-17	3.2e-14	Unannotated transcript
Seq28044	4.37017	5.81e-17	3.78e-14	OV39 antigen (Fragment)-like
Seq44687	-3.94065	6.42e-17	4.14e-14	gelsolin-like protein 1
Seq21586	3.83233	6.61e-17	4.22e-14	hypothetical protein LOAG_09227
Seq31262	2.96448	7.26e-17	4.6e-14	NADH dehydrogenase subunit 4L
Seq63864	-3.18369	7.39e-17	4.64e-14	Unannotated transcript
Seq31749	6.08856	8.47e-17	5.28e-14	Unannotated transcript
Seq72191	-3.88994	1.22e-16	7.56e-14	Unannotated transcript
Seq61518	4.42939	1.28e-16	7.87e-14	Unannotated transcript
Seq45962	-3.38326	1.3e-16	7.9e-14	FMRFamide-related peptide FLP-12 precursor
Seq40704	-4.14436	1.37e-16	8.27e-14	Unannotated transcript
Seq25578	4.21142	1.48e-16	8.84e-14	putative regulator of innate immunity protein 3
Seq81197	-3.14047	1.51e-16	8.98e-14	Fork head domain containing protein
Seq44738	-3.82132	1.73e-16	1.02e-13	regulator of g-protein signaling rgs-7
Seq80006	2.90676	1.88e-16	1.1e-13	serine threonine-protein kinase ulk1
Seq6820	3.05482	2.1e-16	1.22e-13	Unannotated transcript
Seq42225	-3.39843	2.16e-16	1.24e-13	A Chain A, Crystal Structure Of An Inhibited Fragment Of Ets-1
Seq44410	-3.52816	2.68e-16	1.53e-13	hypothetical protein ASU_13401
Seq45626	-3.0258	3.06e-16	1.73e-13	Titin, putative
Seq28109	4.78816	3.16e-16	1.78e-13	NADH dehydrogenase subunit 2
Seq23944	3.82405	4.21e-16	2.35e-13	cytochrome c oxidase subunit 1, partial (mitochondrion)
Seq21308	4.17172	9.92e-16	5.5e-13	cytochrome c oxidase subunit I
Seq35137	3.78574	1.26e-15	6.94e-13	Unannotated transcript
Seq36867	7.5541	1.41e-15	7.72e-13	Unannotated transcript
Seq23554	6.13689	1.47e-15	7.96e-13	Zinc finger in N-recognin family protein
Seq46089	-3.25223	1.59e-15	8.53e-13	mitogen-activated protein kinase kinase kinase mlt
Seq24111	4.21513	1.71e-15	9.15e-13	cytochrome oxidase subunit I, partial (mitochondrion)
Seq22783	3.29448	1.81e-15	9.61e-13	Cuticle collagen C09G5.5
Seq62402	4.0087	1.99e-15	1.05e-12	Unannotated transcript
Seq154	2.98823	2.11e-15	1.1e-12	Unannotated transcript
Seq14361	3.45218	2.4e-15	1.25e-12	Unannotated transcript
Seq27495	4.28125	2.43e-15	1.25e-12	cytochrome oxidase subunit I, partial (mitochondrion)
Seq20961	-3.27138	2.47e-15	1.26e-12	myosin-4
Seq39894	-3.93546	2.61e-15	1.33e-12	cre-flp-22 protein
Seq63020	4.02275	2.69e-15	1.36e-12	Unannotated transcript
Seq58482	-5.69025	2.88e-15	1.45e-12	Unannotated transcript
Seq69087	3.84558	3.36e-15	1.68e-12	Unannotated transcript
Seq13345;Seq15412	-10.7599	3.67e-15	1.82e-12	conserved hypothetical protein, partial;conserved hypothetical protein, partial
Seq82387	6.14925	4.06e-15	2e-12	Unannotated transcript
Seq6005	3.38522	4.12e-15	2.01e-12	acetyltransferase
Seq5142	3.42952	4.25e-15	2.06e-12	Unannotated transcript
Seq13093	3.49624	4.3e-15	2.07e-12	Unannotated transcript
Seq77611	4.98221	4.89e-15	2.34e-12	class 3 lipase protein
Seq40332	-3.69582	5.66e-15	2.7e-12	metallophosphoesterase 1
Seq59984	-3.60664	5.92e-15	2.8e-12	hypothetical protein LOAG_08022
Seq30996	6.59348	6.23e-15	2.93e-12	Unannotated transcript
Seq51641	-3.74569	6.63e-15	3.1e-12	sodium potassium-transporting atpase subunit alpha
Seq17303	-4.02792	7.16e-15	3.33e-12	cre-clc-1 protein
Seq12988	-9.27819	7.9e-15	3.64e-12	Unannotated transcript
Seq42262	-2.84623	8.68e-15	3.98e-12	hypothetical protein
Seq6392	-2.8888	9.06e-15	4.13e-12	hypothetical protein ASU_13401
Seq72988	6.41356	9.46e-15	4.29e-12	Unannotated transcript
Seq71943	-5.17952	1.01e-14	4.56e-12	Unannotated transcript
Seq35966	8.91281	1.03e-14	4.6e-12	Unannotated transcript
Seq47162	-4.17646	1.07e-14	4.77e-12	hypothetical protein LOAG_00277
Seq78103;Seq72984	-2.77213	1.09e-14	4.83e-12	putative enoyl;Unannotated transcript
Seq55659	-3.86407	1.15e-14	5.04e-12	elmo domain-containing protein 2
Seq59094	-4.16289	1.17e-14	5.12e-12	Unannotated transcript
Seq12099	-5.5227	1.38e-14	5.99e-12	hypothetical protein Bm1_19460
Seq41794	-3.22638	1.43e-14	6.18e-12	leukocyte receptor cluster member 8-like protein
Seq23386	4.29281	1.54e-14	6.64e-12	cytochrome b
Seq79187	3.2402	1.56e-14	6.67e-12	ASABF-beta
Seq81385	3.80163	1.83e-14	7.78e-12	Unannotated transcript
Seq35366	10.6197	1.94e-14	8.21e-12	Unannotated transcript
Seq65915	6.01155	2.42e-14	1.02e-11	Unannotated transcript
Seq23734	3.29612	2.94e-14	1.23e-11	major pepsin inhibitor 3
Seq42751	-4.70499	2.97e-14	1.23e-11	hypothetical protein ASU_12265
Seq81599	2.80002	3.51e-14	1.45e-11	UA3-recognized allergen, partial
Seq74643	-4.57654	4.41e-14	1.81e-11	Unannotated transcript
Seq43259	-3.66602	4.89e-14	2e-11	hypothetical protein ASU_11852
Seq39901	-4.63402	5.04e-14	2.05e-11	SDA1 family protein
Seq63533	-4.25451	5.53e-14	2.24e-11	Unannotated transcript
Seq17083	-3.3559	5.76e-14	2.31e-11	putative l-xylulose reductase
Seq56007	6.82954	5.85e-14	2.34e-11	hypothetical protein LOAG_01555
Seq8728	-5.47568	6.37e-14	2.53e-11	cre-glb-3 protein
Seq42395	-2.69627	6.53e-14	2.58e-11	zinc finger protein
Seq16617	-4.16772	6.63e-14	2.61e-11	protease inhibitor
Seq62642	-3.36902	8.41e-14	3.29e-11	putative vitellogenin precursor-like protein
Seq30218	3.63287	8.57e-14	3.34e-11	hypothetical protein LOAG_13274, partial
Seq3141	-3.46849	8.9e-14	3.45e-11	Unannotated transcript
Seq43397;Seq13374	-3.30813	1.03e-13	3.97e-11	hypothetical protein ASU_09617;Unannotated transcript
Seq20651	-4.89194	1.06e-13	4.07e-11	hypothetical protein ASU_02550
Seq4625	2.67743	1.11e-13	4.25e-11	Unannotated transcript
Seq79065	-2.90889	1.14e-13	4.32e-11	Ani s 11-like protein precursor
Seq60734	-3.73911	1.15e-13	4.35e-11	hypothetical protein ASU_02148
Seq78729	2.72869	1.33e-13	5e-11	SXP/RAL-2 family protein 2 isoform 1
Seq41694	-2.93212	1.51e-13	5.64e-11	putative integrase core domain protein
Seq46396	-3.71935	1.52e-13	5.66e-11	hypothetical protein LOAG_07333
Seq10053	-5.7349	1.7e-13	6.3e-11	Unannotated transcript
Seq5866	-3.39471	1.71e-13	6.31e-11	cre-clc-1 protein
Seq23943	7.04712	1.81e-13	6.63e-11	Unannotated transcript
Seq19984	-5.53886	2.04e-13	7.45e-11	conserved hypothetical protein
Seq19572	-2.84009	2.11e-13	7.65e-11	transthyretin-like protein 46
Seq29298	9.97544	2.42e-13	8.73e-11	hypothetical protein THAOC_14323, partial
Seq18009	-3.14136	2.43e-13	8.75e-11	myosin-4
Seq32197	10.0103	2.57e-13	9.18e-11	Unannotated transcript
Seq22677	-2.6669	2.59e-13	9.22e-11	putative aspartic protease 2, partial
Seq36002	10.1138	2.62e-13	9.27e-11	Unannotated transcript
Seq36201	9.97536	2.71e-13	9.55e-11	Unannotated transcript
Seq50248;Seq1423	2.83322	2.83e-13	9.95e-11	Unannotated transcript;Thioredoxin-like protein p19 precursor
Seq52019	-3.44824	2.86e-13	9.97e-11	hypothetical protein, partial
Seq20820	2.5933	3.28e-13	1.14e-10	ani s 4 allergen
Seq30199	4.35018	3.46e-13	1.2e-10	Unannotated transcript
Seq26137	7.9882	3.55e-13	1.22e-10	Protein DMSR-6
Seq78809	3.67842	3.55e-13	1.22e-10	ASP2_ANISI RecName: Full=Serine protease inhibitor 2; AltName: Full=ASPI-2; Flags: Precursor
Seq46876	-3.36893	4.09e-13	1.4e-10	hypothetical protein CE1543
Seq2631	3.89698	4.17e-13	1.42e-10	Unannotated transcript
Seq43560	-3.64017	4.76e-13	1.61e-10	cell surface flocculin
Seq78737	2.79605	4.98e-13	1.68e-10	UPF0639 protein
Seq79537	3.57762	5.05e-13	1.69e-10	24 kDa protein
Seq29361	9.94203	5.08e-13	1.7e-10	hypothetical protein OXYTRI_14248
Seq25166	7.03913	5.45e-13	1.81e-10	Unannotated transcript
Seq43526	-4.21307	5.75e-13	1.9e-10	cytochrome b
Seq43359	-3.01612	5.91e-13	1.95e-10	zinc metalloproteinase, putative
Seq19570	-2.77242	5.94e-13	1.95e-10	transthyretin-like protein 46
Seq81778	-2.5327	6.2e-13	2.02e-10	Unannotated transcript
Seq20821	2.75889	6.26e-13	2.03e-10	ani s 4 allergen
Seq17351	-2.95315	6.37e-13	2.06e-10	hypothetical protein ASU_03843
Seq18340	-3.39904	6.91e-13	2.23e-10	apolipophorin
Seq53997	-3.55026	7.22e-13	2.32e-10	protein phosphatase 1 regulatory subunit 12a
Seq19571	-2.60855	7.67e-13	2.45e-10	transthyretin-like protein 46
Seq20911	-7.29848	8.03e-13	2.55e-10	Unannotated transcript
Seq27292	9.84067	9.02e-13	2.86e-10	Unannotated transcript
Seq19774	2.59222	9.35e-13	2.95e-10	SXP/RAL-2 family protein 2 isoform 1
Seq39325	2.75833	1.03e-12	3.22e-10	hypothetical protein ASU_07777
Seq328	-3.19678	1.03e-12	3.22e-10	Unannotated transcript
Seq35797	11.3961	1.04e-12	3.23e-10	Unannotated transcript
Seq5028	2.95324	1.07e-12	3.31e-10	ani s 4 allergen
Seq72425	-2.46281	1.12e-12	3.45e-10	Unannotated transcript
Seq58434	-2.81114	1.12e-12	3.45e-10	translation elongation factor eEF-1 alpha chain
Seq24626	7.78295	1.28e-12	3.9e-10	Unannotated transcript
Seq47163	-4.70206	1.28e-12	3.9e-10	Unannotated transcript
Seq68851	-5.06443	1.51e-12	4.58e-10	Unannotated transcript
Seq16135	-3.27087	1.66e-12	5.04e-10	copine family protein 2
Seq57926	-4.34459	1.91e-12	5.76e-10	Unannotated transcript
Seq4539	2.56147	1.93e-12	5.8e-10	hypothetical protein LOAG_10792
Seq69088	4.12602	1.99e-12	5.95e-10	Unannotated transcript
Seq13926	-5.9189	2.12e-12	6.31e-10	hypothetical protein, partial
Seq26255	7.7542	2.34e-12	6.93e-10	hypothetical protein OXYTRI_14248
Seq20432	-2.49561	2.49e-12	7.37e-10	ring finger protein nhl-1
Seq81916	-2.59815	2.6e-12	7.65e-10	hypothetical protein LOAG_00973
Seq22240	2.69262	2.72e-12	7.96e-10	cytochrome b
Seq43639	-3.54513	2.82e-12	8.24e-10	gnat family protein
Seq13369	-4.29464	3.23e-12	9.39e-10	conserved hypothetical protein, partial
Seq49100	3.26339	3.36e-12	9.74e-10	Unannotated transcript
Seq41567	-2.78052	3.44e-12	9.92e-10	hypothetical protein ASU_11063
Seq26179	2.78897	3.56e-12	1.02e-09	Unannotated transcript
Seq55822	-4.3112	3.61e-12	1.03e-09	aspartic protease 6
Seq8790	-4.24422	3.62e-12	1.03e-09	myosin tail family protein
Seq20618	-3.01604	3.72e-12	1.06e-09	Unannotated transcript
Seq73017	-5.37512	3.98e-12	1.13e-09	Unannotated transcript
Seq35785	5.49291	3.99e-12	1.13e-09	Unannotated transcript
Seq74670	-3.22422	4.04e-12	1.14e-09	Unannotated transcript
Seq6336	-3.31306	4.07e-12	1.14e-09	cre-clc-1 protein
Seq3681	2.72641	4.14e-12	1.15e-09	asparagine synthetase
Seq37361	6.20188	4.48e-12	1.24e-09	Unannotated transcript
Seq78756	2.67076	4.51e-12	1.25e-09	transthyretin-like protein 5
Seq14623	-5.14028	4.52e-12	1.25e-09	conserved hypothetical protein, partial
Seq52415	5.49218	4.6e-12	1.26e-09	class 3 lipase protein
Seq1035	5.27387	5.05e-12	1.38e-09	Unannotated transcript
Seq27358	2.75822	5.2e-12	1.42e-09	Unannotated transcript
Seq13235;Seq9949	-6.09947	5.31e-12	1.44e-09	Unannotated transcript;Unannotated transcript
Seq43500	-2.88491	5.69e-12	1.54e-09	putative aspartic protease
Seq5824	2.74607	5.69e-12	1.54e-09	Nematode cuticle collagen N-terminal domain containing protein
Seq9093	-3.74779	5.81e-12	1.56e-09	Cell wall-associated hydrolase, partial
Seq81575	5.24201	6.01e-12	1.61e-09	Unannotated transcript
Seq54077	-2.95573	6.37e-12	1.7e-09	translocating chain-associated membrane protein 1-like 1
Seq14615	-2.50439	6.97e-12	1.85e-09	zinc finger protein
Seq31876	4.71472	7.28e-12	1.93e-09	cytochrome oxidase subunit II, partial (mitochondrion)
Seq23166	7.3448	7.94e-12	2.1e-09	Protein Y49E10.18
Seq4624	2.4967	8.23e-12	2.17e-09	SXP/RAL-2 family protein 2 isoform 1
Seq26173	3.97419	8.34e-12	2.19e-09	heat shock protein 70 A
Seq2195	3.28351	9.2e-12	2.4e-09	Unannotated transcript
Seq81942	3.08706	9.64e-12	2.5e-09	Unannotated transcript
Seq58286	-2.59387	9.65e-12	2.5e-09	Protein R07E5.13
Seq22437	2.80127	9.71e-12	2.51e-09	Unannotated transcript
Seq6592	4.79091	1e-11	2.58e-09	24 kDa protein
Seq10978	2.4067	1.02e-11	2.62e-09	NADH dehydrogenase subunit 4
Seq20002	-2.59437	1.03e-11	2.64e-09	aspartic protease precursor
Seq38398	2.91813	1.07e-11	2.74e-09	Unannotated transcript
Seq81658	4.58571	1.14e-11	2.9e-09	Unannotated transcript
Seq64014	-3.20863	1.15e-11	2.91e-09	Unannotated transcript
Seq10843	-7.19852	1.23e-11	3.11e-09	Unannotated transcript
Seq28108	2.7101	1.31e-11	3.29e-09	Unannotated transcript
Seq15590	-5.12311	1.39e-11	3.49e-09	hypothetical protein LOAG_05421
Seq6984	5.95454	1.42e-11	3.55e-09	hypothetical protein OXYTRI_13059
Seq30518	10.0477	1.45e-11	3.62e-09	Unannotated transcript
Seq19557	2.52994	1.65e-11	4.1e-09	Protein CBR-COL-142
Seq26187	3.34451	1.71e-11	4.23e-09	hypothetical protein WUBG_07237
Seq9577	-5.12069	1.77e-11	4.38e-09	hypothetical protein ASU_03815
Seq40394	-2.81405	1.99e-11	4.9e-09	Unannotated transcript
Seq46957	2.65002	2.47e-11	6.06e-09	Cuticle collagen C09G5.5
Seq29358	5.16146	2.53e-11	6.17e-09	cytochrome oxidase subunit II, partial (mitochondrion)
Seq20433	-3.25013	2.54e-11	6.18e-09	ring finger protein nhl-1
Seq15596	-2.56528	2.57e-11	6.23e-09	t-complex protein 1 subunit zeta
Seq53235	-4.35975	2.6e-11	6.28e-09	activation-associated secreted protein-1, partial
Seq62082	-4.42944	2.67e-11	6.45e-09	hypothetical protein LOAG_10365
Seq16419	-2.66873	2.84e-11	6.82e-09	aspartic protease 6
Seq40155	2.79131	2.92e-11	6.99e-09	hypothetical protein ASU_08301
Seq35926	4.93366	2.97e-11	7.08e-09	Unannotated transcript
Seq41390	-2.7169	3.08e-11	7.33e-09	hypothetical protein ASU_03048
Seq41588	2.62877	3.1e-11	7.36e-09	Pao retrotransposon peptidase family protein
Seq46798	-8.91971	3.17e-11	7.49e-09	Unannotated transcript
Seq15247	-6.03563	3.32e-11	7.84e-09	Unannotated transcript
Seq44752	-4.08228	3.4e-11	7.99e-09	Protein F25G6.7, isoform b
Seq13188	-4.56708	3.87e-11	9.07e-09	Trehalase family protein
Seq14092	4.41677	3.97e-11	9.28e-09	Unannotated transcript
Seq3265	-2.38094	3.99e-11	9.3e-09	solute carrier family 12 member 9
Seq3598	2.35714	4.03e-11	9.36e-09	hypothetical protein LOAG_09702
Seq61489	-8.66681	4.11e-11	9.51e-09	hypothetical protein ASU_03815
Seq78400;Seq11184	-2.56359	4.15e-11	9.57e-09	hypothetical protein;conserved hypothetical protein, partial
Seq13587	2.33483	4.23e-11	9.73e-09	24 kda protein
Seq16848	-6.73733	4.27e-11	9.79e-09	Unannotated transcript
Seq82329	2.36266	4.67e-11	1.07e-08	Unannotated transcript
Seq8583	-8.60656	4.98e-11	1.13e-08	Unannotated transcript
Seq54728	2.60325	5.04e-11	1.15e-08	NADH dehydrogenase subunit 2
Seq12503	-5.07585	5.09e-11	1.15e-08	hypothetical protein ASU_13608
Seq45994	-2.3883	5.49e-11	1.24e-08	nadh dehydrogenase iron-sulfur protein
Seq30105	2.45813	6.13e-11	1.38e-08	dihydroxy-3-keto-5-methylthiopentene dioxygenase-like protein 1
Seq29891	3.78826	6.46e-11	1.45e-08	serine threonine-protein kinase ulk1
Seq42771	-2.24797	6.76e-11	1.51e-08	gtp-binding protein rad
Seq4826	-2.71285	7.33e-11	1.64e-08	HsGCN1
Seq61337	-4.30892	8.02e-11	1.78e-08	hypothetical protein ASU_06849
Seq82479	-2.7494	8.14e-11	1.81e-08	DEAD box polypeptide 17, variant 3
Seq63527	-2.91533	8.42e-11	1.86e-08	hypothetical protein
Seq23263	3.19396	8.45e-11	1.86e-08	Unannotated transcript
Seq52215	-4.33502	8.77e-11	1.92e-08	beta tubulin isotype 1
Seq43411	-2.49271	8.8e-11	1.92e-08	alp enigma encoding family member (alp-1)
Seq14294	-2.85737	8.81e-11	1.92e-08	Unannotated transcript
Seq44675	-3.47715	8.82e-11	1.92e-08	Protein SVH-1
Seq29410	5.16848	8.95e-11	1.95e-08	hypothetical protein ASU_13791
Seq42229	-2.81315	9.07e-11	1.96e-08	CBR-IDA-1 protein
Seq81814	2.4505	9.23e-11	1.99e-08	Unannotated transcript
Seq20042	-2.7719	9.54e-11	2.06e-08	cytochrome b
Seq62756	-3.28932	9.87e-11	2.12e-08	diamine acetyltransferase 2
Seq72187	-8.9437	1e-10	2.15e-08	Unannotated transcript
Seq18162	-3.5102	1.03e-10	2.2e-08	l-lactate dehydrogenase
Seq16399	-2.49911	1.06e-10	2.26e-08	Unannotated transcript
Seq42582	-3.44421	1.08e-10	2.29e-08	hypothetical protein ASU_02917
Seq27652	2.70153	1.15e-10	2.43e-08	Unannotated transcript
Seq19068	-2.76588	1.16e-10	2.44e-08	Protein PKC-1, isoform b
Seq2299	2.50481	1.17e-10	2.45e-08	NADH dehydrogenase subunit 5
Seq2844	-2.61126	1.18e-10	2.47e-08	Ras-related protein Rap-2c
Seq46071	-2.75157	1.24e-10	2.6e-08	hypothetical protein ASU_01744
Seq52759	-2.2188	1.27e-10	2.65e-08	Unannotated transcript
Seq5596	2.68377	1.3e-10	2.71e-08	UA3-recognized allergen, partial
Seq25605	2.91469	1.33e-10	2.76e-08	cytochrome c oxidase subunit III
Seq62517	-3.65508	1.35e-10	2.79e-08	hypothetical protein LOAG_00114
Seq76962	2.30112	1.38e-10	2.86e-08	gilt-like protein
Seq57153	-2.8929	1.43e-10	2.94e-08	ring finger protein nhl-1
Seq42950	-2.65885	1.44e-10	2.96e-08	hypothetical protein ASU_05724
Seq9493	-4.29431	1.46e-10	3e-08	Unannotated transcript
Seq3408	2.18101	1.48e-10	3.01e-08	24 kDa protein
Seq42748	2.32068	1.55e-10	3.16e-08	cre-lon-8 protein
Seq20186	-2.2408	1.56e-10	3.17e-08	dihydrolipoyllysine-residue acetyltransferase component of pyruvate dehydrogenase
Seq21057	-4.32406	1.58e-10	3.21e-08	cytochrome p450 4c1
Seq80003	3.23739	1.75e-10	3.53e-08	t-cell leukemia homeobox protein 2
Seq3937	2.64648	1.75e-10	3.53e-08	CRE-IRG-3 protein
Seq16379	-7.19206	1.76e-10	3.54e-08	Unannotated transcript
Seq29973	4.35291	1.82e-10	3.65e-08	Unannotated transcript
Seq29771	2.78799	1.85e-10	3.7e-08	histone h1-delta
Seq16928	-2.18665	1.86e-10	3.7e-08	ceramide glucosyltransferase
Seq46400	3.53446	1.87e-10	3.72e-08	ASABF-gamma
Seq38978	-2.47648	1.89e-10	3.74e-08	hypothetical protein ASU_03048
Seq21440	-2.25949	1.89e-10	3.74e-08	C. briggsae CBR-LDH-1 protein
Seq19852	-2.53033	1.9e-10	3.75e-08	C. briggsae CBR-TRE-5 protein
Seq58573	3.81782	1.91e-10	3.75e-08	Unannotated transcript
Seq46362	-5.09506	1.92e-10	3.77e-08	wu:fc32f04 protein
Seq54477	2.60993	1.94e-10	3.81e-08	NADH dehydrogenase subunit 2
Seq59760	-8.2931	1.98e-10	3.86e-08	wd40-like beta propeller repeat family protein
Seq28682	4.01223	2e-10	3.9e-08	Unannotated transcript
Seq7066	-2.22258	2.05e-10	3.99e-08	trehalase
Seq28274	4.01531	2.08e-10	4.03e-08	NADH dehydrogenase subunit 4
Seq46892	-2.78221	2.13e-10	4.11e-08	Unannotated transcript
Seq72848	-8.6189	2.15e-10	4.14e-08	putative galectin protein 140
Seq55413	-3.22495	2.45e-10	4.71e-08	putative s-adenosylmethionine synthase 3
Seq28711	5.06154	2.47e-10	4.74e-08	transmembrane protein
Seq14883	-3.36902	2.65e-10	5.06e-08	Unannotated transcript
Seq54467	-3.39538	2.67e-10	5.09e-08	cre-glb-3 protein
Seq5874	2.49989	2.76e-10	5.25e-08	UA3-recognized allergen, partial
Seq61620	-2.58001	2.85e-10	5.41e-08	Protein CBG09336
Seq54612	-2.59644	2.89e-10	5.46e-08	hypothetical protein ASU_01258
Seq46251	-2.58077	3.17e-10	5.99e-08	hypothetical protein LOAG_17649
Seq47165	-2.71111	3.31e-10	6.23e-08	Unannotated transcript
Seq54068	3.03034	3.6e-10	6.75e-08	hypothetical protein WUBG_11810, partial
Seq32029	5.1218	3.77e-10	7.06e-08	hypothetical protein ASU_01837
Seq51610	-3.34338	3.83e-10	7.16e-08	Unannotated transcript
Seq26783	3.61813	3.84e-10	7.16e-08	NADH dehydrogenase subunit 4
Seq19402	-2.3178	3.93e-10	7.3e-08	protease inhibitor
Seq61689	-2.86717	4e-10	7.41e-08	acetyl
Seq33875	5.38253	4.15e-10	7.69e-08	Unannotated transcript
Seq62770	-6.30585	4.2e-10	7.75e-08	hypothetical protein ASU_03815
Seq83015	2.92974	4.28e-10	7.89e-08	Unannotated transcript
Seq35780	9.52625	4.3e-10	7.91e-08	Unannotated transcript
Seq56838	-2.52319	4.4e-10	8.06e-08	1-phosphatidylinositol- -bisphosphate phosphodiesterase delta-4
Seq7736	2.75371	4.56e-10	8.33e-08	Unannotated transcript
Seq56067	-3.66269	4.72e-10	8.61e-08	Voltage-gated calcium channel, T-type, alpha subunit. C. elegans cca-1 ortholog
Seq83058;Seq14113	-2.36128	4.73e-10	8.61e-08	hydrolase;hydrolase
Seq13940	-2.7275	4.82e-10	8.75e-08	Unannotated transcript
Seq63491	2.15807	4.95e-10	8.94e-08	Unannotated transcript
Seq45784	-2.44881	4.97e-10	8.94e-08	hypothetical protein LOAG_09584
Seq64089	-4.44743	4.97e-10	8.94e-08	Unannotated transcript
Seq63048	-3.23793	4.98e-10	8.94e-08	activator of 90 kda heat shock protein atpase-like protein 1
Seq62800	-2.90148	5.06e-10	9.06e-08	HsGCN1
Seq2375	2.2835	5.2e-10	9.31e-08	24 kda protein
Seq71857	-8.99776	5.3e-10	9.45e-08	Unannotated transcript
Seq8572	2.52253	5.68e-10	1.01e-07	glycoprotein-n-acetylgalactosamine 3-beta-galactosyltransferase 1
Seq76923	-2.56246	5.74e-10	1.02e-07	chondroitin sulfate synthase 2
Seq17236	-2.55361	6.02e-10	1.07e-07	Hypothetical protein CBG05062
Seq19069	-2.63644	6.43e-10	1.14e-07	AGC/PKC/ETA protein kinase
Seq47211	-2.97323	6.55e-10	1.15e-07	Unannotated transcript
Seq7019	2.62456	6.65e-10	1.17e-07	cre-dpy-6 protein
Seq27079	7.31407	6.94e-10	1.22e-07	Unannotated transcript
Seq2963	-2.64169	7.03e-10	1.23e-07	Unannotated transcript
Seq10457	-5.12451	7.21e-10	1.26e-07	Protein F38B6.3
Seq40189	-2.51896	7.22e-10	1.26e-07	dual specificity protein phosphatase 21
Seq40653	-2.49227	7.23e-10	1.26e-07	solute carrier family 23 member 2
Seq41847;Seq15591	-2.08104	7.37e-10	1.28e-07	hypothetical protein ASU_08419;hypothetical protein ASU_08419
Seq80796	-2.2204	7.98e-10	1.38e-07	cytochrome c oxidase subunit 2
Seq35619	5.74689	8.03e-10	1.39e-07	Unannotated transcript
Seq7706	2.98442	8.14e-10	1.4e-07	Unannotated transcript
Seq72847	-6.43309	8.17e-10	1.4e-07	putative galectin protein 140
Seq77330	2.3665	8.7e-10	1.49e-07	glutamate
Seq61759	-5.08607	9e-10	1.54e-07	charged multivesicular body protein 1b
Seq32651	9.11817	9.05e-10	1.54e-07	Unannotated transcript
Seq53991	-2.12165	9.27e-10	1.58e-07	beta tubulin isotype 1
Seq33293;Seq28699	5.40239	9.55e-10	1.62e-07	Unannotated transcript;Unannotated transcript
Seq19400	-3.93972	9.87e-10	1.67e-07	hypothetical protein ASU_13401
Seq40084	2.59334	1.01e-09	1.71e-07	Unannotated transcript
Seq39453	-2.31844	1.01e-09	1.71e-07	hypothetical protein LOAG_03263
Seq23301	3.56038	1.05e-09	1.76e-07	glutamate receptor 1
Seq35299;Seq76102	2.5194	1.07e-09	1.8e-07	Unannotated transcript;patched domain-containing protein 3
Seq33619	9.21835	1.08e-09	1.8e-07	Unannotated transcript
Seq4974	-2.74629	1.08e-09	1.81e-07	Unannotated transcript
Seq17232	-2.24822	1.1e-09	1.84e-07	Protein K10C2.1
Seq78948	-2.72063	1.12e-09	1.86e-07	saccharopine dehydrogenase-like oxidoreductase
Seq47285	-3.97318	1.13e-09	1.88e-07	soma ferritin
Seq20814;Seq12559	-5.57142	1.16e-09	1.92e-07	twitchin;twitchin
Seq53339	-3.07134	1.22e-09	2.01e-07	Unannotated transcript
Seq5316	-3.06358	1.24e-09	2.04e-07	hypothetical protein ASU_13401
Seq23507	3.51766	1.24e-09	2.04e-07	cytochrome b
Seq26135	6.18518	1.26e-09	2.06e-07	Unannotated transcript
Seq42363	-2.15305	1.27e-09	2.08e-07	Protein C53C9.2
Seq33277	6.84042	1.32e-09	2.15e-07	Unannotated transcript
Seq20864	-2.91218	1.38e-09	2.26e-07	hypothetical protein ASU_06170
Seq19855	-2.30413	1.39e-09	2.26e-07	C. briggsae CBR-TRE-5 protein
Seq52567	-4.7861	1.4e-09	2.28e-07	prolyl endopeptidase
Seq72708;Seq10239	-4.08644	1.42e-09	2.31e-07	Unannotated transcript;Unannotated transcript
Seq30110	-2.19004	1.49e-09	2.42e-07	hypothetical protein ASU_00333
Seq52671	-2.28106	1.54e-09	2.48e-07	zinc finger protein
Seq10425	-6.65908	1.56e-09	2.51e-07	RAMP4-2
Seq7094	2.22549	1.56e-09	2.51e-07	Ani s 9 allergen precursor
Seq68484	5.84639	1.6e-09	2.57e-07	Unannotated transcript
Seq41331	-3.02672	1.61e-09	2.58e-07	copine family protein 2
Seq38617	-3.37437	1.64e-09	2.62e-07	Unannotated transcript
Seq40689	-2.21456	1.73e-09	2.76e-07	cell death protein 6
Seq59129	-2.86465	1.79e-09	2.84e-07	cuticular protein 47Ef
Seq82591	-3.16627	1.8e-09	2.85e-07	Unannotated transcript
Seq44898	-2.50517	1.8e-09	2.86e-07	actin-related protein 10
Seq82149	3.48757	1.86e-09	2.94e-07	Protein F32A5.4, isoform a
Seq74100	2.26984	1.87e-09	2.94e-07	hypothetical protein
Seq77568	2.77951	1.9e-09	2.98e-07	AF370723_1 intracellular globin
Seq42811	-2.59188	1.91e-09	3e-07	lactate dehydrogenase.
Seq78307	-3.44561	1.96e-09	3.07e-07	protein sprouty
Seq44197	-2.34135	1.97e-09	3.08e-07	Protein PKC-1, isoform b
Seq43292	-3.20873	1.98e-09	3.08e-07	Protein ZK1058.9, isoform b
Seq16670	2.20658	1.99e-09	3.1e-07	Nematode cuticle collagen N-terminal domain containing protein
Seq6839	4.19282	2e-09	3.1e-07	Protein CBG11198
Seq23127	2.13556	2.03e-09	3.15e-07	hypothetical protein LOAG_18294
Seq84332	-2.54394	2.09e-09	3.24e-07	putative glycogen synthase
Seq5543	-2.03109	2.18e-09	3.36e-07	AMOP domain-containing protein
Seq60919	-8.06356	2.3e-09	3.55e-07	Unannotated transcript
Seq5163	-2.36659	2.32e-09	3.56e-07	hypothetical protein CRE_08357
Seq20009	-2.28501	2.32e-09	3.56e-07	hypothetical protein ASU_03048
Seq15968	4.24561	2.33e-09	3.57e-07	Unannotated transcript
Seq63840	-2.26394	2.45e-09	3.74e-07	putative adenylate kinase isoenzyme
Seq59962	-8.87403	2.45e-09	3.74e-07	Unannotated transcript
Seq52589	-3.10156	2.5e-09	3.81e-07	LIM domain-containing protein
Seq82176	-3.87431	2.53e-09	3.84e-07	Unannotated transcript
Seq1476	2.27446	2.55e-09	3.87e-07	asparagine synthetase
Seq79231	2.63817	2.57e-09	3.88e-07	histone h1-delta
Seq29615	4.71444	2.58e-09	3.89e-07	Protein kinase domain containing protein
Seq64143	-8.65592	2.58e-09	3.89e-07	Unannotated transcript
Seq30752	9.15473	2.59e-09	3.9e-07	Unannotated transcript
Seq79416	5.56392	2.6e-09	3.9e-07	photosystem i biogenesis protein
Seq6321	3.16216	2.61e-09	3.91e-07	cre-grl-4 protein
Seq44242	-2.67393	2.63e-09	3.94e-07	ankyrin repeat domain-containing protein 17
Seq45915	-3.55593	2.68e-09	3.99e-07	Protein C24A3.2, isoform b
Seq57191	-2.05011	2.75e-09	4.09e-07	Alpha amylase, catalytic domain containing protein
Seq46693	2.13758	2.75e-09	4.09e-07	Unannotated transcript
Seq36349	2.47247	2.84e-09	4.22e-07	Unannotated transcript
Seq32205	3.09408	2.9e-09	4.3e-07	Unannotated transcript
Seq31681	2.37579	2.96e-09	4.38e-07	hypothetical protein ASU_07010
Seq11029	-2.38411	3.06e-09	4.51e-07	transmembrane protein
Seq80464	-2.20437	3.07e-09	4.51e-07	Unannotated transcript
Seq30387	2.78362	3.27e-09	4.81e-07	hypothetical protein ASU_13851
Seq57282	-2.97596	3.29e-09	4.82e-07	transitional endoplasmic reticulum ATPase TER94
Seq375	-2.57307	3.3e-09	4.82e-07	Ani s 12 allergen precursor
Seq15252	2.16496	3.33e-09	4.86e-07	Unannotated transcript
Seq52246	-3.92338	3.43e-09	4.99e-07	hypothetical protein ASU_02148
Seq1477	2.45985	3.45e-09	5.02e-07	asparagine synthetase
Seq57903	-3.02607	3.46e-09	5.03e-07	Aspartyl/Asparaginyl beta-hydroxylase family protein
Seq41827	-3.85718	3.53e-09	5.11e-07	Protein ACR-9
Seq42855	-3.21816	3.62e-09	5.23e-07	C. briggsae CBR-SNF-12 protein
Seq42915	-2.13909	3.74e-09	5.39e-07	spindle- and centromere-associated protein
Seq60640	-2.42809	3.75e-09	5.41e-07	ubiquinone biosynthesis protein coq
Seq56990	-2.21094	3.77e-09	5.42e-07	60s ribosomal protein l23a
Seq22028	2.17315	4.11e-09	5.9e-07	transthyretin-like protein 16
Seq32846	9.19961	4.24e-09	6.07e-07	Unannotated transcript
Seq40999	-9.05642	4.38e-09	6.26e-07	Unannotated transcript
Seq8383	-2.63171	4.41e-09	6.3e-07	tripartite motif-containing protein 2
Seq23063	2.3766	4.43e-09	6.3e-07	cytochrome b
Seq40296	-6.79419	4.45e-09	6.32e-07	protein sidekick-1
Seq31740	5.94211	4.46e-09	6.32e-07	Unannotated transcript
Seq78835	-1.98389	4.52e-09	6.4e-07	dual specificity protein phosphatase 21
Seq56528	-4.58954	4.54e-09	6.42e-07	Unannotated transcript
Seq26811	7.41737	4.58e-09	6.46e-07	zinc metalloproteinase nas-37
Seq29504	9.15883	4.76e-09	6.7e-07	phosphopantothenate--cysteine ligase
Seq17012	-5.4267	4.83e-09	6.79e-07	hypothetical protein ASU_02550
Seq29198	3.95151	4.84e-09	6.79e-07	hypothetical protein Bm1_46770
Seq25228	-3.2565	5.13e-09	7.18e-07	cre-clc-1 protein
Seq22063	9.14219	5.14e-09	7.18e-07	zinc metalloproteinase nas-37
Seq68205	-8.5278	5.19e-09	7.23e-07	Unannotated transcript
Seq43782	-2.7417	5.22e-09	7.27e-07	hypothetical protein LOAG_00307
Seq75796	-2.56509	5.24e-09	7.28e-07	Ani s 11-like protein precursor
Seq81857	8.57865	5.25e-09	7.28e-07	Unannotated transcript
Seq53188	-2.88404	5.29e-09	7.33e-07	60s ribosomal protein l8
Seq82882	2.6655	5.33e-09	7.37e-07	cuticle collagen 10
Seq20008	-2.2005	5.39e-09	7.43e-07	hypothetical protein ASU_03048
Seq38871;Seq3522	2.25016	5.49e-09	7.55e-07	Unannotated transcript;hypothetical protein ASU_12135
Seq80711	-2.96985	5.5e-09	7.55e-07	hypothetical protein WUBG_01015
Seq52143	-2.16514	5.64e-09	7.74e-07	adenosylhomocysteinase
Seq44781	3.24187	5.67e-09	7.76e-07	cytochrome p450 4c1
Seq1789	2.18261	5.89e-09	8.05e-07	OV39 antigen (Fragment)-like
Seq3566	-2.02363	5.93e-09	8.08e-07	papilin
Seq19856	-3.76846	6.19e-09	8.43e-07	Unannotated transcript
Seq81810	3.1615	6.37e-09	8.66e-07	galectin 5
Seq44760	-2.7978	6.38e-09	8.66e-07	cre-scd-1 protein
Seq68590	8.57087	6.4e-09	8.67e-07	Unannotated transcript
Seq79351	-2.5263	6.49e-09	8.78e-07	dystrophin-1
Seq11252	-5.76916	6.56e-09	8.85e-07	hypothetical protein MTR_5g051050, partial
Seq28765	2.12057	6.58e-09	8.86e-07	lactoylglutathione lyase
Seq72445	3.13342	6.78e-09	9.11e-07	Unannotated transcript
Seq34092	8.84283	6.8e-09	9.12e-07	Unannotated transcript
Seq39351	2.38182	6.81e-09	9.12e-07	Unannotated transcript
Seq25350	5.04067	6.84e-09	9.15e-07	Fatty acid desaturase family protein
Seq43358	2.00903	6.92e-09	9.24e-07	GI20823
Seq19264	-2.19836	7.04e-09	9.38e-07	hypothetical protein ASU_00333
Seq4197	-2.07211	7.18e-09	9.55e-07	AF411588_1 inositol polyphosphate 5-phosphatase type I
Seq9569	-2.3559	7.21e-09	9.57e-07	GH26184p
Seq80232	2.73629	7.26e-09	9.62e-07	ani s 4 allergen
Seq33740	6.09109	7.31e-09	9.68e-07	Unannotated transcript
Seq15436	-2.89635	7.43e-09	9.81e-07	Unannotated transcript
Seq57397	-6.13855	7.58e-09	9.99e-07	serine/threonine-protein phosphatase
Seq46032	-3.12473	7.69e-09	1.01e-06	mitogen-activated protein kinase kinase kinase mlt
Seq79931	2.55353	7.99e-09	1.05e-06	Protein PTR-14
Seq24946	2.69461	8.06e-09	1.06e-06	Unannotated transcript
Seq8828	-4.68785	8.1e-09	1.06e-06	hypothetical protein LOAG_01347
Seq73361	-2.08601	8.32e-09	1.09e-06	Unannotated transcript
Seq34693	4.03806	8.39e-09	1.09e-06	Unannotated transcript
Seq918	2.30513	8.55e-09	1.11e-06	hypothetical protein ASU_00324
Seq43451	-4.17782	8.77e-09	1.14e-06	Unannotated transcript
Seq18466	-2.30151	8.82e-09	1.14e-06	cuticle collagen dpy-7
Seq16747	-2.27089	8.83e-09	1.14e-06	cre-pqn-89 protein
Seq2031	-2.40738	8.95e-09	1.16e-06	protein sprouty
Seq52490	-2.50158	8.95e-09	1.16e-06	glucose-6-phosphate isomerase
Seq4854	-2.12153	9.05e-09	1.17e-06	Amino acid permease family protein
Seq15264	-5.66631	9.22e-09	1.19e-06	hypothetical protein ASU_05418
Seq46321	-3.20543	9.25e-09	1.19e-06	protein lethal essential for life
Seq77741	2.30997	9.28e-09	1.19e-06	hypothetical protein CAEBREN_09250
Seq76227	2.25586	9.36e-09	1.2e-06	hypothetical protein LOAG_09227
Seq39330	-4.39248	9.38e-09	1.2e-06	Unannotated transcript
Seq60667	-3.92063	9.51e-09	1.21e-06	hypothetical protein ASU_14106
Seq41255	-2.26377	9.86e-09	1.25e-06	AF121894_1 lipoamide dehydrogenase
Seq55183	-5.27481	9.89e-09	1.25e-06	RNA polymerase Rpb7, N-terminal domain containing protein
Seq40725	-3.32788	9.9e-09	1.25e-06	Adenylate and Guanylate cyclase catalytic domain containing protein
Seq23885	4.78638	9.9e-09	1.25e-06	NADH dehydrogenase subunit 2
Seq44306	2.02038	9.93e-09	1.26e-06	NADH dehydrogenase subunit 5
Seq46625	-2.55891	9.95e-09	1.26e-06	putative phospholipid-transporting atpase va
Seq17702	-3.9655	1.01e-08	1.28e-06	pdz domain containing protein
Seq52916	-2.36971	1.02e-08	1.29e-06	D-isomer specific 2-hydroxyacid dehydrogenase, NAD binding domain containing protein
Seq40304	-2.06544	1.06e-08	1.33e-06	thyroid hormone receptor interactor 12
Seq25242	-3.04525	1.06e-08	1.33e-06	cre-clc-1 protein
Seq63940	-2.36471	1.07e-08	1.34e-06	Unannotated transcript
Seq80245	4.38303	1.08e-08	1.35e-06	Unannotated transcript
Seq58500	-2.41258	1.08e-08	1.35e-06	hypothetical protein LOAG_00808
Seq11903	-5.06178	1.08e-08	1.35e-06	Unannotated transcript
Seq45024	-2.07979	1.08e-08	1.35e-06	methionine aminopeptidase 2
Seq57767	-4.10266	1.09e-08	1.36e-06	triosephosphate isomerase, partial
Seq25254	2.99867	1.12e-08	1.39e-06	NADH dehydrogenase subunit 5
Seq34200	6.63541	1.12e-08	1.39e-06	Unannotated transcript
Seq20176	-2.97908	1.13e-08	1.4e-06	Unannotated transcript
Seq41452	-2.30203	1.16e-08	1.43e-06	beta-tubulin
Seq63957	-2.19143	1.16e-08	1.43e-06	Unannotated transcript
Seq77556	-2.00862	1.21e-08	1.49e-06	hypothetical protein ASU_03048
Seq52973	-2.16974	1.22e-08	1.5e-06	px domain-containing protein
Seq12645	-3.01548	1.23e-08	1.5e-06	u5 small nuclear ribonucleoprotein helicase
Seq20962	-5.24761	1.23e-08	1.5e-06	myosin-4
Seq46575	-2.13687	1.27e-08	1.55e-06	hypothetical protein ASU_02550
Seq35116	5.1967	1.29e-08	1.58e-06	Unannotated transcript
Seq60241	2.48115	1.3e-08	1.58e-06	Cuticle collagen C09G5.5
Seq36346	2.63559	1.39e-08	1.69e-06	Unannotated transcript
Seq12048	2.32345	1.4e-08	1.7e-06	Unannotated transcript
Seq41994	-1.94914	1.42e-08	1.72e-06	polypeptide n-acetylgalactosaminyltransferase 5
Seq13410	-3.01488	1.44e-08	1.75e-06	NADH dehydrogenase subunit 5
Seq53541	-2.42289	1.46e-08	1.77e-06	calmodulin-binding transcription activator 2
Seq21521	4.04697	1.47e-08	1.77e-06	NADH dehydrogenase subunit 5
Seq83045	-2.60015	1.48e-08	1.78e-06	hspb1-associated protein 1-like protein
Seq8131	-1.91045	1.49e-08	1.79e-06	hypothetical protein ASU_03048
Seq59809	-2.07321	1.5e-08	1.8e-06	Protein Y51A2D.13, isoform a
Seq14667	-2.94248	1.5e-08	1.8e-06	Unannotated transcript
Seq63767	-5.75833	1.52e-08	1.81e-06	Unannotated transcript
Seq18953	2.11904	1.52e-08	1.82e-06	putative delta-1-pyrroline-5-carboxylate synthase
Seq35314;Seq34945	6.29597	1.53e-08	1.82e-06	Unannotated transcript;Unannotated transcript
Seq3957	1.98881	1.55e-08	1.84e-06	hypothetical protein LOAG_06809
Seq23856	3.71741	1.6e-08	1.9e-06	hypothetical protein ASU_13791
Seq20007	-2.32872	1.6e-08	1.9e-06	hypothetical protein ASU_03048
Seq75130	-3.16623	1.61e-08	1.9e-06	atx related family member (atx-2)
Seq22021	3.06111	1.62e-08	1.92e-06	phospholipase ddhd1
Seq4972	2.28575	1.66e-08	1.96e-06	aminopeptidase n
Seq6126	2.42641	1.69e-08	1.99e-06	animal heme peroxidase
Seq281	2.79075	1.71e-08	2.01e-06	hypothetical protein TSTA_040370
Seq55149	2.54558	1.74e-08	2.04e-06	A Chain A, Crystal Structure Of Inositol-3-Phosphate Synthase (Ce21227) From Caenorhabditis Elegans At 2.30 A Resolution
Seq8136	-2.48742	1.78e-08	2.09e-06	Formin Homology 2 Domain containing protein
Seq4143	-3.66216	1.83e-08	2.14e-06	adp-ribosylation crystallin j1
Seq62436	-4.04999	1.85e-08	2.17e-06	Unannotated transcript
Seq37745	8.94553	1.86e-08	2.18e-06	Unannotated transcript
Seq81485	2.05307	1.87e-08	2.19e-06	hypothetical protein ASU_11535
Seq83057	-2.13716	1.93e-08	2.24e-06	hypothetical protein ASU_00214
Seq39158	8.97094	1.94e-08	2.25e-06	Unannotated transcript
Seq26637	-1.99982	1.95e-08	2.26e-06	VHS domain containing protein
Seq35090	9.06158	1.98e-08	2.29e-06	Unannotated transcript
Seq3756;Seq7054	-1.91589	1.99e-08	2.3e-06	Unannotated transcript;Unannotated transcript
Seq63588	-2.93487	2.03e-08	2.35e-06	Motile sperm domain-containing protein, putative
Seq83780	5.02237	2.05e-08	2.36e-06	Unannotated transcript
Seq20837	2.00576	2.06e-08	2.38e-06	Unannotated transcript
Seq9002	2.14716	2.1e-08	2.42e-06	Unannotated transcript
Seq51612	-2.3613	2.11e-08	2.42e-06	beta tubulin type 1
Seq20683	-3.58735	2.17e-08	2.48e-06	WD40-like Beta Propeller Repeat family protein
Seq75648	-2.61102	2.17e-08	2.49e-06	hydrolase
Seq6949	2.56483	2.19e-08	2.5e-06	24 kDa protein
Seq46146	-2.58751	2.22e-08	2.53e-06	Fucosyl transferase family protein
Seq59099	2.51757	2.23e-08	2.54e-06	A Chain A, Crystal Structure Of Inositol-3-Phosphate Synthase (Ce21227) From Caenorhabditis Elegans At 2.30 A Resolution
Seq83998	3.08804	2.29e-08	2.6e-06	Unannotated transcript
Seq59426	-2.08369	2.38e-08	2.7e-06	Uncharacterized protein C35A5.10
Seq51150	-3.23324	2.41e-08	2.73e-06	conserved hypothetical protein
Seq29877	2.04452	2.41e-08	2.73e-06	Protein K07E1.1
Seq24725	3.21254	2.42e-08	2.73e-06	cuticle collagen 6
Seq37025	8.85313	2.43e-08	2.75e-06	Unannotated transcript
Seq52018	-2.18156	2.44e-08	2.75e-06	hypothetical protein LOAG_00277
Seq53158	-2.17502	2.47e-08	2.78e-06	translation elongation factor aEF-2
Seq47099	-8.37822	2.5e-08	2.82e-06	Unannotated transcript
Seq10198	-3.63408	2.55e-08	2.86e-06	Unannotated transcript
Seq45497	-1.90348	2.59e-08	2.9e-06	Alpha amylase, catalytic domain containing protein
Seq81616;Seq33850	4.7269	2.59e-08	2.9e-06	Unannotated transcript;Unannotated transcript
Seq16245	-2.28761	2.62e-08	2.92e-06	Protein W05F2.4, isoform e
Seq31125	2.29121	2.62e-08	2.92e-06	NADH dehydrogenase subunit 4L
Seq26651	3.36433	2.66e-08	2.96e-06	NADH dehydrogenase subunit 4
Seq58507	-2.60889	2.79e-08	3.1e-06	putative vitellogenin precursor-like protein
Seq24259	3.54688	2.8e-08	3.11e-06	zonadhesin
Seq56005	-3.53451	2.84e-08	3.15e-06	dihydroxy-3-keto-5-methylthiopentene dioxygenase-like protein 1
Seq27048	6.37975	2.91e-08	3.22e-06	Unannotated transcript
Seq55902	-2.84096	2.92e-08	3.23e-06	nuclear hormone receptor family member nhr-28
Seq56228	-3.37005	2.96e-08	3.27e-06	hypothetical protein ASU_11006
Seq45801	-2.57258	3.07e-08	3.39e-06	Fukutin
Seq4458	2.78293	3.11e-08	3.42e-06	Unannotated transcript
Seq19895	-5.1248	3.21e-08	3.53e-06	GF13333
Seq61125	-2.14143	3.24e-08	3.56e-06	heat shock 70 kda protein c
Seq14792	-3.404	3.24e-08	3.56e-06	Unannotated transcript
Seq33385	-4.1775	3.27e-08	3.57e-06	Unannotated transcript
Seq53250	-3.05117	3.33e-08	3.64e-06	ankyrin repeat and sterile alpha motif domain-containing protein 1b
Seq61542	-8.11177	3.39e-08	3.7e-06	Unannotated transcript
Seq23408	3.17786	3.4e-08	3.7e-06	transthyretin-like protein 5
Seq74752	-8.20552	3.46e-08	3.76e-06	alhambra, isoform P
Seq27998	2.38623	3.59e-08	3.9e-06	Peroxidasin
Seq8135	-2.63262	3.62e-08	3.93e-06	CRE-DAAM-1 protein
Seq21385	3.48432	3.67e-08	3.98e-06	spindle- and centromere-associated protein
Seq25291	2.67982	3.68e-08	3.98e-06	Protein ACP-5
Seq5774	-2.08884	3.69e-08	3.98e-06	putative oxidoreductase
Seq60032	-2.40296	3.72e-08	4.02e-06	hypothetical protein ASU_03824
Seq54042	2.40314	3.75e-08	4.04e-06	hemoglobin, partial
Seq59403	1.88569	3.76e-08	4.04e-06	Ani s 1 allergen
Seq53352	-3.70322	3.9e-08	4.19e-06	PREDICTED: similar to histone deacetylase
Seq70607	-3.74093	4.07e-08	4.37e-06	Unannotated transcript
Seq60407	-2.1636	4.14e-08	4.44e-06	Unannotated transcript
Seq7850	2.18043	4.2e-08	4.49e-06	Unannotated transcript
Seq44609	-2.0977	4.22e-08	4.51e-06	leukotriene a-4 hydrolase
Seq18163	-7.07593	4.26e-08	4.54e-06	l-lactate dehydrogenase
Seq44307	-4.47373	4.26e-08	4.54e-06	telomere length regulation protein elg1
Seq43821	-2.04254	4.34e-08	4.62e-06	regulator of g-protein signaling 20
Seq39898	-2.33351	4.35e-08	4.62e-06	putative glycerol-3-phosphate dehydrogenase 2
Seq42015	-1.9209	4.45e-08	4.71e-06	bzip transcription factor family member (zip-4)
Seq4277	2.0124	4.45e-08	4.71e-06	hypothetical protein ASU_13791
Seq27245	2.01826	4.54e-08	4.79e-06	thiosulfate sulfurtransferase
Seq10133	-2.35693	4.54e-08	4.79e-06	zinc finger protein
Seq46463	-5.64739	4.55e-08	4.79e-06	Unannotated transcript
Seq14405	-3.71905	4.57e-08	4.81e-06	hypothetical protein WUBG_04598, partial
Seq41553	-2.09595	4.65e-08	4.89e-06	Protein NLP-21, isoform a
Seq33319	3.52038	4.66e-08	4.9e-06	Unannotated transcript
Seq60495	-3.33564	4.7e-08	4.93e-06	hypothetical protein ASU_04868
Seq78878	3.6831	4.77e-08	5e-06	hypothetical protein ASU_07444
Seq52204	-2.76351	4.89e-08	5.11e-06	ANTH domain containing protein
Seq31718	4.70701	4.92e-08	5.14e-06	Unannotated transcript
Seq44222	1.84751	5.01e-08	5.22e-06	NADH dehydrogenase subunit 5
Seq33216	5.80375	5.02e-08	5.22e-06	Unannotated transcript
Seq36731	4.64007	5.11e-08	5.31e-06	Unannotated transcript
Seq33892	6.76041	5.11e-08	5.31e-06	Unannotated transcript
Seq71944	-2.21509	5.17e-08	5.36e-06	Unannotated transcript
Seq29331	3.17515	5.26e-08	5.45e-06	hypothetical protein WUBG_14675
Seq14907	-8.70138	5.34e-08	5.52e-06	Unannotated transcript
Seq82035	2.39218	5.35e-08	5.52e-06	acyl- -binding domain-containing protein 5
Seq5015	2.53818	5.68e-08	5.86e-06	Unannotated transcript
Seq38783	8.85206	5.73e-08	5.89e-06	Unannotated transcript
Seq79175	2.0901	5.73e-08	5.89e-06	glycoprotein-n-acetylgalactosamine 3-beta-galactosyltransferase 1
Seq17483	-7.13948	5.88e-08	6.04e-06	hypothetical protein
Seq53587	-1.92944	5.94e-08	6.09e-06	major surface protein 3
Seq3707	2.38405	5.99e-08	6.13e-06	hypothetical protein PUNSTDRAFT_78207, partial
Seq79365	-2.36023	6.08e-08	6.22e-06	Unannotated transcript
Seq41788	-2.39635	6.16e-08	6.3e-06	hypothetical protein
Seq62188	-7.8251	6.23e-08	6.36e-06	hypothetical protein ASU_07118
Seq38037	4.22192	6.24e-08	6.36e-06	Unannotated transcript
Seq53223	-5.073	6.26e-08	6.36e-06	hypothetical protein ASU_11776
Seq19568	-2.87875	6.33e-08	6.43e-06	C. briggsae CBR-NAS-13 protein
Seq40901	-3.56287	6.34e-08	6.43e-06	Pao retrotransposon peptidase family protein
Seq37956	6.16779	6.49e-08	6.57e-06	Hypothetical protein CBG20702
Seq52918	-1.95155	6.5e-08	6.58e-06	major surface protein 3
Seq12437	-6.38157	6.59e-08	6.66e-06	Unannotated transcript
Seq41725	-2.25718	6.68e-08	6.74e-06	hypothetical protein WUBG_07392
Seq59034	-4.99443	6.73e-08	6.78e-06	Protein C05D12.1
Seq61121	-2.59845	6.75e-08	6.79e-06	hypothetical protein LOAG_00973
Seq59136	-2.93655	6.81e-08	6.84e-06	t-complex protein 1 subunit delta
Seq79667	-3.32305	6.87e-08	6.89e-06	Unannotated transcript
Seq77063	2.67883	7.1e-08	7.12e-06	acyl-coenzyme a thioesterase 8
Seq7848	-2.32416	7.16e-08	7.17e-06	lysosomal-associated transmembrane protein
Seq2676	2.48138	7.54e-08	7.54e-06	cuticle collagen 10
Seq81455	2.43551	7.6e-08	7.58e-06	hypothetical protein ASU_07777
Seq49551	-4.33045	7.64e-08	7.61e-06	Unannotated transcript
Seq52511	-4.75611	7.75e-08	7.71e-06	Sphingomyelin synthase-related 1
Seq57738	-3.91543	7.82e-08	7.78e-06	hydrolase
Seq210	-1.85926	7.92e-08	7.86e-06	hypothetical protein ASU_11006
Seq60119	-3.45606	8.06e-08	7.99e-06	Patched family protein
Seq53297	2.05038	8.09e-08	8.01e-06	putative coatomer subunit zeta
Seq17275	-2.92892	8.11e-08	8.01e-06	grip and coiled-coil domain-containing protein 1
Seq8242	2.07658	8.11e-08	8.01e-06	hypothetical protein LOAG_15096
Seq50436	-8.4855	8.13e-08	8.02e-06	Unannotated transcript
Seq46696	-2.49413	8.2e-08	8.07e-06	cytidine deaminase, identical
Seq23089	2.67744	8.28e-08	8.15e-06	Protein CBG27119
Seq42583	-3.42452	8.3e-08	8.15e-06	hypothetical protein ASU_02917
Seq81809	3.15041	8.31e-08	8.15e-06	Unannotated transcript
Seq22237	-2.24399	8.33e-08	8.16e-06	putative oxidoreductase
Seq37768	1.91096	8.37e-08	8.19e-06	Unannotated transcript
Seq29914	3.76802	8.5e-08	8.31e-06	Unannotated transcript
Seq40566	-2.78849	8.8e-08	8.59e-06	Unannotated transcript
Seq24785	3.36233	9.03e-08	8.8e-06	cytidine deaminase, identical
Seq51764	-2.08587	9.1e-08	8.86e-06	calponin-like protein ov9m
Seq6171	2.29098	9.16e-08	8.91e-06	collagen col-34
Seq45403	-3.69053	9.19e-08	8.92e-06	pyruvate kinase muscle isozyme
Seq84457	-4.66461	9.22e-08	8.94e-06	Unannotated transcript
Seq78153	-2.03529	9.27e-08	8.96e-06	VHS domain containing protein
Seq41797	-1.85644	9.27e-08	8.96e-06	gastrulation defective protein 1
Seq47113	-4.68839	9.29e-08	8.97e-06	Unannotated transcript
Seq39975	-2.66593	9.32e-08	8.99e-06	hypothetical protein ASU_09705
Seq33952	3.7534	9.52e-08	9.17e-06	Unannotated transcript
Seq45574	-8.52016	9.54e-08	9.18e-06	hypothetical protein ASU_14363
Seq80443	2.2566	9.58e-08	9.2e-06	Unannotated transcript
Seq61266	-3.66312	9.58e-08	9.2e-06	hypothetical protein LOAG_03599
Seq22991	-2.50612	9.86e-08	9.45e-06	PREDICTED: similar to scavenger receptor cysteine-rich protein isoform 1
Seq18213	-2.47967	1.02e-07	9.79e-06	putative trans-2-enoyl- reductase
Seq4623	2.37893	1.03e-07	9.85e-06	SXP/RAL-2 family protein 2 isoform 1
Seq31285	2.14906	1.04e-07	9.9e-06	Protein T01C8.2
Seq79193	2.95538	1.07e-07	1.02e-05	hypothetical protein ASU_01837
Seq76267	2.42106	1.07e-07	1.02e-05	heat shock protein 70 b2
Seq26305	2.13259	1.08e-07	1.03e-05	transthyretin-like protein 5
Seq43217	-2.55106	1.08e-07	1.03e-05	hypothetical protein
Seq13223	1.82165	1.1e-07	1.05e-05	60s ribosomal protein l22
Seq78418	1.98375	1.11e-07	1.05e-05	putative delta-1-pyrroline-5-carboxylate synthase
Seq3675	2.21297	1.11e-07	1.05e-05	e3 ubiquitin-protein ligase arih2
Seq17486	-6.16071	1.12e-07	1.06e-05	hypothetical protein BMULJ_05092
Seq29265	8.76131	1.13e-07	1.06e-05	hypothetical protein OXYTRI_14248
Seq74671	-2.69651	1.14e-07	1.08e-05	Unannotated transcript
Seq47427	-5.72579	1.15e-07	1.08e-05	Unannotated transcript
Seq75559	-8.00936	1.16e-07	1.09e-05	Unannotated transcript
Seq75123	-2.06574	1.16e-07	1.09e-05	hypothetical protein ASU_05446
Seq39944	-3.07938	1.16e-07	1.09e-05	hypothetical protein ASU_04868
Seq63213;Seq49464	-3.17027	1.2e-07	1.13e-05	carboxypeptidase e;Unannotated transcript
Seq40403	-2.21212	1.21e-07	1.13e-05	acid phosphatase 10
Seq9318	-8.85503	1.22e-07	1.14e-05	Unannotated transcript
Seq77071	3.61041	1.22e-07	1.14e-05	hypothetical protein ASU_08973
Seq25933	2.07963	1.23e-07	1.15e-05	Protein W06A7.2, isoform b
Seq31140	2.44161	1.24e-07	1.15e-05	Unannotated transcript
Seq35620	5.71574	1.25e-07	1.16e-05	Unannotated transcript
Seq57707	3.00731	1.28e-07	1.19e-05	Unannotated transcript
Seq82867	-1.76331	1.3e-07	1.2e-05	CAMK/CAMKL/NUAK protein kinase, partial
Seq16565	-4.36226	1.32e-07	1.22e-05	PREDICTED: ETS-like protein pointed, isoform P2/D-like
Seq9419	2.54973	1.32e-07	1.22e-05	putative rhamnose biosynthetic enzyme 2
Seq72147	-4.23784	1.32e-07	1.22e-05	Unannotated transcript
Seq65895	-6.22766	1.33e-07	1.22e-05	Unannotated transcript
Seq29064	2.83351	1.36e-07	1.26e-05	hypothetical protein CRE_30979
Seq45109	-2.10988	1.4e-07	1.29e-05	hypothetical protein ASU_04983
Seq76074	1.81143	1.41e-07	1.29e-05	hypothetical protein ASU_12393
Seq12977	-8.58643	1.41e-07	1.3e-05	hypothetical protein LOAG_16821
Seq30178	2.35607	1.41e-07	1.3e-05	Protein F47B7.1
Seq4702	3.36122	1.43e-07	1.31e-05	hypothetical protein ASU_09874
Seq35272	8.22026	1.45e-07	1.32e-05	Unannotated transcript
Seq51565	-3.32965	1.48e-07	1.36e-05	gonadotropin-releasing hormone ii receptor
Seq37443	-2.51709	1.49e-07	1.36e-05	Ani s 11 allergen precursor
Seq82765	3.34523	1.54e-07	1.41e-05	Unannotated transcript
Seq28736	2.7837	1.54e-07	1.41e-05	kynureninase
Seq15598	-2.34692	1.58e-07	1.43e-05	t-complex protein 1 subunit zeta
Seq35376	6.79974	1.58e-07	1.43e-05	Unannotated transcript
Seq26336	2.31627	1.59e-07	1.44e-05	cytochrome c oxidase subunit III
Seq37704	6.32368	1.59e-07	1.44e-05	60s ribosomal protein l22
Seq41530	-4.52303	1.61e-07	1.45e-05	zinc finger protein
Seq33071	2.25131	1.62e-07	1.46e-05	Unannotated transcript
Seq22096	4.12567	1.64e-07	1.48e-05	Unannotated transcript
Seq64007	4.90766	1.7e-07	1.54e-05	Nematode cuticle collagen N-terminal domain containing protein
Seq77826	-2.10277	1.74e-07	1.56e-05	serpentine receptor class x 45
Seq16616	-2.86549	1.75e-07	1.57e-05	protease inhibitor
Seq61257	-1.84866	1.76e-07	1.58e-05	Protein EEF-1A.1
Seq39497	-2.85958	1.77e-07	1.59e-05	hypothetical protein ASU_09829
Seq81142	3.5977	1.78e-07	1.59e-05	Unannotated transcript
Seq41189	-1.97644	1.78e-07	1.6e-05	Unannotated transcript
Seq56721	-3.81076	1.8e-07	1.61e-05	Unannotated transcript
Seq11907	-3.02744	1.81e-07	1.62e-05	neuroendocrine convertase 1 precursor
Seq78156	-2.5083	1.82e-07	1.63e-05	mpv17-like protein 2
Seq62552	-2.64138	1.82e-07	1.63e-05	Transmembrane protein 16C
Seq15597	-2.35353	1.84e-07	1.64e-05	t-complex protein 1 subunit zeta
Seq55192	-5.68695	1.84e-07	1.64e-05	cbn-moma-1 protein
Seq30815	2.72917	1.89e-07	1.68e-05	Unannotated transcript
Seq14867	-5.38536	1.89e-07	1.68e-05	hypothetical protein
Seq77616	2.61985	1.89e-07	1.68e-05	Unannotated transcript
Seq3790	3.41925	1.91e-07	1.69e-05	Unannotated transcript
Seq20011	-2.24196	1.92e-07	1.7e-05	hypothetical protein ASU_03048
Seq2693	1.92891	1.94e-07	1.71e-05	hypothetical protein IMG5_070690
Seq78171	2.65923	1.95e-07	1.72e-05	patched family protein, partial
Seq25212	-1.84092	1.96e-07	1.72e-05	endoplasmic oxidoreductin-1
Seq58344	-2.18968	1.97e-07	1.73e-05	Unannotated transcript
Seq18040	-2.08922	1.98e-07	1.74e-05	hypothetical protein ASU_03537
Seq3555	1.83942	2e-07	1.75e-05	transthyretin-like protein 5
Seq71070	-4.53622	2.01e-07	1.76e-05	Unannotated transcript
Seq43990	-8.09785	2.06e-07	1.81e-05	Unannotated transcript
Seq20589	-8.82151	2.12e-07	1.85e-05	putative oxidoreductase
Seq43853	-1.99795	2.14e-07	1.87e-05	Unannotated transcript
Seq53086	-2.21284	2.16e-07	1.88e-05	hypothetical protein ASU_09117
Seq27711	4.28109	2.17e-07	1.89e-05	Unannotated transcript
Seq54123	-2.31223	2.22e-07	1.93e-05	LIM domain-containing protein
Seq80047	2.88534	2.25e-07	1.95e-05	Unannotated transcript
Seq28743	3.98219	2.25e-07	1.96e-05	Unannotated transcript
Seq11260	-8.73828	2.26e-07	1.96e-05	Unannotated transcript
Seq63616	3.44605	2.29e-07	1.98e-05	Unannotated transcript
Seq15747	-1.9794	2.29e-07	1.98e-05	trafficking protein particle complex subunit 5
Seq30796	6.66826	2.29e-07	1.98e-05	ras-related protein rab-28
Seq51608	-1.95557	2.3e-07	1.99e-05	2-amino-3-ketobutyrate coenzyme A ligase, mitochondrial precursor
Seq75946	4.56504	2.31e-07	2e-05	ribonucleoside-diphosphate reductase small chain
Seq7111	-2.23054	2.33e-07	2e-05	Trehalase family protein
Seq57008	-2.10161	2.33e-07	2.01e-05	f-box only protein 42
Seq52478	-2.19862	2.34e-07	2.01e-05	leucine--trna ligase
Seq77354	2.33683	2.41e-07	2.07e-05	intron-binding protein aquarius
Seq798	3.14735	2.44e-07	2.09e-05	hypothetical protein LOAG_10947
Seq42375	-1.92292	2.45e-07	2.1e-05	Unannotated transcript
Seq64200	-3.31303	2.47e-07	2.11e-05	Unannotated transcript
Seq20046	1.94347	2.47e-07	2.11e-05	NADH dehydrogenase subunit 2
Seq76048	-1.98066	2.47e-07	2.11e-05	Collagen alpha
Seq64194	-3.59715	2.5e-07	2.13e-05	Unannotated transcript
Seq80393	3.63345	2.52e-07	2.15e-05	collagen protein 108, partial
Seq27256	3.06792	2.56e-07	2.17e-05	hypothetical protein ASU_12729
Seq40574	-2.41376	2.58e-07	2.19e-05	AF126830_1 C-type lectin Tc-ctl-4
Seq3247	1.84747	2.58e-07	2.19e-05	Unannotated transcript
Seq35377	8.67807	2.58e-07	2.19e-05	Unannotated transcript
Seq53245	-2.80061	2.61e-07	2.21e-05	scaffold protein salvador
Seq54193	-2.23413	2.63e-07	2.22e-05	patched domain-containing protein 3
Seq54655	-4.32199	2.64e-07	2.23e-05	copine family protein 2
Seq69089	-2.08345	2.69e-07	2.27e-05	hypothetical protein
Seq43665	-1.82829	2.73e-07	2.3e-05	ring finger protein nhl-1
Seq56457	-2.11602	2.74e-07	2.3e-05	60S ribosomal protein L18a
Seq24407	8.88502	2.74e-07	2.3e-05	zinc metalloproteinase nas-37
Seq55935	-2.1169	2.74e-07	2.3e-05	fructose-bisphosphate aldolase 2
Seq29062	3.27475	2.79e-07	2.34e-05	cytochrome oxidase subunit II, partial (mitochondrion)
Seq51083	-2.23369	2.83e-07	2.37e-05	corepressor interacting with rbpj 1
Seq3064	1.74921	2.88e-07	2.41e-05	Nematode cuticle collagen N-terminal domain containing protein
Seq36064	5.07114	2.88e-07	2.41e-05	Unannotated transcript
Seq12876	-8.67605	2.89e-07	2.42e-05	hypothetical protein
Seq74796	-7.87523	2.91e-07	2.43e-05	Unannotated transcript
Seq33287	3.04257	2.95e-07	2.46e-05	Unannotated transcript
Seq44900	-3.81203	2.96e-07	2.46e-05	epidermal growth factor receptor pathway substrate 8 splice variant B
Seq9858	-4.34322	2.96e-07	2.46e-05	Unannotated transcript
Seq44139	-1.82501	2.98e-07	2.47e-05	myosin heavy chain
Seq11535	-3.50551	2.98e-07	2.47e-05	hypothetical protein ASU_05418
Seq1301	-3.59266	3.03e-07	2.51e-05	beta chain spectrin
Seq57714	-3.18539	3.04e-07	2.52e-05	Zinc finger, C2H2 type family protein
Seq83184	-1.82523	3.07e-07	2.54e-05	rab3 gtpase-activating protein catalytic subunit
Seq2374	2.83928	3.09e-07	2.55e-05	24 kDa protein
Seq77751	-3.77546	3.11e-07	2.56e-05	cytokine inducible SH2-containing protein 5
Seq16091	-3.41296	3.12e-07	2.57e-05	activation-associated secreted protein-1, partial
Seq47704	-3.99579	3.17e-07	2.61e-05	Unannotated transcript
Seq6201	2.43719	3.19e-07	2.63e-05	gilt-like protein
Seq42294	-1.99133	3.2e-07	2.63e-05	Gem-associated protein, putative
Seq55313	-5.56097	3.3e-07	2.71e-05	putative methylmalonyl
Seq71034	2.00135	3.35e-07	2.74e-05	Ani s 9 allergen precursor
Seq36951	9.0914	3.37e-07	2.76e-05	Unannotated transcript
Seq71036	-7.68508	3.38e-07	2.76e-05	Unannotated transcript
Seq6995	2.0747	3.39e-07	2.77e-05	Ani s 9 allergen precursor
Seq63842	-2.64437	3.44e-07	2.81e-05	Unannotated transcript
Seq46261	-2.34986	3.48e-07	2.83e-05	Unannotated transcript
Seq44395	-2.06365	3.49e-07	2.84e-05	60s ribosomal export protein nmd3
Seq378	-1.706	3.54e-07	2.88e-05	CRE-TNT-2 protein
Seq62176	-2.33144	3.55e-07	2.88e-05	fatty-acid and retinol-binding protein 1
Seq79011	-2.45767	3.57e-07	2.9e-05	putative uncharacterized protein
Seq44629	-2.10303	3.58e-07	2.9e-05	glutamate dehydrogenase
Seq39288	-1.80458	3.6e-07	2.91e-05	trna wybutosine-synthesizing protein 2-like protein
Seq67911	-4.56786	3.61e-07	2.92e-05	Unannotated transcript
Seq62371	2.58422	3.61e-07	2.92e-05	Protein Y49E10.18
Seq53060	-2.34073	3.65e-07	2.95e-05	putative phosphorylase b kinase regulatory subunit beta
Seq31277	4.71144	3.66e-07	2.95e-05	Unannotated transcript
Seq75866	1.82239	3.67e-07	2.95e-05	Protein F41C3.5
Seq43504	-8.40173	3.68e-07	2.96e-05	C. briggsae CBR-CEH-10 protein
Seq46382	-2.7353	3.68e-07	2.96e-05	Ubiquitin carboxyl-terminal hydrolase family protein
Seq54450	-3.1055	3.69e-07	2.96e-05	copine-5
Seq63051	-4.5738	3.72e-07	2.98e-05	adp-ribosylation factor-related protein 1
Seq18159	-2.44378	3.73e-07	2.99e-05	l-lactate dehydrogenase
Seq33573	8.615	3.8e-07	3.04e-05	Unannotated transcript
Seq54114	-3.51038	3.82e-07	3.05e-05	hsc70-interacting protein
Seq7043	-1.993	3.86e-07	3.08e-05	Unannotated transcript
Seq21186	-2.64195	3.88e-07	3.1e-05	synembryn
Seq20619	-3.98717	3.97e-07	3.16e-05	Unannotated transcript
Seq14457	-3.7414	3.97e-07	3.16e-05	hypothetical protein
Seq40255	-2.71055	4e-07	3.18e-05	Unannotated transcript
Seq57806	6.83185	4.09e-07	3.25e-05	Unannotated transcript
Seq45487	-1.84296	4.1e-07	3.25e-05	Troponin C, isoform 2
Seq28813	3.41519	4.13e-07	3.28e-05	CRE-GUR-4 protein
Seq45918	-2.58869	4.14e-07	3.28e-05	protein-tyrosine phosphatase 1-like protein
Seq1931	1.91126	4.15e-07	3.29e-05	ig-like and fibronectin type-iii domain-containing protein
Seq35667	7.8419	4.26e-07	3.37e-05	Unannotated transcript
Seq51668	2.25406	4.36e-07	3.44e-05	e3 ubiquitin-protein ligase arih2
Seq79104	-1.6863	4.38e-07	3.45e-05	filamin a-interacting protein 1-like protein
Seq44392	1.71606	4.38e-07	3.45e-05	ANISERP protein
Seq66359	-2.86012	4.38e-07	3.45e-05	Unannotated transcript
Seq56464	-3.66622	4.41e-07	3.46e-05	alpha-crystallin b chain
Seq30408	2.47486	4.41e-07	3.46e-05	60S ribosomal protein L29
Seq53080	-2.26377	4.42e-07	3.47e-05	LIM domain-containing protein
Seq9857	-3.50566	4.43e-07	3.47e-05	Unannotated transcript
Seq65503	-3.44974	4.44e-07	3.48e-05	surf1-like protein
Seq40912	-1.77036	4.5e-07	3.52e-05	neuroendocrine convertase 1
Seq53574	-1.74636	4.5e-07	3.52e-05	muscle m-line assembly protein unc-89
Seq60029	-2.35415	4.51e-07	3.52e-05	zinc transporter zip14
Seq29293	1.88572	4.59e-07	3.58e-05	40S ribosomal protein S27
Seq52584	-2.87684	4.65e-07	3.62e-05	Uncharacterized protein F13C5.5
Seq29374	4.43414	4.65e-07	3.62e-05	cytochrome c oxidase subunit II
Seq78631	-2.18664	4.66e-07	3.62e-05	scaffold protein salvador
Seq12432	3.54922	4.72e-07	3.66e-05	Protein GLY-18
Seq9902	-1.98719	4.72e-07	3.66e-05	Unannotated transcript
Seq18475	-7.07374	4.72e-07	3.66e-05	hypothetical protein PORCAN_2109
Seq55602	1.8376	4.83e-07	3.73e-05	ANIS1_ANISI RecName: Full=Major allergen Ani s 1; AltName: Full=21 kDa allergen; AltName: Full=Excretory gland allergen Ans1; AltName: Allergen=Ani s 1; Flags: Precursor
Seq41356	-2.10837	4.83e-07	3.73e-05	hypothetical protein LOAG_13359
Seq47464	-2.11786	4.84e-07	3.74e-05	putative serine threonine-protein kinase
Seq47108	-4.19198	4.88e-07	3.77e-05	Unannotated transcript
Seq1811	-2.38837	4.96e-07	3.82e-05	neprilysin-2
Seq74950	-8.14805	4.98e-07	3.83e-05	enolase-phosphatase e1
Seq37369	5.8001	4.99e-07	3.84e-05	Unannotated transcript
Seq19589	-4.55526	5.01e-07	3.85e-05	Ani s 11-like protein 2 precursor, partial
Seq41324	-4.78203	5.05e-07	3.87e-05	Fork head domain containing protein
Seq28889	2.68414	5.05e-07	3.87e-05	Protein DCAR-1
Seq4685	-3.83303	5.06e-07	3.87e-05	hypothetical protein WUBG_07452
Seq43128	-1.72586	5.13e-07	3.93e-05	calponin-like protein ov9m
Seq586	2.14272	5.15e-07	3.94e-05	Unannotated transcript
Seq60600	-4.94419	5.22e-07	3.98e-05	U6 snRNA-associated Sm-like protein LSm7
Seq36903	6.03886	5.23e-07	3.99e-05	Unannotated transcript
Seq12100	-1.77802	5.24e-07	3.99e-05	hypothetical protein Bm1_19460
Seq74393	7.79037	5.25e-07	3.99e-05	Unannotated transcript
Seq30907	4.15955	5.26e-07	4e-05	24 kDa protein
Seq61825	-1.77624	5.31e-07	4.03e-05	putative import inner membrane translocase subunit tim17
Seq67684	-5.33797	5.33e-07	4.05e-05	Unannotated transcript
Seq83811	-3.22533	5.59e-07	4.24e-05	Unannotated transcript
Seq22839	1.99328	5.64e-07	4.27e-05	zinc finger protein
Seq24847	5.52687	5.68e-07	4.29e-05	hypothetical protein PUNSTDRAFT_78207, partial
Seq42279	-3.30449	5.69e-07	4.3e-05	lipoma hmgic fusion partner-like protein 4
Seq62747	-1.77283	5.79e-07	4.37e-05	Tropomodulin family protein
Seq45443	-2.3698	5.86e-07	4.42e-05	Collagen triple helix repeat
Seq22280	5.17115	6.01e-07	4.53e-05	hypothetical protein LOAG_18273
Seq4703	1.83519	6.14e-07	4.62e-05	60S ribosomal protein L44
Seq15057	-6.08987	6.17e-07	4.64e-05	hypothetical protein
Seq8080	-8.0015	6.21e-07	4.66e-05	enolase-phosphatase e1
Seq59088	-1.91939	6.21e-07	4.66e-05	6-phosphofructokinase
Seq19772	-2.94121	6.27e-07	4.7e-05	chromodomain-helicase-dna-binding protein 8
Seq32785	4.77966	6.28e-07	4.7e-05	Unannotated transcript
Seq58831	3.21671	6.32e-07	4.73e-05	RWD domain-containing protein
Seq1265	-1.83999	6.34e-07	4.74e-05	Unannotated transcript
Seq58723	-2.17024	6.37e-07	4.76e-05	disorganized muscle protein 1
Seq127	-1.71294	6.41e-07	4.79e-05	tripartite motif-containing protein 2
Seq10384	-3.79424	6.45e-07	4.8e-05	Unannotated transcript
Seq16157	1.9025	6.5e-07	4.84e-05	multiple banded antigen
Seq25386	5.28727	6.55e-07	4.87e-05	NADH dehydrogenase subunit 2
Seq59655	-5.0446	6.57e-07	4.88e-05	ubiquitin carboxyl-terminal hydrolase 5
Seq36261	4.40675	6.61e-07	4.91e-05	Unannotated transcript
Seq59365	-2.85573	6.64e-07	4.93e-05	hypothetical protein ASU_01620
Seq3600	1.87896	6.76e-07	5.01e-05	NADH dehydrogenase subunit 5
Seq42246	-2.46643	6.79e-07	5.03e-05	bromodomain-containing protein 8
Seq21878	4.11	6.92e-07	5.11e-05	Protein F20A1.2
Seq80562	-2.05714	6.92e-07	5.11e-05	Unannotated transcript
Seq22615	8.22525	6.94e-07	5.11e-05	hypothetical protein ASU_03624
Seq28676	8.17457	6.94e-07	5.11e-05	Unannotated transcript
Seq57821	5.2412	7.06e-07	5.2e-05	Unannotated transcript
Seq52189	-3.537	7.09e-07	5.22e-05	hypothetical protein LOAG_00872
Seq18950	1.9104	7.17e-07	5.27e-05	Unannotated transcript
Seq54510	-2.42551	7.18e-07	5.27e-05	C. briggsae CBR-PSSY-1 protein
Seq21055	-5.51981	7.22e-07	5.3e-05	cytochrome p450 4c1
Seq45663	-3.65663	7.24e-07	5.3e-05	fatty acid elongation protein 3
Seq26526	2.73086	7.25e-07	5.31e-05	phosphatidylinositol 4-kinase type 2-beta
Seq3379	1.68057	7.27e-07	5.32e-05	Ani s 9 allergen precursor
Seq33119	4.95674	7.4e-07	5.41e-05	Unannotated transcript
Seq46080	-7.93254	7.43e-07	5.43e-05	hypothetical protein ASU_08869
Seq65916	6.23155	7.49e-07	5.46e-05	Unannotated transcript
Seq54811	-4.09942	7.5e-07	5.47e-05	olfactomedin-like protein 2b
Seq19423	-2.31342	7.52e-07	5.47e-05	hypothetical protein ASU_06860
Seq63467	6.00795	7.54e-07	5.48e-05	Unannotated transcript
Seq66001	-8.16001	7.63e-07	5.54e-05	AGAP011740-PA
Seq16885	-4.29705	7.68e-07	5.58e-05	Unannotated transcript
Seq18265	-1.7158	7.74e-07	5.61e-05	hypothetical protein ASU_11006
Seq50997	-1.73347	7.75e-07	5.61e-05	filamin a-interacting protein 1-like protein
Seq61562	-3.40038	7.76e-07	5.62e-05	hypothetical protein ASU_14129
Seq58830	-1.87978	7.77e-07	5.62e-05	collagen alpha-1(IV) chain
Seq26475	1.9754	7.78e-07	5.62e-05	actin-depolymerizing factor isoforms a b
Seq65681	-4.18707	7.8e-07	5.62e-05	Unannotated transcript
Seq38102	8.33907	7.83e-07	5.64e-05	Unannotated transcript
Seq73264	-6.03128	7.92e-07	5.7e-05	Unannotated transcript
Seq43564	-3.26682	7.95e-07	5.72e-05	Unannotated transcript
Seq44711	-2.49157	8.05e-07	5.79e-05	charged multivesicular body protein 4c
Seq78266	8.31341	8.06e-07	5.79e-05	Protein CBG11504
Seq33290	3.00768	8.12e-07	5.83e-05	hypothetical protein ASU_04324
Seq34558	8.30862	8.16e-07	5.85e-05	Unannotated transcript
Seq77819	3.09705	8.19e-07	5.86e-05	major facilitator superfamily domain-containing protein 8
Seq52725	-5.48359	8.29e-07	5.93e-05	alp enigma encoding family member (alp-1)
Seq51210	-2.56003	8.31e-07	5.94e-05	hypothetical protein Kpol_1058p4
Seq29098	1.81495	8.49e-07	6.06e-05	Unannotated transcript
Seq29249	5.48428	8.54e-07	6.08e-05	hypothetical protein
Seq16241	-1.92062	8.54e-07	6.08e-05	kinesin motor domain-containing protein
Seq61248	-3.22023	8.56e-07	6.09e-05	methylmalonic aciduria and homocystinuria type d
Seq8492	-4.84991	8.56e-07	6.09e-05	Unannotated transcript
Seq34779	8.48316	8.6e-07	6.1e-05	Unannotated transcript
Seq78591	2.65238	8.6e-07	6.1e-05	Protein PAQR-3
Seq61158	-5.29932	8.61e-07	6.1e-05	Protein M110.3
Seq8204	-2.61893	8.63e-07	6.12e-05	histone h1-delta
Seq43869	-1.68803	8.87e-07	6.28e-05	myosin-4
Seq62854	-2.06057	8.88e-07	6.28e-05	regulator of microtubule dynamics protein 1
Seq2188	2.29506	8.95e-07	6.33e-05	Unannotated transcript
Seq27997	2.69876	8.98e-07	6.34e-05	cral-trio domain-containing protein
Seq17804	-5.39721	8.99e-07	6.34e-05	Unannotated transcript
Seq15253	3.62591	9.04e-07	6.36e-05	hypothetical protein TSTA_040370
Seq36569	4.00434	9.04e-07	6.36e-05	Unannotated transcript
Seq58940	-3.39425	9.17e-07	6.45e-05	copine family protein 2
Seq40532	-1.92796	9.2e-07	6.46e-05	v-ubiquitin
Seq81156	5.54066	9.21e-07	6.47e-05	Unannotated transcript
Seq81815	1.93408	9.24e-07	6.48e-05	Unannotated transcript
Seq59531	1.95075	9.49e-07	6.64e-05	Uncharacterized protein F52F12.7
Seq41209	-2.00406	9.5e-07	6.64e-05	Unannotated transcript
Seq26634	2.13803	9.5e-07	6.64e-05	Protein W06A7.2, isoform b
Seq29352	1.98828	9.51e-07	6.64e-05	Protein CBG16083
Seq51989	-1.77003	9.57e-07	6.68e-05	tribbles-like protein 2
Seq76356	-1.84143	9.59e-07	6.68e-05	hypothetical protein ASU_09434
Seq76030	2.97917	9.65e-07	6.72e-05	e3 ubiquitin-protein ligase arih2
Seq12877	-4.0517	9.71e-07	6.76e-05	hypothetical protein
Seq14267	-3.12841	9.81e-07	6.82e-05	metal ion binding protein
Seq44138	-2.63007	9.95e-07	6.91e-05	trafficking protein particle complex subunit 8
Seq77475	-2.25692	9.98e-07	6.93e-05	Protein C16D9.6
Seq280	2.83532	1.01e-06	6.99e-05	hypothetical protein TSTA_040370
Seq71600	-2.25667	1.01e-06	7.01e-05	Unannotated transcript
Seq14366	3.1836	1.01e-06	7.02e-05	Pao retrotransposon peptidase family protein
Seq10124	-4.06364	1.02e-06	7.03e-05	Unannotated transcript
Seq56859	-3.49731	1.02e-06	7.05e-05	phosphoglucomutase
Seq33640	5.81804	1.02e-06	7.05e-05	Unannotated transcript
Seq82139	2.0305	1.03e-06	7.13e-05	CATA_ASCSU RecName: Full=Catalase
Seq34292	8.38741	1.05e-06	7.23e-05	Unannotated transcript
Seq61090	-4.49598	1.05e-06	7.25e-05	Unannotated transcript
Seq20890	2.65348	1.06e-06	7.3e-05	Unannotated transcript
Seq39269	-2.21349	1.06e-06	7.31e-05	hypothetical protein ASU_08459
Seq84049	-1.81986	1.07e-06	7.31e-05	hypothetical protein ASU_04630
Seq39345	-2.85669	1.07e-06	7.34e-05	cation diffusion facilitator family transporter containing protein
Seq2969	1.68656	1.07e-06	7.36e-05	UA3-recognized allergen, partial
Seq66131	-2.61314	1.08e-06	7.37e-05	Unannotated transcript
Seq56407	-5.56298	1.09e-06	7.43e-05	solute carrier family 25 member 36
Seq11811	-3.1968	1.09e-06	7.43e-05	Unannotated transcript
Seq24653	-1.73921	1.09e-06	7.43e-05	Uncharacterized protein C3orf32
Seq12435	-3.22677	1.09e-06	7.46e-05	C. briggsae CBR-LDH-1 protein
Seq74951	-7.83819	1.1e-06	7.51e-05	Unannotated transcript
Seq11611	-2.37678	1.1e-06	7.51e-05	hypothetical protein LOAG_11422
Seq57885	-3.06173	1.12e-06	7.59e-05	phosphatidylcholine:ceramide cholinephosphotransferase 2
Seq3719	-1.8217	1.12e-06	7.6e-05	protein vav-1
Seq82462	1.64614	1.14e-06	7.76e-05	Unannotated transcript
Seq27827	1.99253	1.15e-06	7.78e-05	hypothetical protein ASU_08236
Seq63673	-3.38272	1.17e-06	7.92e-05	Unannotated transcript
Seq39828	-2.84873	1.17e-06	7.94e-05	dynamin, putative
Seq60686;Seq46481	-2.61635	1.18e-06	8e-05	Unannotated transcript;Unannotated transcript
Seq47253	-2.56092	1.19e-06	8.02e-05	IS1 transposase InsAB, partial
Seq65917	8.29169	1.21e-06	8.18e-05	Unannotated transcript
Seq54175	-4.11812	1.22e-06	8.21e-05	Unannotated transcript
Seq20609	-1.98983	1.22e-06	8.23e-05	trehalase, partial
Seq45667	-4.09029	1.25e-06	8.4e-05	PREDICTED: UDP-GlcNAc:betaGal beta-1,3-N-acetylglucosaminyltransferase-like protein 1-like
Seq44724	-1.65768	1.26e-06	8.47e-05	glutamate dehydrogenase
Seq14298	-8.99746	1.29e-06	8.65e-05	hypothetical protein
Seq40165	-1.86832	1.29e-06	8.68e-05	annexin-b12
Seq21018	-3.71479	1.3e-06	8.72e-05	hypothetical protein ASU_05725
Seq76811	1.66756	1.31e-06	8.77e-05	putative delta-1-pyrroline-5-carboxylate synthase
Seq6700	2.17184	1.32e-06	8.87e-05	Protein C34D4.1
Seq17206	1.94207	1.33e-06	8.91e-05	hypothetical protein ASU_10224
Seq33297	2.60143	1.33e-06	8.92e-05	Unannotated transcript
Seq43800	-2.08579	1.34e-06	8.92e-05	TK/FAK protein kinase
Seq79466	2.17099	1.34e-06	8.94e-05	Uncharacterized protein F52F12.7
Seq21773	2.75291	1.36e-06	9.07e-05	cytochrome b
Seq74220	-3.78573	1.36e-06	9.07e-05	Unannotated transcript
Seq13653	-5.29887	1.37e-06	9.14e-05	CG33184-PD
Seq42996	-2.43422	1.39e-06	9.21e-05	oxidoreductase, zinc-binding dehydrogenase family protein
Seq51341	-3.14909	1.39e-06	9.26e-05	CBN-CHT-1 protein
Seq50719	-7.74232	1.42e-06	9.4e-05	Unannotated transcript
Seq15988	-1.93065	1.43e-06	9.46e-05	progestin and adipoq receptor-like protein 1
Seq40552	1.87155	1.43e-06	9.46e-05	Protein Y39E4B.5
Seq62723	-2.8695	1.43e-06	9.5e-05	RNA recognition domain-containing protein domain-containing protein
Seq50738	-2.72026	1.45e-06	9.59e-05	conserved hypothetical protein, partial
Seq82539	8.21255	1.46e-06	9.62e-05	Unannotated transcript
Seq44959	-2.19512	1.47e-06	9.71e-05	hypothetical protein LOAG_17601
Seq55761	-3.76479	1.49e-06	9.84e-05	hypothetical protein ASU_14363
Seq22998	1.83769	1.5e-06	9.88e-05	A Chain A, Haemonchus Contortus Phospholethanolamine N-methyltransferase 2 In Complex With Phosphomonomethylethanolamine And S-adenosylhomocysteine
Seq40758	-2.33722	1.5e-06	9.89e-05	Unannotated transcript
Seq80834	2.19767	1.51e-06	9.9e-05	hypothetical protein ASU_07777
Seq29875	3.65492	1.51e-06	9.92e-05	Protein Y49E10.18
Seq77248	1.72249	1.52e-06	9.99e-05	Unannotated transcript
Seq79928	1.63645	1.52e-06	0.000100008	Protein ZC410.5, isoform a
Seq41254	-1.80909	1.53e-06	0.000100111	Unannotated transcript
Seq32190	4.64472	1.53e-06	0.000100164	Unannotated transcript
Seq17338	-2.15481	1.53e-06	0.000100164	PREDICTED: uncharacterized protein K02A2.6-like
Seq30729	5.33094	1.54e-06	0.000100441	Unannotated transcript
Seq10999	-8.61572	1.54e-06	0.000100578	Unannotated transcript
Seq44703	-1.7595	1.55e-06	0.000100869	C. briggsae CBR-HUM-2 protein
Seq62055	-4.18062	1.55e-06	0.000101024	Protein CBG14786
Seq57443	-3.33581	1.56e-06	0.000101916	sodium nucleoside cotransporter 1
Seq62180	-5.268	1.57e-06	0.000102274	early embryogenesis protein zyg-11
Seq1374	1.77825	1.58e-06	0.000102393	Unannotated transcript
Seq16674	-2.19474	1.58e-06	0.000102393	sialin
Seq76395	-2.14804	1.58e-06	0.000102393	hypothetical protein LOAG_05421
Seq1983	1.67083	1.58e-06	0.000102728	putative regulator of innate immunity protein 3
Seq45184	-2.43534	1.59e-06	0.000103121	hypothetical protein
Seq45810	-2.34746	1.59e-06	0.000103191	golgi to er traffic protein 4-like protein
Seq13347	-5.04702	1.6e-06	0.000103493	conserved hypothetical protein
Seq42244	-1.73141	1.6e-06	0.000103543	bro1 domain-containing protein brox-like protein
Seq22895	2.23255	1.61e-06	0.000103793	intron-binding protein aquarius
Seq80287	3.037	1.64e-06	0.00010577	Unannotated transcript
Seq10663	-5.33146	1.66e-06	0.000107186	twitchin
Seq11398	1.8172	1.71e-06	0.000109978	patched domain-containing protein 3
Seq26667	1.61963	1.71e-06	0.000110135	60s ribosomal protein l5
Seq30129	5.56585	1.72e-06	0.000110438	Unannotated transcript
Seq72771	-7.73247	1.72e-06	0.000110796	Unannotated transcript
Seq40559	-2.38908	1.73e-06	0.000110841	hypothetical protein LOAG_04113
Seq28837	2.36956	1.73e-06	0.000110841	hypothetical protein ASU_01252
Seq11612	-2.3514	1.73e-06	0.000110841	hypothetical protein LOAG_11422
Seq22417	1.71759	1.75e-06	0.000112009	Zinc finger in N-recognin family protein
Seq36791	1.91904	1.75e-06	0.000112069	RNA recognition motif domain containing protein
Seq18471	-7.12769	1.76e-06	0.000112245	hypothetical protein PORCAN_2109
Seq10238	-3.31153	1.76e-06	0.000112258	GG25361, isoform B
Seq2377	3.38465	1.76e-06	0.000112562	Unannotated transcript
Seq55870	-1.74836	1.77e-06	0.000112724	SXP/RAL-2 family protein 2 isoform 1
Seq34139	2.32811	1.77e-06	0.000112848	Unannotated transcript
Seq59818	-2.57519	1.77e-06	0.000112931	Unannotated transcript
Seq40557	-2.85552	1.8e-06	0.000114762	thyroid hormone receptor interactor 12
Seq26251	2.84852	1.84e-06	0.000116784	vacuolar protein sorting-associated protein 45
Seq52697	7.60745	1.84e-06	0.000117004	Protein NPR-27
Seq10968	-4.88345	1.84e-06	0.000117022	Unannotated transcript
Seq46263	-1.84103	1.86e-06	0.000117843	hypotetical protein, conserved
Seq45676	-5.07029	1.86e-06	0.000117925	Unannotated transcript
Seq72186	-7.25848	1.87e-06	0.000118138	Unannotated transcript
Seq63853	-2.47856	1.87e-06	0.00011835	Protein C25H3.17
Seq13131	-4.98995	1.87e-06	0.00011835	dystrophin-1
Seq19049	2.55563	1.88e-06	0.000118397	Unannotated transcript
Seq25916	-1.60359	1.88e-06	0.000118403	calponin-like protein ov9m
Seq33112	5.96543	1.88e-06	0.000118698	Unannotated transcript
Seq49676	3.35094	1.89e-06	0.000118738	Unannotated transcript
Seq32807	3.31872	1.89e-06	0.000118738	Unannotated transcript
Seq79663	3.1298	1.9e-06	0.000119478	reverse transcriptase
Seq54085	-2.41694	1.92e-06	0.000120507	px domain-containing protein
Seq78527	-1.68986	1.92e-06	0.000120507	metallophosphoesterase 1
Seq20639	1.71735	1.94e-06	0.00012161	Unannotated transcript
Seq10966;Seq7531	-2.22418	1.94e-06	0.000121735	Unannotated transcript;Unannotated transcript
Seq20773	3.31005	1.94e-06	0.000121735	Unannotated transcript
Seq42181	-3.20347	1.96e-06	0.000122537	hamartin
Seq63178	-4.25566	1.98e-06	0.000123545	extensin
Seq22803	8.30441	1.98e-06	0.000123545	tyrosinase-like protein tyr-1
Seq65616	-4.05355	1.98e-06	0.000123685	2700029M09Rik protein
Seq79530	3.60024	1.99e-06	0.000123843	hypothetical protein WUBG_11810, partial
Seq51856	-2.4791	1.99e-06	0.000123975	wd repeat-containing protein 7
Seq75787	1.9661	1.99e-06	0.00012416	esterase cm06b1
Seq58511	-2.02946	2e-06	0.000124487	hypothetical protein ASU_12526
Seq77478	-2.11858	2.01e-06	0.000124785	t family of potassium channels protein 18
Seq18010	-1.62979	2.01e-06	0.000125072	myosin-4
Seq45453	-3.27678	2.02e-06	0.000125178	hypothetical protein LOAG_07461
Seq52593	2.48532	2.04e-06	0.000126654	hypothetical protein ASU_00010
Seq9099	-1.76698	2.05e-06	0.000126654	WD domain, G-beta repeat
Seq39725	-2.62214	2.05e-06	0.000126654	hypothetical protein ASU_05418
Seq77196	7.96264	2.05e-06	0.000127057	hypothetical protein ASU_10909
Seq21618	2.64112	2.06e-06	0.000127245	intraflagellar transport protein 88-like protein
Seq47543	-1.95941	2.07e-06	0.000127838	duoxa-like protein
Seq63389	-4.17339	2.07e-06	0.000127838	Uncharacterized protein F10B5.2
Seq43773	-2.08481	2.09e-06	0.000129015	cell division cycle protein 20-like protein
Seq41257	2.45803	2.1e-06	0.000129069	60s ribosomal protein l22
Seq8564	-3.73377	2.1e-06	0.000129069	hypothetical protein, partial
Seq52332	-3.56551	2.11e-06	0.0001295	putative inorganic pyrophosphatase 1
Seq83974	4.58334	2.11e-06	0.0001295	Unannotated transcript
Seq3520	-1.69121	2.11e-06	0.0001295	CAMK/CAMKL/NUAK protein kinase, partial
Seq21069	-2.58736	2.12e-06	0.000129936	Unannotated transcript
Seq33419	8.19883	2.13e-06	0.000130702	Unannotated transcript
Seq22206	1.80795	2.14e-06	0.0001311	puromycin-sensitive aminopeptidase
Seq52784	2.70907	2.14e-06	0.00013111	disintegrin and metalloproteinase domain-containing protein 24
Seq16692	-2.12098	2.15e-06	0.000131604	Unannotated transcript
Seq60909	-4.07801	2.17e-06	0.000132413	MGC88946 protein
Seq6563	1.79241	2.17e-06	0.000132698	hypothetical protein ASU_03323
Seq40596	-3.54904	2.19e-06	0.000133303	Unannotated transcript
Seq51763	-3.87152	2.21e-06	0.000134614	Unannotated transcript
Seq4552	1.8467	2.22e-06	0.000135244	pyrroline-5-carboxylate reductase
Seq15717	-5.30463	2.23e-06	0.000135729	conserved hypothetical protein
Seq12434	-8.41364	2.24e-06	0.000135831	maltase- intestinal
Seq44455	-1.76844	2.25e-06	0.000136455	Amyloid A4 extracellular domain containing protein
Seq34684	8.1863	2.25e-06	0.000136455	Unannotated transcript
Seq64612	-3.39491	2.25e-06	0.000136672	Unannotated transcript
Seq11719	-5.57054	2.26e-06	0.000136682	Unannotated transcript
Seq13087	-2.10416	2.26e-06	0.000136817	zinc finger a20 and an1 domain-containing stress-associated protein 4
Seq29718	5.0956	2.27e-06	0.000137023	hsp70-like protein, variant 2
Seq43806	-1.79014	2.27e-06	0.000137183	Zinc finger, C2H2 type family protein
Seq58052	-3.80591	2.28e-06	0.000137381	Hypothetical 28.6 kDa protein T07A5.2 in chromosome III, putative
Seq40091	-2.50965	2.29e-06	0.000138433	Hypothetical UPF0287 protein C35D10.17 in chromosome III, putative
Seq82279	8.0154	2.3e-06	0.000138891	Unannotated transcript
Seq32432	2.21943	2.31e-06	0.000139127	Unannotated transcript
Seq73502;Seq73500;Seq73501	-2.82891	2.33e-06	0.000140159	Zinc knuckle family protein;Zinc knuckle family protein;Zinc knuckle family protein
Seq58778	-3.86266	2.36e-06	0.000141899	putative methylmalonyl
Seq72816	-7.36187	2.37e-06	0.000142606	Unannotated transcript
Seq52810	-3.63303	2.39e-06	0.000143685	serologically defined colon cancer antigen 1
Seq41105	1.64706	2.4e-06	0.000143896	ANIS1_ANISI RecName: Full=Major allergen Ani s 1; AltName: Full=21 kDa allergen; AltName: Full=Excretory gland allergen Ans1; AltName: Allergen=Ani s 1; Flags: Precursor
Seq42051	-1.81157	2.4e-06	0.00014414	hypothetical protein ASU_00333
Seq14445	-6.19294	2.42e-06	0.000144653	hypothetical protein
Seq51708	-3.47401	2.42e-06	0.000145117	calponin-like protein ov9m
Seq76654	-1.67293	2.43e-06	0.000145343	cre-pqn-89 protein
Seq20044	1.72879	2.44e-06	0.000146084	NADH dehydrogenase subunit 2
Seq73608	-3.35889	2.45e-06	0.000146423	Unannotated transcript
Seq52145	-1.91037	2.45e-06	0.000146423	major facilitator superfamily transporter
Seq78518	-1.98157	2.47e-06	0.000147082	hypothetical protein ASU_03220
Seq77571	1.966	2.47e-06	0.000147247	CBN-COL-68 protein
Seq26652	1.75009	2.48e-06	0.000147365	Unannotated transcript
Seq41069	-2.77083	2.48e-06	0.000147365	Unannotated transcript
Seq59743	-2.40267	2.5e-06	0.000148656	40s ribosomal protein s12
Seq3177	-1.84465	2.51e-06	0.000148918	ump-cmp kinase
Seq1105	2.78508	2.54e-06	0.000150615	Unannotated transcript
Seq22079	1.67398	2.55e-06	0.000151361	glutamate dehydrogenase
Seq5251	-1.87822	2.56e-06	0.000151736	hypothetical protein WUBG_12777
Seq33956	5.45235	2.57e-06	0.000152199	Unannotated transcript
Seq8911	-1.98718	2.58e-06	0.00015279	myosin light chain kinase 3
Seq21142	-2.10437	2.63e-06	0.000155131	Unannotated transcript
Seq53078	-2.28516	2.63e-06	0.000155131	depsiphilin, partial
Seq83562	2.13749	2.64e-06	0.000155856	nose resistant to fluoxetine protein 6
Seq143	4.87762	2.65e-06	0.000156145	Unannotated transcript
Seq51743	-2.97142	2.66e-06	0.000156745	l-lactate dehydrogenase
Seq4990	1.76886	2.66e-06	0.000156745	Unannotated transcript
Seq43611	-1.88257	2.7e-06	0.000158666	cytosolic beta-glucosidase
Seq41087	-1.71104	2.71e-06	0.000159282	ATP-binding cassette, sub-family F, member 2
Seq20506	-4.63563	2.71e-06	0.000159296	hypothetical protein
Seq43660	-3.75037	2.71e-06	0.000159297	Unannotated transcript
Seq53201	-3.14648	2.72e-06	0.000159389	hypothetical protein ASU_03439
Seq22948	3.93438	2.72e-06	0.000159389	UA3-recognized allergen, partial
Seq1782	-1.79288	2.72e-06	0.000159485	hypothetical protein ASU_03843
Seq65786	3.03805	2.73e-06	0.000159619	Unannotated transcript
Seq64514	-7.59638	2.74e-06	0.000160008	Unannotated transcript
Seq69035	1.9382	2.74e-06	0.000160008	Unannotated transcript
Seq3677	-1.87583	2.75e-06	0.000160319	LITAF-like protein
Seq20936	-4.23385	2.76e-06	0.000161168	Unannotated transcript
Seq39063	8.17714	2.77e-06	0.000161372	Unannotated transcript
Seq33220	8.30742	2.79e-06	0.00016251	Unannotated transcript
Seq13183	-8.4288	2.81e-06	0.000163219	Unannotated transcript
Seq21319	-1.6883	2.81e-06	0.000163426	Hypothetical protein CBG05062
Seq63142	-3.44047	2.83e-06	0.000164163	Unannotated transcript
Seq24169	-2.34439	2.83e-06	0.000164441	C. briggsae CBR-LDH-1 protein
Seq51752	-1.57091	2.84e-06	0.000164485	DEAD box polypeptide 17, variant 3
Seq38863	3.38216	2.84e-06	0.000164631	hypothetical protein WUBG_06716
Seq48227	3.24759	2.86e-06	0.000165392	Unannotated transcript
Seq15910	1.77559	2.88e-06	0.000166376	RWD domain-containing protein
Seq18955	1.9846	2.9e-06	0.00016785	putative delta-1-pyrroline-5-carboxylate synthase
Seq76239	2.11146	2.93e-06	0.000169	CBN-CYP-37A1 protein
Seq20094	-2.16938	3e-06	0.000172893	myosin-4
Seq75328;Seq46552	-3.98498	3e-06	0.000173066	Unannotated transcript;Unannotated transcript
Seq25696	1.61557	3.01e-06	0.000173641	peptidyl-prolyl cis-trans isomerase fkbp9
Seq12948	2.66412	3.06e-06	0.000176195	TTR-51 protein
Seq53015	-3.8142	3.06e-06	0.000176195	negative elongation factor C/D
Seq61982	3.88808	3.08e-06	0.000177207	Unannotated transcript
Seq79967	2.99002	3.09e-06	0.000177437	homeobox protein hox-b3
Seq3631	-1.65825	3.1e-06	0.000177878	methylmalonic aciduria type a
Seq50534	-4.48041	3.1e-06	0.000178035	hypothetical protein ASU_05937
Seq82055	-2.96396	3.11e-06	0.000178169	Unannotated transcript
Seq43622	-2.06681	3.12e-06	0.000178433	hypothetical protein WUBG_04598, partial
Seq29491	1.62695	3.2e-06	0.000183339	Unannotated transcript
Seq31542	7.98339	3.24e-06	0.000185319	Nematode cuticle collagen N-terminal domain containing protein
Seq13580	-4.55693	3.25e-06	0.000185838	Protein UNC-68, isoform c
Seq58998	-2.47217	3.25e-06	0.000185838	60s ribosomal protein l8
Seq4435	1.62051	3.26e-06	0.000186093	TcHSLR3.620, partial
Seq646	1.67319	3.26e-06	0.000186093	major facilitator superfamily domain-containing protein 8
Seq4248	-1.55364	3.29e-06	0.000187163	maguk p55 subfamily member 6
Seq39872	-1.99748	3.3e-06	0.000187616	Unannotated transcript
Seq3494	-1.70254	3.32e-06	0.00018878	Unannotated transcript
Seq65373	-4.50751	3.32e-06	0.000188822	Unannotated transcript
Seq3806	2.01351	3.32e-06	0.000188822	Unannotated transcript
Seq11767	-4.39105	3.34e-06	0.000189556	Unannotated transcript
Seq35915	6.37399	3.35e-06	0.000189714	Unannotated transcript
Seq45557	-2.85252	3.35e-06	0.000190064	hypothetical protein ASU_07564
Seq29203	-2.36011	3.37e-06	0.000191122	Unannotated transcript
Seq23496	3.02124	3.38e-06	0.000191262	lysine histidine transporter-like 1
Seq30205	1.65831	3.41e-06	0.000192948	hypothetical protein ASU_04081
Seq58087	2.86657	3.45e-06	0.000194558	receptor expression-enhancing protein 5
Seq37699	8.36489	3.45e-06	0.000194558	Unannotated transcript
Seq53276	1.66261	3.45e-06	0.000194558	NADH dehydrogenase subunit 4
Seq78938	-2.12691	3.47e-06	0.000195348	sap domain-containing ribonucleoprotein
Seq60258	2.20262	3.5e-06	0.000197007	NADH dehydrogenase subunit 1
Seq37991;Seq35242	6.53749	3.56e-06	0.00020006	Unannotated transcript;Unannotated transcript
Seq76883	-1.68811	3.56e-06	0.00020006	Importin beta-1 subunit
Seq34360	4.01644	3.57e-06	0.000200429	Unannotated transcript
Seq23560	8.1296	3.57e-06	0.000200438	protease inhibitor
Seq7234	-1.62811	3.61e-06	0.000202474	trehalase
Seq76135	2.16084	3.61e-06	0.000202562	lipase family protein
Seq13298	-8.46732	3.62e-06	0.000202929	Unannotated transcript
Seq42545	-1.76132	3.63e-06	0.000203129	integrin-linked protein kinase
Seq11460	-2.99647	3.64e-06	0.000203929	AF121894_1 lipoamide dehydrogenase
Seq44876	2.52494	3.66e-06	0.000204705	abundant larval transcript-2 protein
Seq56701	-5.05343	3.67e-06	0.000205076	cre-glb-13 protein
Seq33775	8.36959	3.67e-06	0.000205076	Unannotated transcript
Seq17307	-1.72893	3.68e-06	0.000205076	putative s-adenosylmethionine synthase 3
Seq71768	-6.38577	3.68e-06	0.000205076	Unannotated transcript
Seq23198	6.17555	3.71e-06	0.000206774	Unannotated transcript
Seq21742	4.12092	3.72e-06	0.000206863	Protein Y47G6A.19, isoform a
Seq45086	-2.09501	3.74e-06	0.00020812	PREDICTED: 80 kDa MCM3-associated protein isoform X1
Seq81782	2.73329	3.74e-06	0.00020812	Unannotated transcript
Seq32805	2.34485	3.76e-06	0.000208544	Unannotated transcript
Seq23434	3.07684	3.81e-06	0.00021149	heat shock protein 70 A
Seq19370	-8.01292	3.81e-06	0.00021149	Unannotated transcript
Seq52866	-1.7595	3.82e-06	0.00021149	cell death protein 6
Seq39878	-1.76578	3.83e-06	0.000211996	protein arginine n-methyltransferase 10
Seq37753	4.104	3.84e-06	0.000212585	mosc domain-containing protein 1
Seq5794	2.00549	3.86e-06	0.000213332	C. briggsae CBR-HGO-1 protein
Seq82016	2.28525	3.87e-06	0.000213722	Unannotated transcript
Seq41891	-2.22047	3.88e-06	0.000214339	hypothetical protein LOAG_13983
Seq34339	3.54327	3.9e-06	0.000215106	Unannotated transcript
Seq1197	-2.46335	3.9e-06	0.000215106	tryptophan-rich antigen (Pv-fam-a)
Seq25373	4.31163	3.91e-06	0.000215361	hypothetical protein CRE_02158
Seq63644	-2.17975	3.95e-06	0.000217205	glutamic acid-rich protein cNBL1700
Seq82160	2.45381	3.97e-06	0.000218102	Unannotated transcript
Seq56050	2.56982	3.97e-06	0.000218177	hypothetical protein IMG5_070690
Seq44733	-2.22298	4.01e-06	0.000220265	Unannotated transcript
Seq28216	3.42311	4.02e-06	0.000220783	serine threonine-protein kinase ulk1
Seq7210	2.39984	4.03e-06	0.000220783	Unannotated transcript
Seq37152	3.50954	4.04e-06	0.000221249	Unannotated transcript
Seq57845	-3.69561	4.05e-06	0.000221744	Unannotated transcript
Seq3015	1.67152	4.05e-06	0.000221757	4-hydroxyphenylpyruvate dioxygenase
Seq83153	-1.80568	4.07e-06	0.000222551	atp-dependent zinc metalloprotease yme1-like protein
Seq23543	3.3393	4.09e-06	0.000223533	protein dpy-19-like protein 3
Seq63320	-1.95018	4.1e-06	0.000223802	glycoprotein 3-alpha-l-fucosyltransferase a
Seq61573	-3.61465	4.1e-06	0.000223802	nad-dependent adp-ribosyltransferase sirtuin-4
Seq32316	-3.88175	4.13e-06	0.000225056	Unannotated transcript
Seq33623	6.08527	4.13e-06	0.000225278	Unannotated transcript
Seq60849	-1.92796	4.17e-06	0.000226937	hypothetical protein ASU_05425
Seq5905	1.65306	4.19e-06	0.000227597	trifunctional purine biosynthetic protein adenosine-3
Seq39443	-2.32797	4.19e-06	0.000227597	Unannotated transcript
Seq21985	2.25336	4.21e-06	0.000228863	syntenin-1
Seq26009	-1.89629	4.22e-06	0.000228863	hypothetical protein LOAG_11422
Seq38843	4.15041	4.23e-06	0.00022959	cytochrome oxidase subunit I, partial (mitochondrion)
Seq7412	-2.14987	4.26e-06	0.000230792	Unannotated transcript
Seq74793	-4.94812	4.26e-06	0.000230792	cytochrome b-c1 complex subunit
Seq27716	4.49394	4.26e-06	0.000230792	CRE-TTR-6 protein
Seq79913	4.36742	4.27e-06	0.000230971	Unannotated transcript
Seq30073	2.62578	4.32e-06	0.000233109	hypothetical protein Bm1_46770
Seq78812	-3.1307	4.32e-06	0.000233109	Unannotated transcript
Seq64158	5.69964	4.32e-06	0.00023334	Unannotated transcript
Seq45201	-2.02303	4.33e-06	0.000233468	zgc:91928
Seq74111	-1.82645	4.35e-06	0.000234268	Unannotated transcript
Seq50466	-3.89292	4.36e-06	0.000234858	acid sphingomyelinase-like phosphodiesterase 3b
Seq31031	8.01252	4.37e-06	0.00023523	Unannotated transcript
Seq29182	7.85898	4.38e-06	0.000235455	hypothetical protein ASU_14805
Seq60394	1.57643	4.39e-06	0.000235976	small heat shock protein ov25-1
Seq74662	-2.38636	4.41e-06	0.000236674	Unannotated transcript
Seq57245	-2.58566	4.43e-06	0.00023757	putative methylmalonyl
Seq45683	-5.21169	4.44e-06	0.00023796	hypothetical protein ASU_00740
Seq74534	-4.51172	4.45e-06	0.000238456	putative leucine carboxyl methyltransferase 1
Seq40327	1.89303	4.48e-06	0.000239656	transthyretin-like protein 5
Seq25896	1.65668	4.49e-06	0.000240397	protein rogdi-like protein
Seq391	2.54179	4.52e-06	0.000241448	collagen protein
Seq70972	4.51651	4.56e-06	0.000243355	Unannotated transcript
Seq755	1.57218	4.56e-06	0.000243355	NADH dehydrogenase subunit 4
Seq25957	3.62458	4.56e-06	0.000243355	putative serpin-like protein ma 3388
Seq11876	-4.31076	4.57e-06	0.00024371	hypothetical protein
Seq39740	-2.26523	4.58e-06	0.000243828	atp-binding cassette sub-family a member 3
Seq30033	4.97599	4.59e-06	0.000244443	endoplasmic reticulum-golgi intermediate compartment protein 1
Seq13585	2.4311	4.6e-06	0.000244817	24 kDa protein
Seq13268	-8.21254	4.6e-06	0.000244817	Unannotated transcript
Seq39756	-4.16546	4.62e-06	0.000245688	Unannotated transcript
Seq65562	-5.73787	4.66e-06	0.00024732	Unannotated transcript
Seq21849	1.52613	4.69e-06	0.000248683	Calcium binding EGF domain containing protein
Seq34588	7.85262	4.69e-06	0.000248742	Unannotated transcript
Seq14307	-8.64881	4.72e-06	0.000249944	hypothetical protein
Seq54527	7.91722	4.74e-06	0.000250892	Unannotated transcript
Seq42966	-1.5893	4.74e-06	0.000250924	rasputin
Seq83580	4.10298	4.76e-06	0.00025133	Unannotated transcript
Seq60224	-1.89774	4.76e-06	0.00025133	Protein EEF-1A.1
Seq52818	-2.54883	4.76e-06	0.00025133	Uncharacterized protein Y92H12BR.3
Seq45008	-2.39224	4.78e-06	0.000252044	Papain family cysteine protease containing protein
Seq2468	1.68987	4.79e-06	0.000252251	chloride channel protein 2
Seq16302	2.64161	4.79e-06	0.000252251	hypothetical protein DICSQDRAFT_73601, partial
Seq9995	-6.44691	4.79e-06	0.000252297	unknown
Seq30240	4.43245	4.8e-06	0.00025265	Unannotated transcript
Seq8479	1.9831	4.81e-06	0.00025265	hypothetical protein WUBG_10937
Seq21274	4.30798	4.85e-06	0.000254398	Pao retrotransposon peptidase family protein
Seq84379	-2.3797	4.85e-06	0.000254398	hypothetical protein LOAG_00872
Seq63805	-1.99886	4.85e-06	0.000254398	pdz and lim domain protein zasp
Seq53824	-3.12214	4.85e-06	0.000254398	protein spinster-like protein 1
Seq6742	2.41917	4.86e-06	0.000254671	hypothetical protein ASU_13851
Seq24115	-1.60644	4.9e-06	0.000256336	calponin-like protein ov9m
Seq41295	-2.55445	4.92e-06	0.000257405	hypothetical protein ASU_06880
Seq47564	-2.7533	4.93e-06	0.00025756	Unannotated transcript
Seq34748	2.80278	4.94e-06	0.000257848	Unannotated transcript
Seq76109	-2.30284	4.96e-06	0.000258827	enolase-phosphatase e1
Seq54050	-3.26539	4.97e-06	0.000259013	hypothetical protein ASU_11839
Seq39409	-2.41422	4.97e-06	0.000259034	serine threonine-protein kinase chk-2
Seq13366	-6.00267	4.97e-06	0.000259037	hypothetical protein
Seq11030	-7.95612	4.98e-06	0.000259037	hypothetical protein ASU_07519
Seq24307	-2.25413	5.04e-06	0.000261945	Endoplasmic Reticulum Oxidoreductin 1
Seq61375	-3.26647	5.05e-06	0.000262538	putative synaptic vesicle 2-related protein
Seq74849;Seq45991	-1.58133	5.05e-06	0.000262538	Unannotated transcript;e3 ubiquitin-protein ligase rnf19b
Seq7476	2.89221	5.12e-06	0.000265944	Unannotated transcript
Seq80707	-1.68153	5.15e-06	0.000267151	Unannotated transcript
Seq25301	4.58277	5.19e-06	0.000269118	apical gut membrane polyprotein
Seq7842	2.18702	5.2e-06	0.000269211	Unannotated transcript
Seq51937	2.58974	5.22e-06	0.00027007	Protein CDO-1
Seq45717	-8.21697	5.23e-06	0.000270426	Unannotated transcript
Seq82218	-2.26172	5.24e-06	0.000270748	CBN-SNET-1 protein
Seq26618	2.00238	5.25e-06	0.000271056	hypothetical protein ASU_13792
Seq42114	-1.70261	5.28e-06	0.000272425	copine family protein 2
Seq41796	-2.3561	5.28e-06	0.00027251	hypothetical protein M569_00260, partial
Seq54770	-3.67919	5.29e-06	0.000272635	acetyl
Seq8713	-4.12884	5.31e-06	0.000273665	Unannotated transcript
Seq80290	8.0198	5.32e-06	0.000273931	Unannotated transcript
Seq32382	3.03631	5.33e-06	0.000273931	Unannotated transcript
Seq56483	4.41227	5.33e-06	0.000273931	Unannotated transcript
Seq63665	-1.91496	5.34e-06	0.000274416	run domain containing protein
Seq60855	-2.00475	5.36e-06	0.000275001	eukaryotic translation elongation factor 1A protein
Seq12747	-7.97192	5.38e-06	0.000275876	Unannotated transcript
Seq65383	-3.81411	5.43e-06	0.000278211	Unannotated transcript
Seq34498	8.0706	5.44e-06	0.000278803	Unannotated transcript
Seq44505	-2.20391	5.45e-06	0.000278803	organic cation transporter-like protein
Seq6570	-1.52738	5.46e-06	0.00027938	AF121894_1 lipoamide dehydrogenase
Seq42211	-1.54639	5.48e-06	0.000279817	Protein TTN-1, isoform g
Seq9095	-3.38926	5.48e-06	0.000279817	hypothetical protein ASU_11839
Seq7623	-2.29321	5.48e-06	0.000279944	Unannotated transcript
Seq47195	2.14858	5.51e-06	0.000280999	Unannotated transcript
Seq80154	2.81501	5.52e-06	0.000281231	Unannotated transcript
Seq29752	-3.19655	5.54e-06	0.000282266	Unannotated transcript
Seq23261	2.08829	5.6e-06	0.000284999	intron-binding protein aquarius
Seq25783	2.48444	5.66e-06	0.000287936	serine threonine-protein kinase ulk1
Seq58463	-1.86495	5.67e-06	0.000288423	synaptotagmin-11
Seq42512	-2.89688	5.68e-06	0.000288423	protein C17H12.11
Seq56841	-3.76895	5.68e-06	0.000288503	hypothetical protein ASU_07006
Seq36818	3.30265	5.69e-06	0.000288776	Unannotated transcript
Seq20315	-2.45714	5.72e-06	0.000290128	hypothetical protein WUBG_04598, partial
Seq43656	-1.50441	5.74e-06	0.000291015	propionyl- carboxylase alpha
Seq64108	1.80122	5.77e-06	0.000292161	Unannotated transcript
Seq19258	2.10639	5.77e-06	0.000292173	fatty acid elongation protein 3
Seq76156	2.61487	5.78e-06	0.000292304	putative coatomer subunit zeta
Seq35204	6.11077	5.78e-06	0.000292304	Unannotated transcript
Seq35696	8.23173	5.8e-06	0.000292794	Unannotated transcript
Seq51373	-2.24702	5.81e-06	0.000293302	CRE-NEP-2 protein
Seq16691	-7.60512	5.85e-06	0.00029522	Unannotated transcript
Seq53389	-1.86379	5.87e-06	0.000295981	intermediate filament protein ifa-1
Seq30771	1.5779	5.88e-06	0.000296118	aspartic protease 3
Seq18478	-4.36673	5.89e-06	0.000296511	venom allergen 3
Seq8447	-4.01409	5.96e-06	0.000299783	Protein ZK262.3
Seq44792	-1.65811	6.02e-06	0.000302741	Protein F09F7.7, isoform a
Seq45584	-3.40535	6.05e-06	0.000303823	hypothetical protein ASU_08029
Seq43334	-1.5087	6.05e-06	0.000303823	ankyrin-related unc-44
Seq80507	1.78842	6.09e-06	0.000305285	Unannotated transcript
Seq12709	3.28793	6.1e-06	0.000305477	Unannotated transcript
Seq46174	-2.58656	6.1e-06	0.000305477	Unannotated transcript
Seq12075	-5.52672	6.1e-06	0.000305477	Unannotated transcript
Seq34811	4.59843	6.11e-06	0.000305579	Unannotated transcript
Seq25598	1.58226	6.16e-06	0.000307994	low-density lipoprotein receptor-related protein
Seq5804	1.8132	6.18e-06	0.000308982	proteasome subunit beta type-2
Seq52482	-3.80053	6.21e-06	0.000310289	ANTH domain containing protein
Seq17488	-4.62218	6.24e-06	0.000311227	hypothetical protein
Seq44466	-2.43558	6.25e-06	0.000311712	rna polymerase ii subunit b1 ctd phosphatase
Seq43242	-2.02389	6.26e-06	0.000312191	inositol hexakisphosphate and diphosphoinositol-pentakisphosphate kinase
Seq11345	-4.29087	6.28e-06	0.000312561	Hypothetical protein CBG11138
Seq18632	-4.16866	6.28e-06	0.000312561	hydrolase
Seq60388	-4.8616	6.29e-06	0.000312728	Protein TTR-36
Seq19043	-8.375	6.32e-06	0.000314342	Adenylate and Guanylate cyclase catalytic domain containing protein
Seq69162	-2.57171	6.34e-06	0.000314816	Unannotated transcript
Seq61870	-2.6015	6.37e-06	0.000316077	UPF0197 protein C11orf10 homolog
Seq42170	-2.34434	6.4e-06	0.000317452	hypothetical protein EAI_11489
Seq39861	-1.97707	6.43e-06	0.000318896	hypothetical protein LOAG_10089
Seq36645	3.04712	6.46e-06	0.00032021	Unannotated transcript
Seq83544	3.2275	6.49e-06	0.000321394	protein lin-14
Seq14942	-8.12176	6.55e-06	0.000324155	hypothetical protein CRE_30235
Seq78128	-1.58722	6.58e-06	0.000325481	carboxypeptidase e
Seq41919	-3.36233	6.6e-06	0.000326004	cell wall-associated hydrolase, partial
Seq83283	-1.57711	6.72e-06	0.000331529	beta-taxilin
Seq19556	1.86907	6.72e-06	0.000331529	Protein CBR-COL-142
Seq51256	-1.57255	6.73e-06	0.000331657	dimethylglycine
Seq44141	-1.90636	6.73e-06	0.000331657	Pao retrotransposon peptidase family protein
Seq76537	-1.83492	6.74e-06	0.000331859	coatomer subunit beta
Seq55895	-5.17782	6.75e-06	0.000332391	fog-3
Seq79874	1.58242	6.77e-06	0.000333148	Unannotated transcript
Seq4829	1.53945	6.83e-06	0.000335541	catalase
Seq25653	5.21843	6.87e-06	0.000337172	spindle- and centromere-associated protein
Seq57287	2.43551	6.88e-06	0.00033754	Unannotated transcript
Seq21371	1.65437	6.93e-06	0.000340026	trehalose-6-phosphate synthase
Seq36350	1.98197	7.02e-06	0.000343946	Unannotated transcript
Seq47226	-4.507	7.06e-06	0.000345946	Unannotated transcript
Seq4437	2.00512	7.1e-06	0.000347619	major facilitator superfamily domain-containing protein 8
Seq50586	-4.38071	7.11e-06	0.000347648	hypothetical protein ASU_05418
Seq16195	-3.48663	7.13e-06	0.000348355	dolichyl-diphosphooligosaccharide--protein glycosyltransferase subunit 2
Seq42894	1.59442	7.14e-06	0.000348833	cytochrome c oxidase subunit I
Seq42401	-2.32053	7.15e-06	0.000349014	chondroitin sulfate synthase 2
Seq44482	-1.72765	7.16e-06	0.000349442	hypothetical protein ASU_03441
Seq53646	3.53808	7.23e-06	0.000352454	hypothetical protein WUBG_07237
Seq2040	-2.35302	7.24e-06	0.000352485	Unannotated transcript
Seq33534	2.80713	7.24e-06	0.000352485	Unannotated transcript
Seq78301	2.88055	7.24e-06	0.000352485	collagen col-34
Seq62041	-7.19341	7.25e-06	0.000352711	Unannotated transcript
Seq39521	-1.65989	7.26e-06	0.000352711	ctp synthase 1
Seq50965	-1.85475	7.27e-06	0.000353127	Collagen alpha
Seq44161	-1.66237	7.28e-06	0.000353127	hypothetical protein ASU_11006
Seq82125	-1.83861	7.28e-06	0.000353323	Ctr copper transporter family protein
Seq61589	-4.55816	7.33e-06	0.000355245	hypothetical protein ASU_03815
Seq37928	1.90878	7.38e-06	0.000357695	Unannotated transcript
Seq23155	8.09538	7.44e-06	0.000359867	hypothetical protein ASU_00902
Seq36336	4.00289	7.44e-06	0.000359867	Unannotated transcript
Seq9217	-2.25648	7.45e-06	0.00036	Unannotated transcript
Seq83891	-1.52891	7.5e-06	0.000362176	Unannotated transcript
Seq73278	-3.87063	7.51e-06	0.000362362	Unannotated transcript
Seq77856;Seq35853	1.85111	7.51e-06	0.000362362	hypothetical protein Bm1_52770;Unannotated transcript
Seq17200	-8.07979	7.53e-06	0.000362915	Unannotated transcript
Seq44649	-1.68762	7.54e-06	0.000363254	duoxa-like protein
Seq43783	-2.12534	7.54e-06	0.000363334	hypothetical protein LOAG_00307
Seq41974	-1.92531	7.59e-06	0.000365503	acid phosphatase 10
Seq21348	2.92014	7.67e-06	0.000369015	Protein ACP-5
Seq79565	1.62302	7.71e-06	0.000370464	transthyretin-like protein 16
Seq37482	3.98319	7.76e-06	0.000372579	Unannotated transcript
Seq30799	2.84663	7.76e-06	0.000372579	Unannotated transcript
Seq14229	-4.14795	7.79e-06	0.000373359	hypothetical protein LOAG_01347
Seq42773	-1.64851	7.79e-06	0.000373359	signal recognition particle receptor subunit beta
Seq53554	-1.98685	7.8e-06	0.000373359	papilin
Seq80524	-1.57358	7.8e-06	0.000373359	Unannotated transcript
Seq50659	2.34093	7.83e-06	0.000374572	Protein F25D1.3
Seq52735	-1.54483	7.89e-06	0.000377125	ATP-binding cassette, sub-family F, member 2
Seq2111	1.70609	7.91e-06	0.00037788	reticulon-4
Seq82839	-1.71564	7.96e-06	0.000379961	hypothetical protein ASU_03843
Seq26454	3.01273	7.96e-06	0.000379961	Protein Y51F10.7
Seq63808	-2.09984	7.99e-06	0.000381303	glutamic acid-rich protein cNBL1700
Seq37230	3.28488	8.03e-06	0.000382864	Unannotated transcript
Seq45078	-1.59647	8.09e-06	0.000385569	Protein Y51A2D.13, isoform a
Seq13261	-3.15761	8.11e-06	0.000386151	Unannotated transcript
Seq78857	-3.34356	8.16e-06	0.0003883	hypothetical protein ASU_06813
Seq31336	2.08974	8.18e-06	0.000388802	Unannotated transcript
Seq82214	2.63025	8.18e-06	0.000388802	Unannotated transcript
Seq25701	3.52459	8.19e-06	0.000388802	putative serpin-like protein ma 3388
Seq62260	-2.97953	8.2e-06	0.000389004	hypothetical protein ASU_11839
Seq34000	5.1601	8.21e-06	0.000389171	Protein F21D5.9
Seq82757	5.80708	8.22e-06	0.000389171	Unannotated transcript
Seq3705	3.17879	8.22e-06	0.000389171	hypothetical protein OXYTRI_14248
Seq43775	1.57373	8.29e-06	0.000392655	Unannotated transcript
Seq78552	-1.63482	8.3e-06	0.000392699	hypothetical protein ASU_03824
Seq46574	7.14686	8.36e-06	0.000395481	Unannotated transcript
Seq5588	-1.64615	8.38e-06	0.000396032	gelsolin-like protein 1
Seq34694	4.23378	8.39e-06	0.000396271	Unannotated transcript
Seq18964	-3.19856	8.45e-06	0.000399001	serpentine receptor class x 45
Seq10275	2.01689	8.49e-06	0.00040057	ani s 4 allergen
Seq44435	-2.01342	8.56e-06	0.000403478	Hypothetical tyrosinase-like protein F21C3.2 in chromosome I, putative
Seq76724	1.83593	8.6e-06	0.000404853	FMRFa-like protein precursor 11
Seq79178	1.85808	8.61e-06	0.000405343	hypothetical protein ASU_14106
Seq78902	3.41215	8.62e-06	0.000405611	A Chain A, Saposin-Like Protein Na-Slp-1
Seq1663	-3.23085	8.67e-06	0.000407683	hypothetical protein
Seq29	-1.78408	8.68e-06	0.000407683	hypothetical protein ASU_03048
Seq12531	-2.81444	8.69e-06	0.000408175	DIX domain-containing protein
Seq28365	8.10729	8.71e-06	0.000408878	Unannotated transcript
Seq42182	-2.98211	8.78e-06	0.000411474	nucleoside-diphosphatase mig-23
Seq81940	-2.51116	8.78e-06	0.000411474	Unannotated transcript
Seq58899	-5.14621	8.8e-06	0.000412152	hypothetical protein ASU_02917
Seq24501	1.97166	8.81e-06	0.000412152	carboxylesterase 1e
Seq29045	-1.64919	8.83e-06	0.00041326	Unannotated transcript
Seq1515	-1.94477	8.87e-06	0.000414577	lycan alpha-like protein family member (sgca-1)
Seq1048	-1.96827	8.9e-06	0.00041584	hypothetical protein ASU_04893
Seq27202	3.33444	8.92e-06	0.000416278	hypothetical protein ASU_13791
Seq55279	-2.30117	8.95e-06	0.000417672	p3 protein
Seq8244	1.58471	8.98e-06	0.000418662	Unannotated transcript
Seq79525	-2.33957	9.02e-06	0.000420539	Troponin T
Seq24296	1.56897	9.04e-06	0.00042126	long-chain fatty acid transport protein 4
Seq19592	-5.90583	9.07e-06	0.00042193	Unannotated transcript
Seq26280	3.50404	9.08e-06	0.000422295	UA3-recognized allergen, partial
Seq59189	-2.31738	9.1e-06	0.000423197	hypothetical protein ASU_05570
Seq21428	-5.17512	9.11e-06	0.000423197	putative uncharacterized protein
Seq6722	3.36599	9.17e-06	0.000425603	Protein Y66D12A.13
Seq33019	4.20548	9.19e-06	0.000426529	Unannotated transcript
Seq58123	-3.70175	9.21e-06	0.00042693	Unannotated transcript
Seq50985	-2.35199	9.21e-06	0.00042693	T-complex protein 1 theta subunit
Seq28563	3.27515	9.24e-06	0.000427972	major facilitator superfamily domain-containing protein 8
Seq11232	-4.6661	9.28e-06	0.000429696	Unannotated transcript
Seq74475	4.07743	9.35e-06	0.00043238	Unannotated transcript
Seq80279	1.76321	9.36e-06	0.000432657	vacuolar protein sorting 55
Seq32585	3.13864	9.36e-06	0.000432657	collagen protein 108, partial
Seq50840	4.30201	9.38e-06	0.000433276	hypothetical protein ASU_07115
Seq29689	2.96992	9.4e-06	0.000433542	Unannotated transcript
Seq75928	-1.89659	9.43e-06	0.000434717	V-type proton ATPase subunit A
Seq53561	-1.76951	9.45e-06	0.000435342	eukaryotic translation initiation factor 4 gamma 3
Seq80048	1.50442	9.49e-06	0.000436921	small heat shock protein ov25-1
Seq57956	3.26192	9.51e-06	0.000437725	Protein CDO-1
Seq5974	-1.85166	9.52e-06	0.000437927	small GTP binding protein, partial
Seq83467	2.55216	9.53e-06	0.000437976	Unannotated transcript
Seq60827	-2.86488	9.55e-06	0.000438649	hypothetical protein ASU_01958
Seq52537	2.75958	9.56e-06	0.000438797	hypothetical protein ASU_07543
Seq3536	-1.54175	9.58e-06	0.000439382	AMME syndrome candidate gene 1 protein homolog
Seq15075	-7.43918	9.69e-06	0.000444455	Protein ASP-10, isoform b
Seq76040	2.27558	9.77e-06	0.000447902	putative methionine synthase
Seq8843	-3.59251	9.79e-06	0.000448295	Unannotated transcript
Seq66441	-7.22658	9.82e-06	0.00044941	Unannotated transcript
Seq46006	-2.56039	9.84e-06	0.000450277	serpentine receptor class x 45
Seq63971	-1.85567	9.86e-06	0.000450783	hypothetical protein Bm1_34370
Seq29760	7.93094	9.88e-06	0.000451257	Unannotated transcript
Seq9553	-3.99948	9.92e-06	0.000453201	Unannotated transcript
Seq53848	1.8198	9.94e-06	0.00045373	NADH dehydrogenase subunit 2
Seq4497	1.49622	9.98e-06	0.000455153	60s ribosomal protein l36
Seq42701	-1.56144	9.99e-06	0.000455153	uncoordinated protein 60
Seq11284	-5.7843	1e-05	0.000455562	hypothetical protein LOAG_06385
Seq76852	2.5133	1e-05	0.000455562	ani s 4 allergen
Seq42252	-1.65649	1.01e-05	0.000457438	Unannotated transcript
Seq42649	-2.87939	1.01e-05	0.00046041	Unannotated transcript
Seq29903	8.39075	1.01e-05	0.000460455	Unannotated transcript
Seq53544	-3.07734	1.01e-05	0.000460822	corepressor interacting with rbpj 1
Seq76981	1.53012	1.02e-05	0.000461492	putative 6-phosphofructo-2-kinase fructose- -biphosphatase
Seq3762	-1.48874	1.02e-05	0.000461492	CAMK/CAMKL/NUAK protein kinase, partial
Seq76714	1.63839	1.02e-05	0.000461492	fatty aldehyde dehydrogenase
Seq78287	-1.66479	1.02e-05	0.000461492	DnaJ domain containing protein
Seq56618	1.98895	1.02e-05	0.000461492	A Chain A, Crystal Structure Of Inositol-3-Phosphate Synthase (Ce21227) From Caenorhabditis Elegans At 2.30 A Resolution
Seq83406	-2.18684	1.02e-05	0.000461492	5 -amp-activated protein kinase subunit gamma-2
Seq38005	8.16376	1.02e-05	0.000462406	hypothetical protein ASU_03059
Seq41517	-3.62864	1.03e-05	0.000463414	Unannotated transcript
Seq156	-1.76807	1.03e-05	0.000464906	Unannotated transcript
Seq15375	-2.04135	1.03e-05	0.000466285	e3 ubiquitin-protein ligase rnf14
Seq16382	-3.57356	1.04e-05	0.000467481	hypothetical protein ASU_05418
Seq77427	3.23403	1.04e-05	0.000467962	mediator of rna polymerase ii transcription subunit 10
Seq63898	-1.77577	1.04e-05	0.0004699	peptidyl-prolyl cis-trans isomerase 3
Seq23250	1.94484	1.04e-05	0.000469957	hypothetical protein ASU_01671
Seq29277	2.83676	1.05e-05	0.000471742	Unannotated transcript
Seq46295	-2.56135	1.05e-05	0.000471742	Germinal center kinase family protein 1, isoform d
Seq32279	3.0475	1.05e-05	0.000472749	Unannotated transcript
Seq42339	-2.76552	1.06e-05	0.000476697	Unannotated transcript
Seq22527	1.99413	1.06e-05	0.000476711	calpain family protein 1
Seq30341	3.21898	1.07e-05	0.000479701	Unannotated transcript
Seq66270	-2.03319	1.08e-05	0.000483513	Unannotated transcript
Seq63416	-2.85952	1.08e-05	0.000484791	hypothetical protein ASU_09968
Seq45034	1.74984	1.09e-05	0.000486193	hypothetical protein WUBG_11370
Seq40820	-3.27567	1.09e-05	0.000487845	Protein CBG09600
Seq12033	-5.18867	1.09e-05	0.000488712	Protein F23H11.7
Seq13394	-4.51759	1.09e-05	0.000489238	hypothetical protein, partial
Seq22869	8.14428	1.1e-05	0.000490422	hypothetical protein AN5245.2
Seq73934	-3.34507	1.1e-05	0.000490575	hypothetical protein ASU_07519
Seq50550	-6.3393	1.1e-05	0.000491516	Unannotated transcript
Seq27141	-1.5925	1.1e-05	0.00049161	bzip transcription factor family member (zip-4)
Seq39771	-3.32561	1.11e-05	0.000492736	Unannotated transcript
Seq37914;Seq35841	8.24079	1.11e-05	0.000492754	Unannotated transcript;Unannotated transcript
Seq62297	-1.75385	1.11e-05	0.000492952	phenylalanine--trna ligase alpha subunit a
Seq21757	2.27301	1.12e-05	0.00049937	putative methionine synthase
Seq76215	3.1541	1.12e-05	0.000499446	viral A-type inclusion protein
Seq42826	-1.59251	1.13e-05	0.000500923	Variant SH3 domain containing protein
Seq52822	-5.54077	1.13e-05	0.000501402	hypothetical protein ASU_05418
Seq33824	8.1314	1.13e-05	0.000502097	Unannotated transcript
Seq40835	-3.27487	1.13e-05	0.00050218	Unannotated transcript
Seq24278	1.73149	1.13e-05	0.00050218	protein ced-11
Seq4185	1.80277	1.14e-05	0.000503481	hypothetical protein WUBG_12776, partial
Seq60962	-2.01513	1.14e-05	0.000503481	elongation factor 1-alpha
Seq15510	-7.18032	1.14e-05	0.000503907	Unannotated transcript
Seq74239	-2.27501	1.14e-05	0.000503907	arf-gap with sh3 ank repeat and ph domain-containing protein 1
Seq61594	-1.87725	1.14e-05	0.000504301	ras and ef-hand domain-containing protein-like protein
Seq8162	-3.1735	1.15e-05	0.000506766	protein sprouty
Seq26412	1.71058	1.15e-05	0.000507442	progestin and adipoq receptor-like protein 1
Seq51799	-2.98307	1.15e-05	0.000508472	AMPK-gamma subunit
Seq42539	1.63753	1.17e-05	0.000514103	Protein B0361.9
Seq37280	7.99231	1.17e-05	0.000517219	hypothetical protein LOAG_00027
Seq81982	2.66989	1.18e-05	0.000519395	cysteine-rich protein 1
Seq58360	7.04696	1.18e-05	0.000520159	Protein R01E6.7
Seq77075	2.28832	1.19e-05	0.000524617	leucine-rich repeat protein SHOC-2
Seq65846	5.85196	1.2e-05	0.000526055	Unannotated transcript
Seq41950	1.49317	1.2e-05	0.00052755	aminopeptidase n
Seq78846	2.62373	1.2e-05	0.00052902	Protein T08B1.4, isoform b
Seq80212	1.54885	1.21e-05	0.000530172	lysine histidine transporter 1
Seq58716	-1.8744	1.21e-05	0.000531887	hypothetical protein WUBG_09090
Seq63425	4.0291	1.22e-05	0.000533689	Unannotated transcript
Seq73181	-3.53402	1.22e-05	0.000534141	Unannotated transcript
Seq32006	1.76987	1.22e-05	0.000534517	feminization of xx and xo animals family member (fem-1)
Seq19838	-6.37491	1.22e-05	0.000536064	Unannotated transcript
Seq52756	-1.60653	1.24e-05	0.000540512	hypothetical protein ASU_07295
Seq43884	-1.53258	1.24e-05	0.000540512	hypothetical protein ASU_04549
Seq23803	2.75972	1.24e-05	0.00054093	xaa-pro aminopeptidase 1
Seq42482	-1.67762	1.24e-05	0.000541098	PRDX_ASCSU RecName: Full=Peroxiredoxin; AltName: Full=AsPrx; AltName: Full=Thioredoxin peroxidase
Seq37685	3.33049	1.24e-05	0.000541098	Calcium binding EGF domain containing protein
Seq81236	3.10394	1.25e-05	0.000543703	putative nematode cuticle collagen N- domain protein
Seq25054	6.00118	1.26e-05	0.000550564	ATP synthase F0 subunit 6
Seq76554	-1.4444	1.28e-05	0.00055665	Protein UNC-82, isoform h
Seq35635	-1.7742	1.28e-05	0.00055665	Unannotated transcript
Seq74191	-7.25031	1.28e-05	0.000558566	Unannotated transcript
Seq45723	-1.51798	1.29e-05	0.00056313	gsk3-beta interaction protein
Seq28702	2.21691	1.3e-05	0.000564337	leucine aminopeptidase 1
Seq82910	-1.74607	1.3e-05	0.000566499	CBR-GON-2 protein
Seq26806	1.53809	1.32e-05	0.000572878	Protein T27D12.1, isoform a
Seq6495	-1.74954	1.32e-05	0.000572891	soma ferritin
Seq61872	-3.16741	1.32e-05	0.000573087	tubulin polyglutamylase ttll11
Seq60907	-7.03468	1.32e-05	0.000573663	Unannotated transcript
Seq59483	-2.02216	1.33e-05	0.000574853	protein phosphatase 1l
Seq82455	-2.75075	1.33e-05	0.00057507	copine family protein 2
Seq4628	1.97556	1.33e-05	0.000576635	Unannotated transcript
Seq84139	4.21479	1.34e-05	0.000578631	NADH dehydrogenase subunit 5
Seq39630	-2.24703	1.34e-05	0.00058043	hypothetical protein WUBG_08375
Seq17985	-4.69768	1.35e-05	0.000581161	Unannotated transcript
Seq44513	1.53935	1.35e-05	0.000581651	e3 ubiquitin-protein ligase arih2
Seq33109	8.47765	1.35e-05	0.00058376	Unannotated transcript
Seq33730	8.01253	1.36e-05	0.000585957	Unannotated transcript
Seq11983	-1.65692	1.36e-05	0.000585957	oxidoreductase, zinc-binding dehydrogenase family protein
Seq7896	1.90203	1.37e-05	0.000589287	Unannotated transcript
Seq53764	-2.0962	1.38e-05	0.000594618	kinesin-like protein vab-8
Seq6230	1.78512	1.39e-05	0.00059602	hypothetical protein ASU_08222
Seq47398	-2.03406	1.39e-05	0.00059602	Unannotated transcript
Seq36663	8.7681	1.39e-05	0.000596463	Unannotated transcript
Seq32313	2.44311	1.39e-05	0.000597658	hypothetical protein LOAG_01347
Seq42594	-1.53802	1.39e-05	0.000597658	LITAF-like protein
Seq19705	-2.44034	1.4e-05	0.000600671	arid domain-containing protein
Seq57314	-1.45217	1.4e-05	0.000600906	filamin a-interacting protein 1-like protein
Seq52872	-2.00937	1.4e-05	0.000601246	prolyl endopeptidase
Seq37527	7.99232	1.41e-05	0.00060248	Unannotated transcript
Seq76887	2.49995	1.41e-05	0.00060248	mmachc-like protein
Seq29740	2.66375	1.41e-05	0.00060248	24 kDa protein
Seq61370	-4.65179	1.41e-05	0.000602594	beta-tubulin isotype 1
Seq64379	-7.3678	1.41e-05	0.00060376	Unannotated transcript
Seq20229	-8.05319	1.43e-05	0.000610266	Unannotated transcript
Seq3026	-1.47108	1.43e-05	0.000610266	STE/STE20/TAO protein kinase
Seq61136	-1.7645	1.43e-05	0.000610266	Protein F27C1.2, isoform a
Seq633	1.50858	1.43e-05	0.000610588	Peroxidasin
Seq73718	-2.43977	1.44e-05	0.00061403	227 kDa spindle-and centromere-associated protein
Seq80635	-1.6435	1.44e-05	0.00061403	hypothetical protein ASU_01258
Seq26864	2.8996	1.45e-05	0.000617895	CRAL/TRIO domain containing protein
Seq10990	-7.7646	1.46e-05	0.000620414	hypothetical protein Csp_D29560
Seq27230	2.75355	1.47e-05	0.000623084	dedicator of cytokinesis protein 7
Seq10514	-3.06557	1.47e-05	0.000625623	putative enoyl
Seq23745	3.7292	1.47e-05	0.000625801	Unannotated transcript
Seq82256	4.5879	1.48e-05	0.000625801	Unannotated transcript
Seq47757	2.04726	1.48e-05	0.000628261	methionine synthase reductase
Seq30454	2.36668	1.49e-05	0.000629783	Unannotated transcript
Seq79783	1.55987	1.49e-05	0.000630649	Unannotated transcript
Seq30321	3.59544	1.49e-05	0.00063225	hypothetical protein ASU_09164
Seq60489	-3.67444	1.5e-05	0.000635874	spermatogenesis serine-rich 2-like protein
Seq52968	-1.4404	1.51e-05	0.000636613	Protein PQN-22, isoform c
Seq3030	1.55773	1.51e-05	0.000637304	hypothetical protein ASU_07519
Seq52678	-1.61137	1.51e-05	0.000638635	methylcrotonoyl-carboxylase subunit
Seq76977	-1.77896	1.52e-05	0.000640397	UDP-galactose transporter family protein
Seq47908	8.214	1.52e-05	0.000640454	Unannotated transcript
Seq41504	-1.51739	1.52e-05	0.000641059	kinesin-like protein vab-8
Seq25246	2.87068	1.52e-05	0.000642481	hypothetical protein CRE_30979
Seq62250	3.06666	1.54e-05	0.000647022	bestrophin-3
Seq75976	1.52307	1.54e-05	0.000647919	intermediate filament protein ifa-1
Seq33910	7.93557	1.55e-05	0.000650851	Unannotated transcript
Seq18949	-2.59667	1.55e-05	0.0006535	Unannotated transcript
Seq82662	4.18901	1.56e-05	0.000655634	Unannotated transcript
Seq54711	-7.6777	1.56e-05	0.000656982	serine threonine-protein phosphatase 4 regulatory subunit 4
Seq38560;Seq33571	8.03972	1.57e-05	0.000658793	Unannotated transcript;Protein K09H11.7
Seq39988	-2.01043	1.57e-05	0.000659287	Protein F13E9.1
Seq45693	1.61809	1.58e-05	0.000661116	Hypothetical UPF0205 protein T07C12.7 in chromosome V precursor
Seq36224	8.00957	1.58e-05	0.000661116	Unannotated transcript
Seq8636	3.18039	1.58e-05	0.000662704	Unannotated transcript
Seq2234	1.72957	1.58e-05	0.000662792	glycogen muscle form
Seq8880	-1.52237	1.59e-05	0.000663068	CRE-TNT-2 protein
Seq60118	-1.76338	1.59e-05	0.000664041	unconventional prefoldin rpb5 interactor 1
Seq21397	1.58025	1.6e-05	0.000667386	putative phosphoserine aminotransferase
Seq38558	7.66737	1.6e-05	0.000667386	Unannotated transcript
Seq79884	1.51943	1.61e-05	0.000670957	Unannotated transcript
Seq3924	-1.48507	1.61e-05	0.000670957	vacuolar sorting protein 4A, putative
Seq37752	3.91024	1.61e-05	0.000673109	Unannotated transcript
Seq78362	1.47425	1.63e-05	0.000678821	60S ribosomal protein L7a
Seq23416	7.95047	1.63e-05	0.000678848	putative 26s proteasome regulatory subunit rpn
Seq166	-2.12779	1.63e-05	0.000678867	hypothetical protein
Seq1908	1.4989	1.63e-05	0.000679195	Protein kinase domain containing protein
Seq42013	-1.6877	1.64e-05	0.000681207	Protein T23B5.3, isoform b
Seq58686	-1.6964	1.64e-05	0.000681277	Protein RRBS-1
Seq33180	2.16457	1.64e-05	0.000681541	Unannotated transcript
Seq10951	-8.00475	1.64e-05	0.000681541	Unannotated transcript
Seq72742	7.23645	1.64e-05	0.000681798	Unannotated transcript
Seq46225	-1.82458	1.65e-05	0.000682816	hypothetical protein ASU_00333
Seq72229	-1.60629	1.65e-05	0.000683903	calponin-like protein ov9m
Seq7124	-1.5324	1.65e-05	0.000683903	gsk3-beta interaction protein
Seq14086	-3.48221	1.65e-05	0.000683903	Tar1p
Seq9041	-3.16844	1.66e-05	0.000688554	nad-dependent adp-ribosyltransferase sirtuin-4
Seq57887	1.56483	1.67e-05	0.000691902	Uncharacterized protein F52F12.7
Seq30484	4.46895	1.69e-05	0.000699533	Unannotated transcript
Seq16005	-1.66737	1.71e-05	0.000704418	protein vav-1
Seq77085	2.97892	1.71e-05	0.000705562	Protein COL-17
Seq5729	1.62911	1.71e-05	0.000705562	histone H3
Seq4223	-2.38676	1.71e-05	0.000705562	met-10+ like-protein
Seq5990	-1.4855	1.71e-05	0.000705562	serine threonine-protein kinase pim-3
Seq10139	1.75219	1.71e-05	0.000705562	Unannotated transcript
Seq14850	-5.81708	1.72e-05	0.000706199	Unannotated transcript
Seq28628	3.9715	1.72e-05	0.000706199	Protein C29E4.12
Seq67091	-4.44449	1.73e-05	0.000712858	Unannotated transcript
Seq35937	7.98633	1.73e-05	0.000712858	Unannotated transcript
Seq52949	2.59012	1.74e-05	0.000713451	poly -specific endoribonuclease-a
Seq37312	7.90319	1.74e-05	0.000713599	Unannotated transcript
Seq2327	-1.93897	1.75e-05	0.000715987	LIM domain-containing protein
Seq36918	1.87322	1.75e-05	0.000719054	Protein NIPI-4
Seq63780	-6.63691	1.75e-05	0.000719054	Unannotated transcript
Seq56260	-2.09158	1.77e-05	0.00072537	glutamic acid-rich protein cNBL1700
Seq21054	-4.29415	1.78e-05	0.000726996	Unannotated transcript
Seq3597	-2.84686	1.78e-05	0.000726996	hypothetical protein ASU_03843
Seq15619	-1.90342	1.78e-05	0.000727354	tropomyosin, partial
Seq51532	-8.0325	1.79e-05	0.000732377	Protein NPR-14
Seq34754	7.84774	1.81e-05	0.000737511	Unannotated transcript
Seq80739	-4.63554	1.81e-05	0.000737511	Unannotated transcript
Seq76354	1.50812	1.81e-05	0.000737574	hypothetical protein ASU_06299
Seq69862	-2.62422	1.81e-05	0.000739139	PREDICTED: uncharacterized protein LOC101240540
Seq30124	1.77425	1.82e-05	0.000741378	RNA recognition domain-containing protein domain-containing protein
Seq53082	-3.05297	1.82e-05	0.000742235	pre-mrna-processing factor 17
Seq36620	3.79708	1.82e-05	0.0007426	Unannotated transcript
Seq30510	2.78041	1.83e-05	0.000744479	Unannotated transcript
Seq42325	-1.51654	1.83e-05	0.000744685	bifunctional 3 -phosphoadenosine 5 -phosphosulfate synthase
Seq43410	-3.45331	1.84e-05	0.000749	transaldolase
Seq14105	-8.13999	1.84e-05	0.000749	Unannotated transcript
Seq29447	1.57181	1.84e-05	0.000749	small heat shock protein ov25-2
Seq78035	1.94489	1.85e-05	0.00075263	hypothetical protein ASU_09905
Seq38804	5.21827	1.86e-05	0.000752739	Unannotated transcript
Seq40526	1.71561	1.86e-05	0.000752739	CBN-COL-107 protein
Seq38236	7.90161	1.86e-05	0.000752739	Unannotated transcript
Seq42408	-1.81993	1.87e-05	0.000755562	cell division cycle and apoptosis regulator protein 1
Seq34669	7.66555	1.87e-05	0.000755572	Unannotated transcript
Seq17440	-3.67311	1.87e-05	0.000757572	Unannotated transcript
Seq67396	-4.7868	1.87e-05	0.000757572	PAP2 superfamily protein
Seq32193	4.08556	1.88e-05	0.000760563	Unannotated transcript
Seq44964	-2.20478	1.88e-05	0.000760973	hypothetical protein ASU_09623
Seq40279	-2.84819	1.89e-05	0.000761151	Unannotated transcript
Seq34353	4.06679	1.89e-05	0.000761151	Unannotated transcript
Seq76526	1.57464	1.89e-05	0.000761292	cuticlin-1
Seq41179	-1.54227	1.89e-05	0.000761292	hypothetical protein LOAG_02719
Seq34322	7.83325	1.89e-05	0.000761292	Unannotated transcript
Seq534	1.83762	1.89e-05	0.000762417	Unannotated transcript
Seq24631	-2.03366	1.9e-05	0.00076308	papilin
Seq58984	-1.92097	1.9e-05	0.000765693	hypothetical protein LOAG_17128
Seq43861	-1.69947	1.91e-05	0.000765693	zinc finger protein
Seq64157	7.19368	1.91e-05	0.000765693	Unannotated transcript
Seq57592	-2.95135	1.91e-05	0.000765693	nad-dependent adp-ribosyltransferase sirtuin-4
Seq11617	-2.24002	1.92e-05	0.00077216	trafficking protein particle complex subunit 8
Seq28872	2.06784	1.94e-05	0.000776503	Unannotated transcript
Seq69781;Seq4253	1.41743	1.94e-05	0.000777157	Unannotated transcript;API_DIRIM RecName: Full=Pepsin inhibitor Dit33; Flags: Precursor
Seq10101	-2.69632	1.94e-05	0.000777157	MH1 domain containing protein
Seq55104	-7.23823	1.94e-05	0.000777157	nucleoside-diphosphatase mig-23
Seq3608	1.49915	1.94e-05	0.000777157	cral-trio domain-containing protein
Seq41568	-1.53769	1.96e-05	0.000782078	hypothetical protein ASU_11063
Seq38845	6.14402	1.96e-05	0.00078236	Unannotated transcript
Seq76986	2.1361	1.96e-05	0.000782981	dna excision repair protein ercc-8
Seq28860	2.56752	1.96e-05	0.000783011	Uncharacterized protein F52F12.7
Seq81011;Seq37749	1.49649	1.97e-05	0.000784212	Unannotated transcript;Unannotated transcript
Seq39728	-3.08366	1.97e-05	0.000784212	Synaptobrevin homolog YKT6
Seq46425	2.39757	1.97e-05	0.000787187	Unannotated transcript
Seq47745	-2.41217	1.98e-05	0.000789696	coiled-coil domain-containing protein 51
Seq38932	7.94891	1.99e-05	0.000791447	Unannotated transcript
Seq44942	-2.52767	2e-05	0.000796575	collagen protein
Seq10077	-2.39262	2e-05	0.000796575	bromodomain-containing protein 8
Seq83564	1.63131	2e-05	0.000796821	gram domain-containing protein 4
Seq78871	1.64802	2.01e-05	0.000800324	Protein H05L03.3
Seq14094	-1.78823	2.02e-05	0.000800764	putative serine threonine-protein kinase
Seq17506	2.10098	2.02e-05	0.000800764	asparagine synthetase
Seq1329	1.9027	2.02e-05	0.000801748	filarial antigen Av33
Seq12980	-1.86625	2.03e-05	0.000804854	testis-expressed sequence 2 protein
Seq67678	-7.31305	2.03e-05	0.000805903	Unannotated transcript
Seq83112	-2.60362	2.05e-05	0.000810388	C. briggsae CBR-NST-1 protein
Seq72591	-3.04685	2.05e-05	0.000810987	Unannotated transcript
Seq7171	2.40262	2.05e-05	0.000810987	hypothetical protein LOAG_17645
Seq11860	-5.84445	2.05e-05	0.000812753	Unannotated transcript
Seq19291	1.56802	2.07e-05	0.000816599	Protein NHR-31, isoform c
Seq65971	-2.72538	2.07e-05	0.000816599	hypothetical protein ASU_05302
Seq9494	1.70097	2.07e-05	0.000816599	Unannotated transcript
Seq76527	-1.45188	2.07e-05	0.000816735	gamma-2-syntrophin
Seq61470	-2.52363	2.07e-05	0.000817969	hypothetical protein, variant
Seq13758	-7.83602	2.08e-05	0.000818525	Unannotated transcript
Seq32509	3.74062	2.08e-05	0.000818525	Unannotated transcript
Seq45984	-2.03992	2.08e-05	0.000820499	hypothetical protein LOAG_18839
Seq55252	-7.36814	2.1e-05	0.000825784	Protein C07E3.9
Seq27892	4.80201	2.11e-05	0.000828353	Cytochrome P450 family protein
Seq27062	3.973	2.11e-05	0.00082913	tyrosinase-like protein tyr-1
Seq72983	2.31167	2.11e-05	0.00082913	Unannotated transcript
Seq40785	-1.6253	2.11e-05	0.00082913	oxidoreductase, zinc-binding dehydrogenase family protein
Seq52419	-2.4847	2.12e-05	0.000833825	patched domain-containing protein 3
Seq26983	2.90396	2.12e-05	0.000833825	dna repair protein rad51-like protein 3
Seq34132	7.86525	2.13e-05	0.000835636	Unannotated transcript
Seq58243	-3.21605	2.13e-05	0.000835636	nadh oxidase
Seq26044	1.94308	2.13e-05	0.000835636	Hypothetical UPF0195 protein F45G2.10 in chromosome III, putative
Seq28810	6.11864	2.14e-05	0.000837506	Unannotated transcript
Seq54285	-4.81443	2.14e-05	0.000839168	and ph domain-containing protein 1
Seq8384	-1.97132	2.15e-05	0.000839168	tripartite motif-containing protein 2
Seq79586	-1.57474	2.15e-05	0.00084116	chromosome 20 open reading frame 43
Seq77268	1.89117	2.16e-05	0.00084251	cral-trio domain-containing protein
Seq52119	-3.8719	2.16e-05	0.000842988	Sphingomyelin synthase-related 1
Seq11875	-5.80598	2.17e-05	0.000847917	hypothetical protein, partial
Seq41973	-1.61453	2.2e-05	0.000856852	Gex interacting protein protein 4, isoform c
Seq4433	1.61462	2.2e-05	0.000859727	TcHSLR3.620, partial
Seq51700	-7.55636	2.21e-05	0.000862214	brca1-associated ring domain protein 1
Seq18699	-2.25669	2.22e-05	0.000863194	Unannotated transcript
Seq30490	2.39705	2.22e-05	0.000865306	gtp-binding protein 2
Seq20997	-4.42989	2.22e-05	0.000865306	Unannotated transcript
Seq18301	1.56863	2.22e-05	0.000865306	intermediate filament protein
Seq14786	2.0413	2.23e-05	0.000866577	Ani s 1 allergen
Seq34013	8.065	2.23e-05	0.00086798	Unannotated transcript
Seq19089	-1.92119	2.24e-05	0.000869414	hypothetical protein ASU_04379
Seq78069	1.50683	2.24e-05	0.000869998	dehydrogenase reductase sdr family member 4
Seq46177	-1.53047	2.25e-05	0.00087125	rasputin
Seq43285	-1.67266	2.25e-05	0.000873612	hypothetical protein CRE_00785
Seq2821	-1.53995	2.26e-05	0.000873852	sodium chloride cotransporter 3
Seq18770	-1.5586	2.27e-05	0.000877409	serine threonine-protein kinase mig-15
Seq33369	4.15709	2.27e-05	0.000877409	Unannotated transcript
Seq66407	-7.11008	2.28e-05	0.000883053	Unannotated transcript
Seq12978	-4.88579	2.29e-05	0.000884122	muscle m-line assembly protein unc-89
Seq52289	-1.44077	2.29e-05	0.000885208	alanine--trna cytoplasmic
Seq6608	1.81019	2.29e-05	0.000885208	Bestrophin family protein
Seq66211	-3.01437	2.3e-05	0.000888668	Unannotated transcript
Seq45634	-1.85376	2.3e-05	0.000889335	dehydration responsive domain protein, partial
Seq63634	-1.82487	2.31e-05	0.0008896	peptidyl-prolyl cis-trans isomerase 3
Seq40670	-2.08544	2.31e-05	0.0008896	transcription regulator NC2 alpha chain
Seq9595	-3.06342	2.31e-05	0.0008896	Unannotated transcript
Seq59272	-2.58192	2.31e-05	0.00089047	Unannotated transcript
Seq55997	-3.9164	2.32e-05	0.000891858	coiled-coil domain-containing protein
Seq83111	1.53978	2.32e-05	0.000891959	hypothetical protein ASU_01837
Seq76859	-1.88154	2.32e-05	0.000891959	serine threonine-protein kinase spk-1
Seq68720	7.40422	2.32e-05	0.000893344	Unannotated transcript
Seq78855	3.18514	2.33e-05	0.000893739	SXP/RAL-2 family protein
Seq23602	2.15601	2.33e-05	0.000893739	Protein K10D6.2, isoform c
Seq42939	-3.60205	2.33e-05	0.000894088	Protein F41E7.1
Seq76302	2.40458	2.33e-05	0.000894429	C. briggsae CBR-NAS-13 protein
Seq37233	1.48129	2.33e-05	0.000894429	Unannotated transcript
Seq55489	-3.92205	2.33e-05	0.000894547	tryptophan-rich antigen (Pv-fam-a)
Seq21167	-3.47076	2.35e-05	0.000898931	bestrophin-1
Seq76295	1.68542	2.35e-05	0.000899672	PAN domain containing protein
Seq58262	-5.60325	2.35e-05	0.000899672	Protein F41E7.1
Seq10495	-3.73131	2.35e-05	0.000900035	hypothetical protein
Seq30882	7.92934	2.36e-05	0.000901574	Unannotated transcript
Seq41258	-1.97687	2.36e-05	0.000902719	glycogen muscle form
Seq3811	-1.56795	2.36e-05	0.000902719	Protein Y71H2AM.13
Seq13443	-4.80684	2.37e-05	0.000903321	hypothetical protein LOAG_18535
Seq1167	1.75271	2.38e-05	0.000907874	hypothetical protein ASU_02126
Seq5008	1.81498	2.38e-05	0.000908143	CRE-TAG-236 protein
Seq3118	1.69173	2.38e-05	0.000908143	Unannotated transcript
Seq41910	-1.51321	2.39e-05	0.000908804	plasma membrane calcium-transporting atpase 2
Seq22914	1.82275	2.39e-05	0.000910267	A Chain A, Haemonchus Contortus Phospholethanolamine N-methyltransferase 2 In Complex With Phosphomonomethylethanolamine And S-adenosylhomocysteine
Seq52069	-2.11984	2.4e-05	0.000911893	cral-trio domain-containing protein
Seq36185	2.80009	2.4e-05	0.000913741	Unannotated transcript
Seq54197	-2.69308	2.42e-05	0.000920412	negative elongation factor C/D
Seq35695	7.99837	2.43e-05	0.000920412	Unannotated transcript
Seq33285	7.81668	2.43e-05	0.000920412	Unannotated transcript
Seq10492	-1.60848	2.43e-05	0.000920412	polyadenylation and cleavage factor-like protein 11
Seq62967	-1.5834	2.43e-05	0.000920412	Protein ATGP-2, isoform a
Seq84224	2.19472	2.43e-05	0.000920412	Unannotated transcript
Seq18965	-3.536	2.43e-05	0.000921235	Protein NAS-13
Seq83584	-1.88492	2.43e-05	0.000921235	Unannotated transcript
Seq80030	2.62877	2.44e-05	0.000921778	hypothetical protein LOAG_14532
Seq61995	-1.67536	2.44e-05	0.000921858	Unannotated transcript
Seq79087	1.44408	2.44e-05	0.000923115	cd151 antigen
Seq67083	-2.58034	2.45e-05	0.000923994	Unannotated transcript
Seq15628	-5.12354	2.45e-05	0.000923994	Unannotated transcript
Seq78250	-2.49252	2.45e-05	0.000926741	hypothetical protein
Seq5207	1.42934	2.47e-05	0.00093216	atlastin
Seq46687	-2.73063	2.48e-05	0.000933462	Unannotated transcript
Seq34773	8.00211	2.48e-05	0.000933676	Unannotated transcript
Seq43090	-1.61138	2.49e-05	0.000936568	hypothetical protein ASU_09432
Seq83978	2.49336	2.49e-05	0.000938593	dual specificity mitogen-activated protein kinase kinase 5
Seq36457	3.98146	2.49e-05	0.000938593	Unannotated transcript
Seq56998	-1.73175	2.49e-05	0.000938593	putative elongation factor 1-beta 1-delta 2
Seq2328	-1.436	2.5e-05	0.000938907	fh2 domain-containing protein 1
Seq51759	-1.4919	2.51e-05	0.000943032	t-complex protein 1 subunit zeta
Seq76618	-1.39531	2.51e-05	0.000943101	vinculin
Seq29336	2.74512	2.52e-05	0.000945255	enoyl-CoA hydratase/isomerase
Seq21464	1.77657	2.52e-05	0.000947518	chloride channel protein 2
Seq42478	-1.58475	2.53e-05	0.000947924	5-oxoprolinase
Seq42678;Seq5814;Seq39035	-1.58713	2.53e-05	0.000948821	hypothetical protein ASU_08343;hypothetical protein ASU_08343;hypothetical protein ASU_08343
Seq18345	1.70286	2.53e-05	0.000948821	cuticular collagen
Seq631	1.80745	2.53e-05	0.000949198	Protein QNS-1, isoform a
Seq28728	7.825	2.54e-05	0.000949838	Protein Y66D12A.13
Seq7754	2.3541	2.54e-05	0.000951357	Unannotated transcript
Seq45775	-2.26336	2.56e-05	0.000956468	bestrophin-3
[truncated: 72,752 more rows]

## Sheet: hybrid versus simplex
Seq	logFC	PValue	FDR	Description
Seq71637	-14.3181	1.24e-89	9.27e-85	Unannotated transcript
Seq72058	-9.24828	4.29e-75	1.6e-70	Unannotated transcript
Seq4802	-10.7461	7.72e-73	1.92e-68	UA3-recognized allergen, partial
Seq72152	-8.64726	2.51e-68	4.18e-64	Unannotated transcript
Seq2969	-9.10093	2.8e-68	4.18e-64	UA3-recognized allergen, partial
Seq72059	-8.34164	2.22e-65	2.77e-61	Unannotated transcript
Seq35610	-12.7686	8.8e-65	9.1e-61	Unannotated transcript
Seq15340	-10.4688	9.74e-65	9.1e-61	Unannotated transcript
Seq20226	-10.8646	5.8e-64	4.82e-60	UA3-recognized allergen, partial
Seq36837	-11.3021	2.42e-63	1.81e-59	Unannotated transcript
Seq72153	-8.75343	1.31e-62	8.89e-59	Unannotated transcript	Seq = consensus transcript sequence
Seq14075	-14.1224	8.44e-61	5.26e-57	Unannotated transcript	logFC = log fold change ratio values in the differential expression analysis between the hybrids and A. simplex s.s. using EdgeR
Seq35609	-8.93686	1.84e-60	1.06e-56	Unannotated transcript	PValue = Pvalues in the differential expression analysis between the hybrids and A. simplex s.s. using EdgeR
Seq15252	-13.1504	1.52e-57	8.11e-54	Unannotated transcript	FDR = False discovery rate in the differential expression analysis between the hybrids and A. simplex s.s. using EdgeR
Seq9904	-9.16067	2.8e-57	1.39e-53	Unannotated transcript	Description = Annotation assigned to the consensus transcript sequence according to the description of the subject used for annotation of this transcript
Seq29632	-9.16422	1.45e-56	6.79e-53	Unannotated transcript
Seq4337	-7.85346	2.45e-55	1.08e-51	UA3-recognized allergen, partial
Seq16516	-13.2897	5.34e-55	2.2e-51	abundant larval transcript-2 protein
Seq1097	-7.43768	5.59e-55	2.2e-51	Unannotated transcript
Seq72578	-8.81167	8.38e-55	3.13e-51	Unannotated transcript
Seq13093	-14.0834	1.19e-53	4.22e-50	Unannotated transcript
Seq566	-8.17922	1.93e-52	6.56e-49	60s ribosomal protein l23a
Seq9603	-7.20462	2.83e-52	9.2e-49	Unannotated transcript
Seq1767	-8.18103	1.93e-51	6.02e-48	SNARE domain-containing protein
Seq14132	-8.38867	2.75e-51	8.24e-48	Ani s 10 allergen precursor
Seq75548	-7.41443	1.54e-50	4.38e-47	Unannotated transcript
Seq35857	-9.48903	1.58e-50	4.38e-47	Unannotated transcript
Seq9602	-7.02241	2.27e-50	6.05e-47	Unannotated transcript
Seq4803	-6.8071	1.5e-49	3.87e-46	Unannotated transcript
Seq16927	-6.85308	4.68e-48	1.17e-44	NADH dehydrogenase subunit 5
Seq36801	-12.4284	1.1e-46	2.65e-43	Unannotated transcript
Seq21835	-6.67084	1.93e-46	4.51e-43	NADH dehydrogenase subunit 4
Seq22995	-7.02499	4.42e-45	1e-41	Unannotated transcript
Seq25907	-8.8146	2.42e-44	5.33e-41	Unannotated transcript
Seq15480	-9.99428	2.5e-44	5.34e-41	Ani s 10 allergen precursor
Seq15341	-9.75606	3.61e-44	7.49e-41	Unannotated transcript
Seq19571	-6.04332	6.23e-44	1.26e-40	transthyretin-like protein 46
Seq6495	-8.09304	8.52e-44	1.68e-40	soma ferritin
Seq7382	-5.94716	1.19e-43	2.28e-40	Unannotated transcript
Seq15342	-13.3532	8.35e-43	1.56e-39	putative transcriptional regulator, contains C-terminal CBS domain containing protein, partial
Seq38871;Seq3522	-6.69184	2.31e-42	4.22e-39	Unannotated transcript;hypothetical protein ASU_12135
Seq43177	-5.39527	2.61e-42	4.65e-39	UA3-recognized allergen, partial
Seq17402	-6.15367	7.1e-42	1.23e-38	neurogenic locus notch-like protein
Seq71108	-7.34182	1.18e-41	2.01e-38	Unannotated transcript
Seq7033	-6.86787	2.68e-41	4.45e-38	CPI
Seq56059	-8.65634	3.87e-41	6.29e-38	Unannotated transcript
Seq19570	-6.1962	4.32e-41	6.88e-38	transthyretin-like protein 46
Seq3600	-7.70364	1.21e-40	1.89e-37	NADH dehydrogenase subunit 5
Seq59823	-6.7778	1.53e-40	2.33e-37	unnamed protein product
Seq41654	-5.73189	1.62e-40	2.42e-37	Ani s 11 allergen precursor
Seq72577	-8.40665	1.69e-40	2.48e-37	Unannotated transcript
Seq14782	-12.9931	5.04e-40	7.25e-37	Unannotated transcript
Seq2019	-6.13996	5.72e-40	8.06e-37	UA3-recognized allergen, partial
Seq6587	-5.54988	1.23e-39	1.7e-36	UA3-recognized allergen, partial
Seq2464	-6.746	2.13e-39	2.9e-36	propionyl- carboxylase alpha
Seq81660	-6.47223	2.59e-39	3.46e-36	hypothetical protein ASU_12136
Seq7733	-5.29059	3.2e-39	4.19e-36	Unannotated transcript
Seq14862	-7.99656	7.86e-39	1.01e-35	Unannotated transcript
Seq38612	-7.72348	2.5e-38	3.17e-35	Ani s 10 allergen precursor
Seq6916	-8.05036	8.76e-38	1.09e-34	DEAD/DEAH box helicase family protein
Seq5913	-7.21441	1.4e-37	1.71e-34	UA3-recognized allergen, partial
Seq32445	-5.11353	1.49e-37	1.8e-34	Unannotated transcript
Seq28532	-6.87779	1.54e-37	1.82e-34	CHK1 checkpoint-like protein
Seq9903	-5.77684	1.58e-37	1.84e-34	Unannotated transcript
Seq8593	-5.30708	1.67e-37	1.93e-34	Unannotated transcript
Seq9097	-8.41684	2.05e-37	2.32e-34	Unannotated transcript
Seq11817	-6.72159	2.66e-37	2.97e-34	Unannotated transcript
Seq5313	-6.98456	3.35e-37	3.68e-34	UA3-recognized allergen, partial
Seq3447	-7.5725	3.58e-37	3.88e-34	venom allergen 3
Seq51507	-7.7674	5.41e-37	5.78e-34	PREDICTED: similar to scavenger receptor cysteine-rich protein isoform 1
Seq81385	6.66424	5.78e-37	6.09e-34	Unannotated transcript
Seq80464	-5.54566	7.84e-37	8.14e-34	Unannotated transcript
Seq16822	-5.64901	8.89e-37	9.1e-34	hypothetical protein ASU_02148
Seq16515	-8.13306	9e-37	9.1e-34	abundant larval transcript-2 protein
Seq509	-7.08347	1.32e-36	1.32e-33	nuclear migration protein unc-83
Seq2042	-7.96752	1.52e-36	1.49e-33	Unannotated transcript
Seq30718	-6.39362	1.98e-36	1.91e-33	Unannotated transcript
Seq17334	-5.93762	2e-36	1.91e-33	Unannotated transcript
Seq76364	-6.0477	5.34e-36	5.05e-33	heat shock 70 kda protein c
Seq68013	-6.80976	7.75e-36	7.24e-33	Unannotated transcript
Seq35826	-7.3048	8.05e-36	7.43e-33	Unannotated transcript
Seq16781	-10.051	1.02e-35	9.32e-33	putative dna topoisomerase 2
Seq62737	-5.71836	1.14e-35	1.02e-32	Unannotated transcript
Seq3780	-11.7241	2.01e-35	1.79e-32	Unannotated transcript
Seq2837	-10.9738	6.12e-35	5.39e-32	Unannotated transcript
Seq35368	-5.56873	8.18e-35	7.11e-32	Unannotated transcript
Seq50301	-6.14302	8.79e-35	7.55e-32	Unannotated transcript
Seq7104	-5.41226	3.26e-34	2.77e-31	hypotetical protein, conserved
Seq2299	-5.66406	3.97e-34	3.33e-31	NADH dehydrogenase subunit 5
Seq68012	-5.46596	7.61e-34	6.32e-31	Hypothetical protein CBG21646
Seq16660	-4.74132	8.5e-34	6.99e-31	troponin t protein 2, partial
Seq18950	-6.28548	1.02e-33	8.3e-31	Unannotated transcript
Seq9099	-5.45515	2.29e-33	1.84e-30	WD domain, G-beta repeat
Seq21528	-7.06762	3.77e-33	3e-30	Unannotated transcript
Seq16818	-8.37564	7.88e-33	6.2e-30	hypothetical protein ASU_01236
Seq36894	-9.43971	8.76e-33	6.82e-30	Unannotated transcript
Seq22378	-6.04159	9.43e-33	7.27e-30	UA3-recognized allergen, partial
Seq9902	-5.54423	1.1e-32	8.41e-30	Unannotated transcript
Seq29620	-7.28044	1.23e-32	9.3e-30	Unannotated transcript
Seq3318	-5.18536	1.3e-32	9.71e-30	Integrase core domain containing protein
Seq71149	-5.95344	1.34e-32	9.94e-30	Unannotated transcript
Seq9098	-11.6797	2.83e-32	2.07e-29	Unannotated transcript
Seq83058;Seq14113	-5.16931	3.72e-32	2.7e-29	hydrolase;hydrolase
Seq6283	-4.95708	3.86e-32	2.77e-29	putative peptidyl-trna hydrolase 2
Seq71168	-5.56907	4.19e-32	2.98e-29	Unannotated transcript
Seq37297	-9.72723	5.11e-32	3.6e-29	Ani s 10 allergen precursor
Seq41904	5.41283	5.92e-32	4.13e-29	Unannotated transcript
Seq7829	-6.33077	6.18e-32	4.28e-29	Unannotated transcript
Seq6336	-7.32422	7.17e-32	4.92e-29	cre-clc-1 protein
Seq28383	-7.19458	8.85e-32	6.02e-29	Unannotated transcript
Seq27437	-7.10183	1.05e-31	7.07e-29	A Chain A, X-Ray Crystal Structure Of A Chemically Synthesized ubiquitin With A Cubic Space Group
Seq28830	-6.03308	1.16e-31	7.73e-29	Unannotated transcript
Seq41606	5.04158	1.17e-31	7.74e-29	Unannotated transcript
Seq7103	-6.02043	1.28e-31	8.41e-29	annexin a7
Seq1611	-7.18307	1.36e-31	8.87e-29	solute carrier family 23 member 2
Seq7163	-4.9705	1.62e-31	1.04e-28	fatty acid elongation protein 3
Seq41287	-4.78453	1.7e-31	1.09e-28	zinc metalloproteinase, putative
Seq11425	-4.99751	1.98e-31	1.25e-28	putative atp-citrate synthase
Seq5866	-6.36812	3.94e-31	2.47e-28	cre-clc-1 protein
Seq26336	-6.395	4.12e-31	2.57e-28	cytochrome c oxidase subunit III
Seq25287	-8.10402	4.35e-31	2.69e-28	60s ribosomal protein l23a
Seq17136	-7.15973	4.57e-31	2.8e-28	Unannotated transcript
Seq12506	-5.46836	5.42e-31	3.3e-28	Unannotated transcript
Seq7721	-6.54033	6.42e-31	3.87e-28	Unannotated transcript
Seq78400;Seq11184	-5.08996	1.1e-30	6.56e-28	hypothetical protein;conserved hypothetical protein, partial
Seq20433	-7.38616	3.16e-30	1.87e-27	ring finger protein nhl-1
Seq41740;Seq37389	-4.92012	3.85e-30	2.26e-27	hypothetical protein ASU_12136;Unannotated transcript
Seq2960	-5.77821	7.51e-30	4.39e-27	proton myo-inositol cotransporter
Seq11095	-5.3705	7.7e-30	4.46e-27	hypothetical protein ASU_09434
Seq15707	-5.84202	7.81e-30	4.49e-27	serine threonine-protein kinase n2
Seq5596	-7.52048	1.18e-29	6.72e-27	UA3-recognized allergen, partial
Seq69989	-5.116	1.55e-29	8.78e-27	Unannotated transcript
Seq29212	-5.65961	1.62e-29	9.08e-27	soma ferritin
Seq32660	-6.3719	1.72e-29	9.6e-27	Unannotated transcript
Seq2052	-5.20118	1.75e-29	9.69e-27	flagellar biosynthesis protein FliS
Seq9093	-11.6677	1.93e-29	1.06e-26	Cell wall-associated hydrolase, partial
Seq33013	-11.0892	2.12e-29	1.16e-26	Unannotated transcript
Seq3009	-6.0389	3.51e-29	1.9e-26	protein os-9
Seq25273	-4.49912	4.13e-29	2.22e-26	Protein W07G4.3
Seq5874	-6.47958	4.47e-29	2.39e-26	UA3-recognized allergen, partial
Seq15453	-11.6923	5.17e-29	2.74e-26	ubiquitin C, isoform CRA_a
Seq72576	-6.80278	8.74e-29	4.6e-26	Unannotated transcript
Seq4959	-7.41346	1.11e-28	5.8e-26	Unannotated transcript
Seq22474	-5.28201	1.5e-28	7.78e-26	TPR Domain containing protein
Seq14615	-4.44559	1.78e-28	9.17e-26	zinc finger protein
Seq38978	-4.87602	1.81e-28	9.26e-26	hypothetical protein ASU_03048
Seq7734	-5.79752	2.23e-28	1.13e-25	Unannotated transcript
Seq1247	-8.12443	2.4e-28	1.21e-25	Unannotated transcript
Seq19343	-6.95769	3.87e-28	1.94e-25	Unannotated transcript
Seq25573	-11.0278	4.29e-28	2.14e-25	hypothetical protein ASU_12136
Seq23446	-4.63277	4.89e-28	2.42e-25	chondroitin sulfate synthase 2
Seq26626	-5.08051	4.96e-28	2.43e-25	seven transmembrane domain protein
Seq17844	-7.73252	4.97e-28	2.43e-25	endoplasmic reticulum mannosyl-oligosaccharide -alpha-mannosidase
Seq30450	-4.50261	6.74e-28	3.27e-25	Unannotated transcript
Seq3640	-4.69408	8.51e-28	4.11e-25	Ctr copper transporter family protein
Seq17683	-5.01902	1.43e-27	6.83e-25	e3 ubiquitin-protein ligase arih2
Seq3462	-4.81244	1.87e-27	8.9e-25	Nsp1-like C-terminal region family protein
Seq17303	-6.79867	2.14e-27	1.01e-24	cre-clc-1 protein
Seq81851	-4.79972	2.36e-27	1.11e-24	Unannotated transcript
Seq15059	-4.64196	2.41e-27	1.12e-24	Unannotated transcript
Seq68290	-4.35053	2.42e-27	1.12e-24	Unannotated transcript
Seq36669	-7.82539	2.64e-27	1.22e-24	Unannotated transcript
Seq6908	-4.79724	3.09e-27	1.42e-24	hypothetical protein ASU_01744
Seq27656	-5.60709	3.98e-27	1.81e-24	Dual specificity phosphatase, catalytic domain containing protein
Seq3105	-6.5835	6.1e-27	2.76e-24	PREDICTED: similar to scavenger receptor cysteine-rich protein isoform 1
Seq68485;Seq31301	-4.42575	6.35e-27	2.86e-24	Unannotated transcript;Unannotated transcript
Seq3343	-4.44465	6.7e-27	3e-24	plasma membrane calcium-transporting atpase 3
Seq2546	-8.57095	7.31e-27	3.25e-24	Unannotated transcript
Seq11598	-4.93206	8.56e-27	3.79e-24	protein humpback-1
Seq81599	-4.40241	9.45e-27	4.16e-24	UA3-recognized allergen, partial
Seq29570	-8.55558	1.82e-26	7.96e-24	ASABF-delta
Seq4184	-5.23986	1.99e-26	8.64e-24	Unannotated transcript
Seq41614	-5.09034	2e-26	8.64e-24	Unannotated transcript
Seq8675	-5.49636	2.06e-26	8.86e-24	Unannotated transcript
Seq1372	-4.74207	2.31e-26	9.88e-24	abundant larval transcript-2 protein
Seq31157	-11.0566	3.64e-26	1.55e-23	Unannotated transcript
Seq19572	-4.40963	3.99e-26	1.68e-23	transthyretin-like protein 46
Seq42454	-4.51845	4.47e-26	1.88e-23	Unannotated transcript
Seq6451	-4.03819	4.85e-26	2.03e-23	UA3-recognized allergen, partial
Seq56007	8.86467	5.69e-26	2.36e-23	hypothetical protein LOAG_01555
Seq7886	-10.403	6.11e-26	2.52e-23	Unannotated transcript
Seq6505	-5.55369	7.17e-26	2.94e-23	protein phosphatase 1 regulatory subunit 12a
Seq4451	-5.09487	8.65e-26	3.53e-23	protein max
Seq15540	-8.68608	9.69e-26	3.94e-23	Unannotated transcript
Seq11029	-4.82571	1.08e-25	4.37e-23	transmembrane protein
Seq10761	-4.63295	2.37e-25	9.52e-23	Unannotated transcript
Seq15714	-4.43119	2.7e-25	1.08e-22	tyrosine-protein phosphatase non-receptor type 13
Seq60915	-5.42452	2.73e-25	1.08e-22	hypothetical protein Bm1_05565
Seq13369	-11.4685	3.02e-25	1.2e-22	conserved hypothetical protein, partial
Seq12645	-8.2815	3.29e-25	1.29e-22	u5 small nuclear ribonucleoprotein helicase
Seq17681	-4.76974	3.57e-25	1.4e-22	e3 ubiquitin-protein ligase arih2
Seq25706	-5.46908	4.01e-25	1.56e-22	hypothetical protein LOAG_00872
Seq23444	-4.11073	4.65e-25	1.8e-22	dual specificity phosphatase
Seq8798	-10.7075	4.85e-25	1.87e-22	Unannotated transcript
Seq3510	-4.36665	4.94e-25	1.89e-22	PREDICTED: hypothetical protein LOC100763491
Seq3558	-6.88188	5.1e-25	1.94e-22	Unannotated transcript
Seq43359	-4.74085	5.48e-25	2.08e-22	zinc metalloproteinase, putative
Seq32757	-8.5881	5.69e-25	2.15e-22	Unannotated transcript
Seq23736	-4.07348	6.08e-25	2.28e-22	Major Facilitator Superfamily protein
Seq27374	-6.16098	7.48e-25	2.8e-22	trans-Golgi protein GMx33
Seq17810	-7.77979	8.02e-25	2.98e-22	Unannotated transcript
Seq2031	-4.99954	8.58e-25	3.18e-22	protein sprouty
Seq53546	-3.8919	1.06e-24	3.92e-22	ubiquitin conjugating enzyme E2, putative
Seq16134	-5.031	1.16e-24	4.23e-22	hypothetical protein ASU_00556
Seq22417	-4.44621	1.21e-24	4.4e-22	Zinc finger in N-recognin family protein
Seq27907	-7.98749	1.21e-24	4.41e-22	NADH dehydrogenase subunit 1
Seq37928	-8.09346	1.3e-24	4.68e-22	Unannotated transcript
Seq28938	-4.38637	1.31e-24	4.71e-22	hypothetical protein ASU_01620
Seq4730	-4.81359	1.56e-24	5.57e-22	short branched chain specific acyl
Seq3354	-4.45355	1.58e-24	5.62e-22	aspartic protease 6
Seq9784	-4.99805	1.7e-24	6.02e-22	nucleolar and coiled-body phosphoprotein 1
Seq52019	-5.33017	1.72e-24	6.06e-22	hypothetical protein, partial
Seq26581	-4.52491	1.8e-24	6.32e-22	homeobox protein cut-like ceh-44
Seq4598	-5.01855	1.96e-24	6.85e-22	prolyl carboxy peptidase like protein 5
Seq18595	-4.74477	2.11e-24	7.35e-22	calreticulin precursor
Seq26899	-4.09372	2.19e-24	7.57e-22	prolyl carboxy peptidase like protein 5
Seq78615	4.28913	2.91e-24	1e-21	hypothetical protein ASU_07543
Seq28284	-3.84327	2.92e-24	1e-21	hypothetical protein CAEBREN_32771
Seq28126	-4.24575	3.09e-24	1.05e-21	G10 protein homolog
Seq4548	-5.07968	3.2e-24	1.09e-21	krueppel-like factor 1
Seq22216	-5.70039	3.56e-24	1.2e-21	Protein kinase domain containing protein
Seq28409	-4.49293	3.63e-24	1.22e-21	arf-gap with ank repeat and ph domain-containing protein 3
Seq41633	-3.77045	3.88e-24	1.3e-21	homeobox protein cut-like ceh-44
Seq72606	-8.64493	3.89e-24	1.3e-21	Unannotated transcript
Seq6197	-4.25118	4.46e-24	1.48e-21	gdp-l-fucose synthase
Seq5196	-4.63022	4.65e-24	1.54e-21	hypothetical protein ASU_04044
Seq209	-5.80124	4.86e-24	1.6e-21	Unannotated transcript
Seq23067	-4.04247	5.25e-24	1.72e-21	cbr-ell-1 protein
Seq26778	-7.07478	5.28e-24	1.72e-21	Unannotated transcript
Seq23868	-5.47259	6.52e-24	2.12e-21	Zinc finger protein 294.
Seq33168	-4.68457	6.83e-24	2.21e-21	Unannotated transcript
Seq607	-10.7008	7.59e-24	2.44e-21	Unannotated transcript
Seq32312	-6.47091	9.13e-24	2.93e-21	Unannotated transcript
Seq20724	-3.98577	1.05e-23	3.36e-21	Protein C35B8.3, isoform a
Seq17083	-4.88057	1.24e-23	3.96e-21	putative l-xylulose reductase
Seq24929	-6.6943	1.37e-23	4.34e-21	Unannotated transcript
Seq79423	-6.02172	1.38e-23	4.36e-21	Unannotated transcript
Seq20630	-5.28482	1.39e-23	4.37e-21	putative g-protein coupled receptor
Seq4438	-4.46248	1.47e-23	4.59e-21	influenza virus ns1a-binding protein
Seq40359	-3.79754	1.51e-23	4.69e-21	e3 ubiquitin-protein ligase arih2
Seq46876	-5.07175	1.54e-23	4.77e-21	hypothetical protein CE1543
Seq57298	-5.60818	1.58e-23	4.87e-21	ASABF-delta
Seq25387	-8.04276	1.67e-23	5.14e-21	gut esterase 1
Seq1133	-4.98228	1.73e-23	5.3e-21	hyaluronidase-1
Seq6162	-3.97636	2.33e-23	7.11e-21	Ani s 12 allergen
Seq21557	-9.0969	2.49e-23	7.58e-21	hypothetical protein ASU_12136
Seq24585	-7.42876	2.58e-23	7.82e-21	UA3-recognized allergen, partial
Seq6851	-4.20471	2.9e-23	8.73e-21	Nori-2 protein
Seq62312	5.89735	3.71e-23	1.11e-20	Unannotated transcript
Seq14789;Seq2688	-4.96704	3.93e-23	1.17e-20	Unannotated transcript;nsfl1 cofactor p47
Seq11294	-6.62448	3.94e-23	1.17e-20	PREDICTED: polyubiquitin-C-like
Seq3545	-7.57656	4.34e-23	1.29e-20	Unannotated transcript
Seq40342	-4.88548	4.4e-23	1.3e-20	Unannotated transcript
Seq20864	-5.5814	4.88e-23	1.44e-20	hypothetical protein ASU_06170
Seq76810	-5.15437	4.98e-23	1.46e-20	AF126830_1 C-type lectin Tc-ctl-4
Seq31007	-5.26814	5.09e-23	1.49e-20	Unannotated transcript
Seq27237	-8.3128	5.25e-23	1.53e-20	Ani s 10 allergen precursor
Seq26244	-3.82888	5.67e-23	1.64e-20	mechanosensory abnormality protein 6
Seq17351	-4.34823	5.75e-23	1.66e-20	hypothetical protein ASU_03843
Seq17154	-4.36707	5.96e-23	1.71e-20	hypothetical protein ASU_06959
Seq20008	-4.07362	6.37e-23	1.83e-20	hypothetical protein ASU_03048
Seq13940	-4.79778	6.47e-23	1.85e-20	Unannotated transcript
Seq18934	-4.13938	6.65e-23	1.89e-20	hypothetical protein LOAG_01052
Seq7157	-3.66094	6.73e-23	1.91e-20	homologous to Bombyx mori multiprotein bridging factor, putative
Seq25337	-4.66376	7.44e-23	2.1e-20	solute carrier family 35 member b1
Seq17699	-3.87283	7.59e-23	2.13e-20	Unannotated transcript
Seq14914	-11.1837	9.12e-23	2.55e-20	Unannotated transcript
Seq12147	-6.24452	9.24e-23	2.58e-20	Unannotated transcript
Seq22418	-5.69962	1.13e-22	3.14e-20	t-complex protein 1 subunit delta
Seq15344	-8.28897	1.42e-22	3.92e-20	PREDICTED: polyubiquitin-B
Seq9288	-11.1086	1.43e-22	3.95e-20	Unannotated transcript
Seq24853	-4.73718	1.44e-22	3.95e-20	rRNA promoter binding protein
Seq27455	-9.21312	1.44e-22	3.95e-20	PREDICTED: polyubiquitin-A-like
Seq26153	-11.468	1.58e-22	4.31e-20	rRNA promoter binding protein
Seq28688	-11.3707	1.61e-22	4.37e-20	Unannotated transcript
Seq6561	-4.50951	1.77e-22	4.79e-20	Unannotated transcript
Seq18942	-4.48749	1.84e-22	4.95e-20	cral-trio domain-containing protein
Seq18468	-10.4026	1.84e-22	4.95e-20	Unannotated transcript
Seq15535	-9.57489	1.98e-22	5.32e-20	ubiquitin, partial
Seq39622	-3.9052	2.66e-22	7.09e-20	cystinosin-like protein
Seq71150	-5.31094	2.66e-22	7.09e-20	Unannotated transcript
Seq25254	-7.368	2.7e-22	7.16e-20	NADH dehydrogenase subunit 5
Seq5382	-8.24774	3.48e-22	9.19e-20	Pao retrotransposon peptidase family protein
Seq6840	-4.84357	3.77e-22	9.91e-20	death-inducer obliterator 1
Seq27197	-4.86941	3.84e-22	1.01e-19	tankyrase-1
Seq25228	-6.9283	4.25e-22	1.11e-19	cre-clc-1 protein
Seq15970	-10.7534	4.34e-22	1.13e-19	Unannotated transcript
Seq14774	-6.9245	4.7e-22	1.22e-19	hypothetical protein OXYTRI_14248
Seq20432	-3.61697	4.77e-22	1.23e-19	ring finger protein nhl-1
Seq9046	-6.31031	5.57e-22	1.44e-19	Unannotated transcript
Seq30975	-6.16541	6.08e-22	1.56e-19	glutamyl aminopeptidase
Seq22942	-4.6796	6.37e-22	1.63e-19	cbm21 domain-containing protein
Seq22221	-5.32637	7.31e-22	1.86e-19	UA3-recognized allergen, partial
Seq938	-4.70244	7.63e-22	1.94e-19	SH2 domain-containing protein
Seq10820	-7.3298	7.9e-22	2e-19	Unannotated transcript
Seq1333	-8.80959	8.13e-22	2.05e-19	RhoGEF domain containing protein
Seq26841	-4.055	8.67e-22	2.18e-19	Ctr copper transporter family protein
Seq2932	-3.73719	9.54e-22	2.39e-19	plasma membrane calcium-transporting atpase 2
Seq15078	-10.7414	1.07e-21	2.67e-19	putative dolichol-phosphate mannosyltransferase
Seq22380	-7.33371	1.12e-21	2.79e-19	pugilistDominant
Seq4977	-3.79136	1.14e-21	2.83e-19	acyl- synthetase family member
Seq71638	-5.24459	1.23e-21	3.04e-19	Unannotated transcript
Seq44141	3.91248	1.33e-21	3.29e-19	Pao retrotransposon peptidase family protein
Seq16241	-4.14345	1.49e-21	3.67e-19	kinesin motor domain-containing protein
Seq3707	-5.5504	1.53e-21	3.75e-19	hypothetical protein PUNSTDRAFT_78207, partial
Seq25242	-6.31228	1.75e-21	4.26e-19	cre-clc-1 protein
Seq8136	-4.75234	1.97e-21	4.79e-19	Formin Homology 2 Domain containing protein
Seq6658	-4.47743	2.02e-21	4.9e-19	arf-gap with ank repeat and ph domain-containing protein 3
Seq1875	-5.02954	2.06e-21	4.98e-19	hypothetical protein ASU_09430
Seq52449	3.63361	2.07e-21	4.99e-19	cytochrome oxidase subunit 1, partial (mitochondrion)
Seq33397	-4.78594	2.1e-21	5.05e-19	Unannotated transcript
Seq16096	-3.57457	2.54e-21	6.09e-19	dnaK protein
Seq2768	-3.5708	2.6e-21	6.2e-19	Lipase family protein
Seq29045	-3.89425	2.62e-21	6.25e-19	Unannotated transcript
Seq20007	-4.34855	2.8e-21	6.65e-19	hypothetical protein ASU_03048
Seq4040	-8.40444	2.82e-21	6.67e-19	Unannotated transcript
Seq57180	-8.62294	2.94e-21	6.92e-19	polyubiquitin
Seq15967	-9.82842	3.21e-21	7.55e-19	Unannotated transcript
Seq48666	-6.2258	3.25e-21	7.63e-19	Unannotated transcript
Seq77633	-4.3347	3.3e-21	7.71e-19	PREDICTED: 80 kDa MCM3-associated protein isoform X1
Seq41733	-4.94935	3.35e-21	7.8e-19	PREDICTED: histone-lysine N-methyltransferase SETMAR-like
Seq9209	-4.52514	3.4e-21	7.9e-19	polypeptide n-acetylgalactosaminyltransferase 4
Seq5441	-3.73615	3.45e-21	7.99e-19	aspartic protease 6
Seq752	-4.69144	3.59e-21	8.28e-19	polycomb complex protein bmi-1-b
Seq18340	-4.85005	3.62e-21	8.34e-19	apolipophorin
Seq870	-4.96112	3.66e-21	8.38e-19	Unannotated transcript
Seq13714	-5.40255	3.67e-21	8.39e-19	Unannotated transcript
Seq10616	-10.5826	3.83e-21	8.73e-19	Pao retrotransposon peptidase family protein
Seq18752	-4.4768	3.89e-21	8.83e-19	fructose- -bisphosphatase isozyme 2
Seq30947;Seq4896	-4.08911	3.95e-21	8.95e-19	Unannotated transcript;Unannotated transcript
Seq1469	-5.16475	4.07e-21	9.18e-19	transmembrane protein
Seq75648	-5.06743	4.09e-21	9.21e-19	hydrolase
Seq16658	-4.5118	4.19e-21	9.39e-19	Unannotated transcript
Seq33028	-7.45859	4.29e-21	9.61e-19	Unannotated transcript
Seq3952	-6.72473	4.48e-21	9.99e-19	Unannotated transcript
Seq4200	-4.33245	4.72e-21	1.05e-18	cullin-1
Seq3198	-4.78383	4.78e-21	1.06e-18	Unannotated transcript
Seq19568	-6.27879	5.84e-21	1.29e-18	C. briggsae CBR-NAS-13 protein
Seq43420	-4.22128	7.02e-21	1.55e-18	hypothetical protein ASU_06898
Seq45184	-5.97639	7.27e-21	1.6e-18	hypothetical protein
Seq9367	-3.35644	8.11e-21	1.78e-18	px domain-containing protein
Seq1329	-5.06242	8.81e-21	1.93e-18	filarial antigen Av33
Seq37227	-10.5056	9.03e-21	1.97e-18	Unannotated transcript
Seq18770	-3.80013	9.14e-21	1.99e-18	serine threonine-protein kinase mig-15
Seq2813	-3.69013	9.89e-21	2.14e-18	diacylglycerol kinase
Seq20009	-3.85171	9.99e-21	2.16e-18	hypothetical protein ASU_03048
Seq847	-3.52393	1.07e-20	2.31e-18	p3 protein
Seq56926	-3.81242	1.15e-20	2.46e-18	Unannotated transcript
Seq13929	-3.85099	1.18e-20	2.53e-18	x-box-binding protein 1
Seq22035	-6.2725	1.36e-20	2.91e-18	putative serpin-like protein ma 3388
Seq16705	-6.51303	1.64e-20	3.49e-18	Unannotated transcript
Seq20055	-3.76738	1.66e-20	3.53e-18	TRAF4-associated factor 2
Seq18819	-6.84419	1.92e-20	4.07e-18	Unannotated transcript
Seq7882	-9.91439	2.24e-20	4.73e-18	Unannotated transcript
Seq22764	-4.67239	2.39e-20	5.03e-18	RNA binding protein
Seq18466	-3.99253	2.43e-20	5.1e-18	cuticle collagen dpy-7
Seq3403	-3.40548	2.64e-20	5.53e-18	60 kda ss-a ro ribonucleoprotein-like protein
Seq5296	-3.64941	2.72e-20	5.68e-18	Maltase-glucoamylase, intestinal
Seq7796	-6.31689	2.77e-20	5.77e-18	Unannotated transcript
Seq1203	-3.42419	2.93e-20	6.09e-18	thyroid hormone receptor interactor 12
Seq7893	-7.61503	3.2e-20	6.62e-18	Unannotated transcript
Seq34060	-5.93638	3.32e-20	6.86e-18	vinculin
Seq18503	-7.49543	3.4e-20	7.01e-18	Unannotated transcript
Seq8204	-6.11197	3.66e-20	7.52e-18	histone h1-delta
Seq2276	-3.71838	3.77e-20	7.71e-18	elmo domain-containing protein 2
Seq18927	-3.93119	4.03e-20	8.22e-18	protein phosphatase 1d
Seq2561	-4.21573	4.07e-20	8.29e-18	Unannotated transcript
Seq37429	8.65185	4.24e-20	8.62e-18	Unannotated transcript
Seq32205	-10.1137	4.66e-20	9.44e-18	Unannotated transcript
Seq3873	-3.41002	4.91e-20	9.92e-18	gtp-binding protein rad
Seq5693	-3.6017	5.36e-20	1.08e-17	acetylcholinesterase 4
Seq27435	4.34635	5.52e-20	1.11e-17	Unannotated transcript
Seq3995	-3.70242	5.58e-20	1.12e-17	protein af-10
Seq51903	4.97401	5.85e-20	1.17e-17	TPA: gag-pol polyprotein
Seq15921	-3.89651	6.07e-20	1.21e-17	Unannotated transcript
Seq40360	-3.45586	6.25e-20	1.24e-17	sodium nucleoside cotransporter 1
Seq31441	-5.18672	6.41e-20	1.27e-17	Unannotated transcript
Seq9976	-5.43461	6.48e-20	1.28e-17	hypothetical protein ASU_04847
Seq10966;Seq7531	-5.03864	6.6e-20	1.3e-17	Unannotated transcript;Unannotated transcript
Seq5527	-4.13026	6.69e-20	1.32e-17	rna polymerase ii subunit b1 ctd phosphatase
Seq374	-3.50645	6.94e-20	1.36e-17	A Chain A, Asparaginyl-Trna Synthetase From Brugia Malayi Complexed With The Sulphamoyl Analogue Of Asparaginyl-Adenylate
Seq6395	-4.20628	7.29e-20	1.43e-17	Unannotated transcript
Seq21582	-4.19746	7.72e-20	1.51e-17	trafficking protein particle complex subunit 8
Seq82074	4.88199	7.82e-20	1.52e-17	Unannotated transcript
Seq29203	-5.76565	8.17e-20	1.59e-17	Unannotated transcript
Seq21773	-6.81037	1.01e-19	1.96e-17	cytochrome b
Seq56130	-4.97219	1.06e-19	2.04e-17	GL20619
Seq18816	-7.24769	1.06e-19	2.04e-17	Unannotated transcript
Seq3593	-3.69113	1.09e-19	2.1e-17	tectonin beta-propeller repeat-containing protein 2
Seq4576	-4.85691	1.1e-19	2.11e-17	Protein T09A5.15
Seq45706	-3.64722	1.11e-19	2.13e-17	Unannotated transcript
Seq18928	-4.03649	1.15e-19	2.19e-17	protein phosphatase 1d
Seq14623	-10.908	1.33e-19	2.53e-17	conserved hypothetical protein, partial
Seq32536	-4.21006	1.34e-19	2.54e-17	Unannotated transcript
Seq14188	-7.16301	1.41e-19	2.67e-17	Unannotated transcript
Seq22548	-3.98858	1.44e-19	2.71e-17	zyg-9 protein
Seq20223	-10.8013	1.58e-19	2.97e-17	UA3-recognized allergen, partial
Seq10198	-10.7063	1.6e-19	3e-17	Unannotated transcript
Seq25871	-9.221	1.6e-19	3e-17	NADH dehydrogenase subunit 1
Seq28115	-4.38163	1.73e-19	3.24e-17	trans-Golgi protein GMx33
Seq32840	-10.7143	1.87e-19	3.49e-17	hypothetical protein ASU_12136
Seq56537	-3.71813	2.19e-19	4.07e-17	Unannotated transcript
Seq61894	5.30397	2.25e-19	4.18e-17	cytochrome c oxidase subunit I
Seq51967	-5.00116	2.35e-19	4.35e-17	PREDICTED: similar to scavenger receptor cysteine-rich protein isoform 1
Seq3890	3.55205	2.39e-19	4.41e-17	Integrase core domain containing protein
Seq8345	-3.9818	2.49e-19	4.59e-17	Unannotated transcript
Seq12099	-7.1543	2.59e-19	4.75e-17	hypothetical protein Bm1_19460
Seq4968	-4.50528	2.68e-19	4.91e-17	putative g-protein coupled receptor
Seq26956	-5.08342	2.73e-19	5e-17	hypothetical protein ASU_00132
Seq13926	-11.8152	2.78e-19	5.07e-17	hypothetical protein, partial
Seq65890	-3.56445	2.9e-19	5.27e-17	Unannotated transcript
Seq4033	-4.41303	2.92e-19	5.3e-17	C. briggsae CBR-UGT-49 protein
Seq2162	-3.54152	3.01e-19	5.45e-17	1-phosphatidylinositol- -bisphosphate phosphodiesterase delta-4
Seq8588	-5.63449	3.07e-19	5.54e-17	Unannotated transcript
Seq32773	-5.13536	3.24e-19	5.84e-17	Unannotated transcript
Seq20916	-5.72903	3.76e-19	6.75e-17	AGAP011740-PA
Seq78760	4.35345	3.92e-19	7.02e-17	Unannotated transcript
Seq8391	-3.4993	4.08e-19	7.3e-17	Unannotated transcript
Seq3810	-4.11374	4.16e-19	7.43e-17	Protein CBG15346
Seq29	-3.93973	4.18e-19	7.44e-17	hypothetical protein ASU_03048
Seq15644	-3.89558	4.53e-19	8.04e-17	acylamino-acid-releasing enzyme
Seq8075	-3.86674	4.56e-19	8.07e-17	hypothetical protein ASU_02148
Seq722	-9.8794	4.95e-19	8.74e-17	Unannotated transcript
Seq20011	-4.24517	5.56e-19	9.8e-17	hypothetical protein ASU_03048
Seq29071	-4.58608	5.82e-19	1.02e-16	Unannotated transcript
Seq229	-3.47158	6.25e-19	1.1e-16	ankyrin repeat-containing protein
Seq34082	-4.89348	6.73e-19	1.18e-16	transmembrane protein
Seq3604	-3.33537	6.76e-19	1.18e-16	phosphate permease
Seq29285	-3.23309	6.91e-19	1.2e-16	Unannotated transcript
Seq4841	-4.28161	7.32e-19	1.27e-16	Unannotated transcript
Seq5536	-3.99196	7.56e-19	1.31e-16	calreticulin-like protein
Seq9103	-3.81424	8e-19	1.38e-16	lipoate-protein ligase B containing protein
Seq6094	-3.25476	8.58e-19	1.48e-16	Protein C14B9.2
Seq43217	-4.83777	8.76e-19	1.51e-16	hypothetical protein
Seq25836	-4.3538	9.36e-19	1.61e-16	hypothetical protein ASU_12663
Seq2090	-3.37595	9.45e-19	1.62e-16	hypothetical protein ASU_05249
Seq3085	-4.5482	9.91e-19	1.7e-16	UA3-recognized allergen, partial
Seq19068	-4.03266	9.99e-19	1.71e-16	Protein PKC-1, isoform b
Seq4651	-4.6748	1e-18	1.71e-16	glucocorticoid modulatory element-binding protein 1
Seq7907	-3.89928	1.02e-18	1.73e-16	Protein T12E12.3
Seq3280	-5.03928	1.02e-18	1.73e-16	Unannotated transcript
Seq57196	-5.35827	1.07e-18	1.8e-16	unnamed protein product
Seq24076	-5.37196	1.08e-18	1.83e-16	CBR-EGL-9 protein
Seq11460	-7.01789	1.09e-18	1.84e-16	AF121894_1 lipoamide dehydrogenase
Seq19483	3.38088	1.1e-18	1.84e-16	Integrase core domain containing protein
Seq1036	4.72365	1.14e-18	1.91e-16	Unannotated transcript
Seq35124	-5.29719	1.15e-18	1.93e-16	Unannotated transcript
Seq42811	-4.10985	1.18e-18	1.98e-16	lactate dehydrogenase.
Seq19055	-3.33117	1.2e-18	1.99e-16	Unannotated transcript
Seq24753	-7.92814	1.23e-18	2.04e-16	ubiquitin, partial
Seq6164	-3.40812	1.38e-18	2.29e-16	hypothetical protein LOAG_08319
Seq28691	-3.78543	1.41e-18	2.33e-16	Protein T01B6.1
Seq28822	-3.17216	1.42e-18	2.34e-16	putative regulator of innate immunity protein 3
Seq29605	-3.26453	1.63e-18	2.68e-16	Unannotated transcript
Seq1164	-3.20906	1.68e-18	2.76e-16	putative MIZ/SP-RING zinc finger
Seq25469	-4.09933	1.82e-18	2.98e-16	sulfhydryl oxidase 1
Seq7102	-5.49	1.86e-18	3.05e-16	Unannotated transcript
Seq6857	-4.32475	1.92e-18	3.13e-16	putative v-type proton atpase subunit f
Seq3481	-7.11365	1.95e-18	3.18e-16	hypothetical protein ASU_04535
Seq11293;Seq11291	-4.05499	2.17e-18	3.53e-16	hypothetical protein ASU_11358;Unannotated transcript
Seq44335	-3.55904	2.26e-18	3.67e-16	Unannotated transcript
Seq3332	-3.19877	2.27e-18	3.67e-16	protein lsm12-like protein a
Seq1401	-3.31981	2.6e-18	4.2e-16	ribonucleoside-diphosphate reductase small chain
Seq34760	-5.67176	2.79e-18	4.49e-16	Unannotated transcript
Seq31371	-4.05015	2.83e-18	4.55e-16	Protein DMD-7, isoform a
Seq5427	-3.65886	2.87e-18	4.6e-16	hypothetical protein WUBG_01604
Seq9845	-4.89379	2.93e-18	4.69e-16	hypothetical protein ASU_05371
Seq29228	-6.96732	2.97e-18	4.74e-16	gpi ethanolamine phosphate transferase 2
Seq71791	-4.42043	2.99e-18	4.76e-16	Unannotated transcript
Seq18372	-5.92335	3.05e-18	4.85e-16	hypothetical protein ASU_07081
Seq54742	3.63763	3.12e-18	4.94e-16	Unannotated transcript
Seq3891	-3.21344	3.12e-18	4.94e-16	aquaporin-10
Seq32208	-9.95927	3.17e-18	5.01e-16	Unannotated transcript
Seq3077	-3.27603	3.18e-18	5.01e-16	plasma membrane calcium-transporting atpase 3
Seq81842	4.12202	3.2e-18	5.03e-16	Unannotated transcript
Seq12115	-3.33619	3.21e-18	5.05e-16	protein phosphatase 1 regulatory subunit 7
Seq5828	-5.14381	3.25e-18	5.09e-16	cre-olrn-1 protein
Seq10978	-3.18741	3.25e-18	5.09e-16	NADH dehydrogenase subunit 4
Seq7400	-5.25711	3.48e-18	5.43e-16	Unannotated transcript
Seq11869	-4.6548	3.64e-18	5.67e-16	RNA binding protein
Seq84072	-5.2369	4.16e-18	6.46e-16	sodium chloride cotransporter 3
Seq16363	-4.13978	4.25e-18	6.59e-16	germline helicase protein 1
Seq15991	-5.78486	4.34e-18	6.71e-16	auxin transporter-like protein 4
Seq5369	-3.24516	4.36e-18	6.73e-16	PREDICTED: uncharacterized protein LOC100877061
Seq69089	-3.80901	4.58e-18	7.06e-16	hypothetical protein
Seq8135	-4.59133	4.9e-18	7.53e-16	CRE-DAAM-1 protein
Seq41796	-5.47946	4.96e-18	7.61e-16	hypothetical protein M569_00260, partial
Seq15088	-5.25468	5.04e-18	7.72e-16	hypothetical protein ASU_05446
Seq19839	-4.20842	5.19e-18	7.93e-16	rrna methyltransferase 3
Seq32744	-5.77723	5.3e-18	8.08e-16	Unannotated transcript
Seq24344	-3.87645	5.38e-18	8.19e-16	udp-glucuronosyltransferase ugt-50
Seq25192	-6.67769	5.65e-18	8.58e-16	hypothetical protein ASU_07081
Seq41788	-4.18849	6.22e-18	9.43e-16	hypothetical protein
Seq15647	-3.98461	6.28e-18	9.51e-16	acylamino-acid-releasing enzyme
Seq17527	-3.77636	6.34e-18	9.58e-16	very long-chain specific acyl
Seq22377	-6.02235	6.45e-18	9.72e-16	hypothetical protein WUBG_00197
Seq50738	-5.94938	6.56e-18	9.86e-16	conserved hypothetical protein, partial
Seq3738	-3.49983	7.51e-18	1.13e-15	Protein M153.2
Seq28882	-5.67597	7.63e-18	1.14e-15	Ani s 10 allergen precursor
Seq68011	-4.19343	7.87e-18	1.18e-15	Hypothetical protein CBG21646
Seq22114	-3.49746	8.03e-18	1.2e-15	btb poz domain-containing protein 7
Seq7125	-4.17601	8.46e-18	1.26e-15	rest corepressor spr-1
Seq32801	-6.26014	8.96e-18	1.33e-15	Unannotated transcript
Seq6630	-3.48884	9.05e-18	1.34e-15	hypothetical protein LOAG_00277
Seq45634	-4.27517	9.1e-18	1.35e-15	dehydration responsive domain protein, partial
Seq3106	-3.17626	9.35e-18	1.38e-15	Protein W05F2.4, isoform e
Seq30134	-5.26403	9.45e-18	1.39e-15	Unannotated transcript
Seq2702	-4.01768	1.01e-17	1.49e-15	Unannotated transcript
Seq22677	-3.19418	1.01e-17	1.49e-15	putative aspartic protease 2, partial
Seq27018	-3.33825	1.02e-17	1.49e-15	putative enoyl
Seq17431	-4.49885	1.04e-17	1.51e-15	e3 ubiquitin-protein ligase arih2
Seq9842	-5.32236	1.05e-17	1.54e-15	nipped-b-like protein pqn-85
Seq15040	-4.44117	1.07e-17	1.57e-15	PREDICTED: polyubiquitin-A-like, partial
Seq83255	-3.51825	1.16e-17	1.68e-15	Protein Y71H2AM.13
Seq476	-6.4902	1.18e-17	1.72e-15	Hyaluronidase-1
Seq16794	-5.08849	1.26e-17	1.82e-15	ribosomal protein l50
Seq18371	-7.49877	1.3e-17	1.87e-15	Unannotated transcript
Seq5503	-4.53717	1.31e-17	1.89e-15	putative beta-arrestin
Seq70175	-5.39855	1.32e-17	1.91e-15	Unannotated transcript
Seq2970	-5.36152	1.34e-17	1.92e-15	Unannotated transcript
Seq20651	-5.99218	1.44e-17	2.07e-15	hypothetical protein ASU_02550
Seq75866	3.19562	1.48e-17	2.12e-15	Protein F41C3.5
Seq4814	-3.61542	1.62e-17	2.32e-15	Protein ACP-5
Seq6378	-3.58265	1.72e-17	2.45e-15	hypothetical protein LOAG_00277
Seq27244	-3.58686	1.77e-17	2.53e-15	grip and coiled-coil domain-containing protein 2
Seq23355	-3.06835	1.82e-17	2.59e-15	putative myoglobin
Seq26178	-3.85492	1.9e-17	2.7e-15	nuclear pore complex protein 15
Seq23789	-4.29134	1.91e-17	2.71e-15	39s ribosomal protein
Seq3353	-4.22195	1.92e-17	2.71e-15	aspartic protease 6
Seq8344	-3.94906	1.97e-17	2.78e-15	Unannotated transcript
Seq12729	-3.46592	2.06e-17	2.91e-15	bisphosphoglycerate-independent phosphoglycerate mutase
Seq19069	-3.85225	2.12e-17	2.98e-15	AGC/PKC/ETA protein kinase
Seq28631	-3.72374	2.21e-17	3.1e-15	dtw domain-containing protein 1
Seq10488	-4.26233	2.28e-17	3.19e-15	leukocyte cell-derived chemotaxin 2
Seq10740	5.47004	2.3e-17	3.21e-15	Unannotated transcript
Seq16337	-4.51777	2.39e-17	3.34e-15	PREDICTED: similar to dimethylaniline monooxygenase
Seq37930	-7.068	2.63e-17	3.66e-15	Unannotated transcript
Seq28083	-4.03845	2.68e-17	3.73e-15	ubiquitin C, isoform CRA_a
Seq4389	-3.36776	2.7e-17	3.74e-15	leukotriene a-4 hydrolase
Seq63616	5.76165	2.87e-17	3.98e-15	Unannotated transcript
Seq22421	-4.79718	2.94e-17	4.07e-15	duoxa-like protein
Seq36502	-4.24248	2.99e-17	4.12e-15	Unannotated transcript
Seq4364	-3.59964	3.21e-17	4.42e-15	ribonuclease z
Seq23751	-3.09323	3.36e-17	4.61e-15	intermediate filament protein b
Seq77763	-4.19207	3.38e-17	4.63e-15	Protein C34B7.1
Seq8865	-4.0387	3.39e-17	4.64e-15	putative serpin-like protein ma 3388
Seq4666	-3.02599	4.08e-17	5.58e-15	disks large 1 tumor suppressor protein
Seq59794	3.71762	4.19e-17	5.71e-15	cytochrome c oxidase subunit I
Seq17838	-7.88636	4.2e-17	5.71e-15	6-pyruvoyl tetrahydrobiopterin synthase
Seq43483	-3.30596	4.22e-17	5.74e-15	Major Facilitator Superfamily protein
Seq1738	-3.32745	4.86e-17	6.59e-15	fatty acid elongation protein 3
Seq41687	-3.74436	4.97e-17	6.74e-15	Unannotated transcript
Seq42262	-3.10195	5.03e-17	6.81e-15	hypothetical protein
Seq31185	-6.23145	5.05e-17	6.81e-15	Unannotated transcript
Seq77	-3.0564	5.07e-17	6.83e-15	trna wybutosine-synthesizing protein 2-like protein
Seq6772	-3.33202	5.11e-17	6.88e-15	endonuclease-reverse transcriptase
Seq78287	-3.39807	5.35e-17	7.18e-15	DnaJ domain containing protein
Seq29754	-6.63742	5.44e-17	7.29e-15	Unannotated transcript
Seq14076	-3.98632	5.59e-17	7.48e-15	Unannotated transcript
Seq23949	-5.35204	6.06e-17	8.09e-15	Hypothetical protein CBG00535
Seq5530	-4.20811	6.13e-17	8.17e-15	Protein CBG01536, partial
Seq36503	-4.0029	6.14e-17	8.17e-15	Unannotated transcript
Seq5818	-3.46719	6.58e-17	8.74e-15	glucosamine--fructose-6-phosphate aminotransferase 1
Seq77607	-3.34294	6.65e-17	8.82e-15	transmembrane protein
Seq6431	-3.31816	6.66e-17	8.82e-15	putative thioredoxin-2
Seq2940	-3.92736	6.77e-17	8.94e-15	Unannotated transcript
Seq84239	-6.27166	7.1e-17	9.36e-15	ribokinase
Seq10928	-3.25307	7.12e-17	9.37e-15	mitogen-activated protein kinase 7
Seq6961	-3.55821	7.28e-17	9.56e-15	putative v-type proton atpase subunit f
Seq10494	-9.62115	7.32e-17	9.6e-15	Unannotated transcript
Seq8590	-4.6863	7.43e-17	9.73e-15	Unannotated transcript
Seq19855	-3.31157	7.83e-17	1.02e-14	C. briggsae CBR-TRE-5 protein
Seq38788	-3.67396	8.44e-17	1.1e-14	Unannotated transcript
Seq27257	-3.29387	8.59e-17	1.12e-14	translation elongation factor aEF-2
Seq28496	-3.75624	8.61e-17	1.12e-14	retinol dehydrogenase 7
Seq19852	-3.4403	8.7e-17	1.13e-14	C. briggsae CBR-TRE-5 protein
Seq9309	-5.25533	9.14e-17	1.18e-14	protein sprouty
Seq7927	-6.73187	9.57e-17	1.24e-14	hypothetical protein Bm1_10675
Seq2470	-4.72993	9.99e-17	1.29e-14	Unannotated transcript
Seq11074	-6.22268	1.03e-16	1.33e-14	Unannotated transcript
Seq4728	-3.03179	1.07e-16	1.38e-14	eukaryotic translation initiation factor 4 gamma 3
Seq27092	-3.64322	1.07e-16	1.38e-14	hypothetical protein ASU_07427
Seq5900	-3.07917	1.08e-16	1.38e-14	sumo-conjugating enzyme ubc9
Seq35709;Seq4233	-3.11723	1.09e-16	1.4e-14	Unannotated transcript;C. briggsae CBR-PES-7 protein
Seq30719	-4.12485	1.1e-16	1.4e-14	Protein C42C1.12
Seq9683	-6.16581	1.1e-16	1.41e-14	Pogo transposable element with KRAB domain
Seq43664	-4.12238	1.13e-16	1.44e-14	AF126830_1 C-type lectin Tc-ctl-4
Seq72534	4.6401	1.16e-16	1.48e-14	Unannotated transcript
Seq6503	-4.84854	1.2e-16	1.52e-14	Unannotated transcript
Seq1613	-3.4046	1.21e-16	1.53e-14	hypothetical protein ASU_12891
Seq22923	-3.93226	1.31e-16	1.66e-14	hypothetical protein ASU_06951
Seq28224	-3.36132	1.31e-16	1.66e-14	hypothetical protein Bm1_27220
Seq17909	-4.00288	1.36e-16	1.71e-14	Unannotated transcript
Seq2195	-7.07034	1.4e-16	1.76e-14	Unannotated transcript
Seq30090	-3.80956	1.4e-16	1.76e-14	alpha-crystallin b chain
Seq52001	3.61469	1.42e-16	1.78e-14	hypothetical protein LOAG_18294
Seq19528	-8.72103	1.49e-16	1.87e-14	AF126830_1 C-type lectin Tc-ctl-4
Seq36757	3.58479	1.53e-16	1.91e-14	Unannotated transcript
Seq52287	-9.70222	1.53e-16	1.91e-14	Unannotated transcript
Seq14370	-3.9386	1.61e-16	2e-14	putative serpin-like protein ma 3388
Seq11605	-3.37906	1.62e-16	2.01e-14	host cell factor 1
Seq53339	3.90873	1.62e-16	2.01e-14	Unannotated transcript
Seq47648	5.70817	1.68e-16	2.08e-14	Unannotated transcript
Seq4932	-3.82674	1.71e-16	2.12e-14	Unannotated transcript
Seq5648	-3.23585	1.72e-16	2.13e-14	hypothetical protein ASU_03037
Seq1221	-10.26	1.78e-16	2.19e-14	hypothetical protein WUBG_01575, partial
Seq16135	-3.93327	1.78e-16	2.19e-14	copine family protein 2
Seq80858	-4.68779	1.81e-16	2.22e-14	Unannotated transcript
Seq7589	-6.18672	1.87e-16	2.3e-14	Unannotated transcript
Seq599	-2.92063	1.88e-16	2.31e-14	Uncharacterized protein C3orf32
Seq19025	-10.1987	1.9e-16	2.32e-14	Unannotated transcript
Seq9597	-6.96464	1.91e-16	2.33e-14	Unannotated transcript
Seq14057	-4.57328	1.93e-16	2.35e-14	PREDICTED: ubuquitin c isoform X1
Seq14786	-7.1619	1.94e-16	2.36e-14	Ani s 1 allergen
Seq19366	-5.66575	1.98e-16	2.41e-14	Unannotated transcript
Seq3086	-3.23381	1.99e-16	2.42e-14	LIM domain containing protein
Seq52593	4.44851	2.06e-16	2.49e-14	hypothetical protein ASU_00010
Seq47377	-6.62786	2.08e-16	2.52e-14	hypothetical protein WUBG_00197
Seq26164	-4.91729	2.13e-16	2.57e-14	mpv17-like protein 2
Seq4588	-5.57487	2.17e-16	2.61e-14	Unannotated transcript
Seq16930	-3.81378	2.3e-16	2.77e-14	corepressor interacting with rbpj 1
Seq18183	-3.13599	2.39e-16	2.87e-14	hbs1-like protein
Seq76744	2.91277	2.43e-16	2.92e-14	transmembrane cell adhesion receptor mua-3
Seq77406	2.86752	2.44e-16	2.92e-14	ATP synthase F0 subunit 6
Seq4409	-2.98453	2.49e-16	2.98e-14	viral A-type inclusion protein
Seq25695	-4.21281	2.52e-16	3e-14	cre-vha-19 protein
Seq13478	-4.87223	2.84e-16	3.39e-14	Protein B0035.13
Seq21380	-3.15714	2.93e-16	3.49e-14	putative phospholipid-transporting atpase iib
Seq42392	-3.87466	2.96e-16	3.52e-14	venom allergen 3
Seq281	-5.71455	3.05e-16	3.61e-14	hypothetical protein TSTA_040370
Seq8206	-4.42527	3.05e-16	3.61e-14	retinol dehydrogenase 7
Seq26062	4.56746	3.06e-16	3.62e-14	Unannotated transcript
Seq81436	-3.09907	3.09e-16	3.64e-14	Unannotated transcript
Seq51929	3.53531	3.41e-16	4.02e-14	NADH dehydrogenase subunit 4
Seq4974	-3.88723	3.46e-16	4.07e-14	Unannotated transcript
Seq20401	-3.5967	3.6e-16	4.23e-14	Unannotated transcript
Seq10839	-4.49396	3.69e-16	4.33e-14	oxidoreductase, aldo/keto reductase family protein
Seq20280	-4.54844	3.71e-16	4.35e-14	hypothetical protein LOAG_17113
Seq1706	-7.85484	3.84e-16	4.5e-14	Unannotated transcript
Seq10603	-3.13078	3.86e-16	4.51e-14	thioredoxin family protein
Seq4067	-6.50606	3.96e-16	4.62e-14	PREDICTED: similar to scavenger receptor cysteine-rich protein isoform 1
Seq25100	-3.72598	4.04e-16	4.71e-14	nuclear hormone receptor family member nhr-28
Seq16513	-4.06431	4.09e-16	4.76e-14	lethal giant larvae protein-like protein 1
Seq20224	-9.05338	4.19e-16	4.86e-14	UA3-recognized allergen, partial
Seq27774	-3.86008	4.26e-16	4.93e-14	vesicle-fusing atpase
Seq4094	-3.38759	4.29e-16	4.97e-14	calcium-independent phospholipase a2-gamma
Seq19984	-6.45159	4.4e-16	5.09e-14	conserved hypothetical protein
Seq77701	-3.13254	4.46e-16	5.15e-14	elmo domain-containing protein 2
Seq3941	-4.2427	4.68e-16	5.39e-14	hypothetical protein EDEG_01213, partial
Seq3646	-3.38018	4.76e-16	5.47e-14	Protein Y61A9LA.1
Seq23029	-3.80611	4.84e-16	5.55e-14	TPR Domain containing protein
Seq3770	-6.98311	4.92e-16	5.64e-14	Unannotated transcript
Seq82238	-2.93757	5.39e-16	6.18e-14	glutathione s-transferase kappa 1
Seq24431	-10.1244	5.53e-16	6.32e-14	Unannotated transcript
Seq72243	-3.03367	5.71e-16	6.52e-14	hypothetical protein CAEBREN_32771
Seq16996	-3.11377	6.08e-16	6.93e-14	1-acyl-sn-glycerol-3-phosphate acyltransferase acl-12
Seq7334	-4.99178	6.28e-16	7.15e-14	Unannotated transcript
Seq6920	-4.79133	6.4e-16	7.27e-14	gpi ethanolamine phosphate transferase 2
Seq20602	-4.16241	6.45e-16	7.31e-14	hypothetical protein ASU_01258
Seq16674	-4.06702	6.69e-16	7.58e-14	sialin
Seq64824	-3.01804	6.74e-16	7.62e-14	Unannotated transcript
Seq5613	-4.02178	6.95e-16	7.85e-14	aspartic protease 6
Seq20941	-3.47003	7.07e-16	7.97e-14	protein rogdi-like protein
Seq13345;Seq15412	-11	7.42e-16	8.36e-14	conserved hypothetical protein, partial;conserved hypothetical protein, partial
Seq78280	2.92732	7.46e-16	8.39e-14	cytochrome b
Seq15455	4.21589	7.58e-16	8.51e-14	ubiquitin
Seq7167	-4.11281	7.61e-16	8.52e-14	hypothetical protein LOAG_04766
Seq22146	-3.80898	7.61e-16	8.52e-14	silk fibroin
Seq3880	-4.51147	7.9e-16	8.83e-14	oxysterol-binding protein 9
Seq7869	-4.21046	8.12e-16	9.06e-14	mariner transposase
Seq21291	-3.74849	8.66e-16	9.64e-14	rCG21224
Seq937	-5.60038	8.67e-16	9.64e-14	Unannotated transcript
Seq10312	-9.69161	8.68e-16	9.64e-14	Unannotated transcript
Seq33987	-4.93701	8.77e-16	9.72e-14	Unannotated transcript
Seq1540	-5.13905	8.91e-16	9.87e-14	Unannotated transcript
Seq3178	-3.642	9.01e-16	9.96e-14	hypothetical protein LOAG_13904
Seq6229	-5.71454	1e-15	1.11e-13	C. briggsae CBR-CLEC-50 protein
Seq1748	-2.9665	1.03e-15	1.14e-13	rio-type serine threonine-protein kinase 3
Seq47323	-7.99711	1.04e-15	1.14e-13	Unannotated transcript
Seq7349	-9.59485	1.04e-15	1.14e-13	Unannotated transcript
Seq47543	-3.56406	1.07e-15	1.17e-13	duoxa-like protein
Seq16422	-3.79335	1.1e-15	1.21e-13	hypothetical protein LOAG_13904
Seq23461	-3.58683	1.11e-15	1.22e-13	trans- -enoyl- reductase
Seq22336	-4.23077	1.14e-15	1.24e-13	Type I phosphodiesterase / nucleotide pyrophosphatase family protein
Seq7219	-4.29132	1.17e-15	1.28e-13	hypothetical protein WUBG_04017
Seq16754	-3.621	1.17e-15	1.28e-13	FLYWCH zinc finger domain containing protein
Seq17366	-4.15334	1.21e-15	1.32e-13	integrin-linked protein kinase
Seq17231	-3.31212	1.24e-15	1.35e-13	tubulin-specific chaperone c
Seq63267	4.08345	1.24e-15	1.35e-13	putative COLlagen family member
Seq6955	-4.15152	1.25e-15	1.35e-13	adp-ribosylation factor-related protein 1
Seq10133	-3.66884	1.27e-15	1.37e-13	zinc finger protein
Seq18769	-4.03942	1.38e-15	1.49e-13	serine threonine-protein kinase mig-15
Seq7134	-4.46585	1.41e-15	1.52e-13	Collagen triple helix repeat
Seq31285	-3.5533	1.42e-15	1.53e-13	Protein T01C8.2
Seq7765	-7.74251	1.49e-15	1.6e-13	Unannotated transcript
Seq30047	-5.16188	1.49e-15	1.6e-13	ribosomal protein l50
Seq7504	-3.64928	1.53e-15	1.64e-13	2Fe-2S iron-sulfur cluster binding domain containing protein
Seq24973	-3.8733	1.61e-15	1.72e-13	myosin-4
Seq15221	-4.56928	1.68e-15	1.8e-13	Protein UGTP-1
Seq35856	-4.83067	1.74e-15	1.86e-13	Unannotated transcript
Seq6178	-3.3015	1.74e-15	1.86e-13	pre-SET domain-containing protein family protein
Seq45511	3.67092	1.84e-15	1.96e-13	Protein F36H9.7
Seq23902	-4.19002	1.85e-15	1.96e-13	putative 5-hydroxyisourate hydrolase
Seq18678	-3.31007	1.87e-15	1.98e-13	CAMK/CAMK2 protein kinase
Seq10673	-5.02767	1.91e-15	2.03e-13	putative serpin-like protein ma 3388
Seq84447	5.31552	1.92e-15	2.03e-13	Unannotated transcript
Seq18673	-3.41343	1.92e-15	2.03e-13	hypothetical protein ASU_12135
Seq8318	-8.74329	1.94e-15	2.05e-13	AsSLR3.1
Seq1571	-6.3708	1.94e-15	2.05e-13	Unannotated transcript
Seq7420	-4.94575	2.01e-15	2.12e-13	Unannotated transcript
Seq113	-7.66926	2.07e-15	2.17e-13	aspartic protease
Seq24008	-8.0321	2.09e-15	2.2e-13	conserved unknown protein
Seq25316	4.08619	2.21e-15	2.31e-13	Pao retrotransposon peptidase family protein
Seq123	-9.51726	2.22e-15	2.32e-13	alpha-fucosyltransferase
Seq32904	-5.54006	2.24e-15	2.34e-13	Unannotated transcript
Seq22462	-9.72801	2.28e-15	2.38e-13	AF126830_1 C-type lectin Tc-ctl-4
Seq23540	-3.15189	2.3e-15	2.39e-13	transcriptional repressor nf-x1-like protein
Seq42988	-2.99545	2.41e-15	2.51e-13	UA3-recognized allergen, partial
Seq33158	-9.62344	2.44e-15	2.53e-13	Unannotated transcript
Seq17855	-7.74673	2.45e-15	2.55e-13	tyrosine-protein phosphatase non-receptor type 23
Seq9448	-4.7398	2.48e-15	2.58e-13	hypothetical protein WUBG_07392
Seq29645;Seq9119	-6.11866	2.49e-15	2.58e-13	Fork head domain containing protein;Unannotated transcript
Seq6392	-2.95248	2.52e-15	2.6e-13	hypothetical protein ASU_13401
Seq14009	-6.22352	2.62e-15	2.71e-13	Unannotated transcript
Seq42781;Seq18075	-3.64601	2.7e-15	2.78e-13	conserved hypothetical protein;putative uncharacterized protein
Seq51974	3.1239	2.87e-15	2.95e-13	filarial antigen Av33
Seq30604	-4.45022	2.97e-15	3.05e-13	poly -specific endoribonuclease-like protein
Seq14384	-6.14297	3.06e-15	3.14e-13	Unannotated transcript
Seq946	-4.14394	3.06e-15	3.14e-13	hypothetical protein LOAG_09278
Seq1277	-6.32723	3.12e-15	3.19e-13	Unannotated transcript
Seq4955	-3.11284	3.26e-15	3.34e-13	round spermatid basic protein 1-like protein
Seq27849	-4.29958	3.38e-15	3.45e-13	B-box zinc finger family protein, partial
Seq12855	-3.1206	3.43e-15	3.49e-13	atp-dependent zinc metalloprotease yme1-like protein
Seq62765	3.26463	3.45e-15	3.51e-13	Troponin T
Seq8790	-4.98293	3.56e-15	3.62e-13	myosin tail family protein
Seq6741	-3.23455	3.63e-15	3.69e-13	ethanolamine-phosphate cytidylyltransferase
Seq15332	-3.17062	3.89e-15	3.94e-13	ribokinase
Seq32817	-3.6755	3.94e-15	3.99e-13	Unannotated transcript
Seq5497	-3.95367	4.03e-15	4.08e-13	sulfate permease family protein
Seq1609	3.23955	4.19e-15	4.23e-13	Unannotated transcript
Seq9095	-7.9315	4.39e-15	4.43e-13	hypothetical protein ASU_11839
Seq16005	-3.24429	4.44e-15	4.47e-13	protein vav-1
Seq7304	-4.91097	4.45e-15	4.47e-13	nicotinic acetylcholine receptor subunit alpha 6 transcript variant 5, partial
Seq36434	-3.57199	4.48e-15	4.5e-13	Unannotated transcript
Seq3937	-4.04173	4.62e-15	4.63e-13	CRE-IRG-3 protein
Seq10514	-7.85233	4.75e-15	4.76e-13	putative enoyl
Seq6352	-2.77104	4.76e-15	4.76e-13	putative methylmalonyl
Seq81011;Seq37749	-2.94864	4.97e-15	4.97e-13	Unannotated transcript;Unannotated transcript
Seq15748	-3.56255	5.02e-15	5.01e-13	charged multivesicular body protein 5
Seq26559	-3.58023	5.27e-15	5.26e-13	hypothetical protein ASU_10626
Seq10413	-10.2018	5.46e-15	5.43e-13	Unannotated transcript
Seq19191	-4.76525	5.51e-15	5.48e-13	Protein ARK-1, isoform b
Seq17702	-6.84737	5.68e-15	5.64e-13	pdz domain containing protein
Seq7584	-9.88056	5.71e-15	5.66e-13	Unannotated transcript
Seq36184	-2.9312	5.83e-15	5.77e-13	Unannotated transcript
Seq766	-7.87491	6.13e-15	6.06e-13	Unannotated transcript
Seq25499	-5.99097	6.14e-15	6.06e-13	beta-taxilin
Seq15985	-5.6048	6.15e-15	6.06e-13	parasite pepsinogen
Seq242	-5.90649	6.32e-15	6.23e-13	Unannotated transcript
Seq3137	-5.30203	6.36e-15	6.25e-13	beta- -galactosyltransferase 1
Seq2699	-3.44348	6.37e-15	6.26e-13	chaperone protein dnaj 16
Seq68128	3.02744	6.41e-15	6.29e-13	Unannotated transcript
Seq51150	-4.95004	6.47e-15	6.34e-13	conserved hypothetical protein
Seq6237	-7.61352	6.48e-15	6.34e-13	onchocystatin
Seq16037	-5.79366	6.51e-15	6.36e-13	GTP-binding nuclear protein RAN/TC4
Seq33385	-8.27877	6.62e-15	6.46e-13	Unannotated transcript
Seq23435	-4.01867	6.64e-15	6.47e-13	transporter
Seq7350	-5.55122	7.03e-15	6.85e-13	Unannotated transcript
Seq34767	-4.87277	7.71e-15	7.5e-13	acyl- desaturase
Seq41048	3.50998	7.81e-15	7.58e-13	transthyretin-like protein 46
Seq56548	10.2896	7.84e-15	7.6e-13	putative oxidoreductase
Seq29907	-5.42693	7.99e-15	7.74e-13	acylamino-acid-releasing enzyme
Seq44707;Seq34965	-3.17143	8.32e-15	8.05e-13	UA3-recognized allergen, partial;Unannotated transcript
Seq5918	3.12934	8.46e-15	8.17e-13	cytochrome c oxidase subunit III
Seq25739	-10.3008	8.61e-15	8.31e-13	Unannotated transcript
Seq4362	-3.45422	8.71e-15	8.39e-13	ubiquitin carboxyl-terminal hydrolase 7
Seq25558	-3.04417	8.8e-15	8.47e-13	hypothetical protein ASU_07427
Seq15359	-5.81086	8.91e-15	8.56e-13	predicted protein, partial
Seq36931	-6.14654	9.06e-15	8.69e-13	nucleobindin-2
Seq36688	-4.58094	9.26e-15	8.88e-13	Unannotated transcript
Seq1496	-3.22741	9.31e-15	8.91e-13	Unannotated transcript
Seq5851	-3.08667	9.53e-15	9.11e-13	lipid phosphate phosphohydrolase 3
Seq81812	3.51888	9.75e-15	9.31e-13	Unannotated transcript
Seq16366	-7.29005	9.85e-15	9.39e-13	Unannotated transcript
Seq2616	-3.11356	9.86e-15	9.39e-13	trans-Golgi protein GMx33
Seq18347	-4.65962	9.97e-15	9.49e-13	hypothetical protein ASU_10824
Seq37357	-9.19021	1e-14	9.54e-13	Unannotated transcript
Seq3171	-3.43894	1.02e-14	9.69e-13	angiogenic factor with g patch and fha domains 1
Seq52438	-4.4414	1.02e-14	9.7e-13	Unannotated transcript
Seq18868	-3.61641	1.08e-14	1.02e-12	UDP-glucose:Glycoprotein Glucosyltransferase containing protein
Seq39696	2.75027	1.09e-14	1.03e-12	Calcium binding EGF domain containing protein
Seq2714	2.81743	1.12e-14	1.05e-12	Pao retrotransposon peptidase family protein
Seq18397	-3.06097	1.14e-14	1.07e-12	hypothetical protein
Seq2238	-2.68929	1.16e-14	1.09e-12	hypothetical protein ASU_06860
Seq5884	-3.53018	1.16e-14	1.09e-12	putative glycerol-3-phosphate dehydrogenase 2
Seq19575	-6.02594	1.19e-14	1.12e-12	vesicular glutamate transporter 2
Seq27082	-4.90182	1.19e-14	1.12e-12	hypothetical protein WUBG_04017
Seq31372	-3.84137	1.19e-14	1.12e-12	hypothetical protein ASU_12891
Seq12356	-3.06	1.2e-14	1.12e-12	transporter
Seq16132	-5.70875	1.23e-14	1.15e-12	hypothetical protein ASU_08480
Seq22357	-5.96421	1.27e-14	1.19e-12	conserved hypothetical protein
Seq18863	-5.35422	1.28e-14	1.19e-12	homeobox protein ceh-38
Seq29025	-7.31549	1.32e-14	1.23e-12	hypothetical protein WUBG_01575, partial
Seq7937	-5.78938	1.35e-14	1.26e-12	Unannotated transcript
Seq15673	-2.71425	1.41e-14	1.31e-12	Heat shock 70 kDa protein F, mitochondrial precursor
Seq16966	-4.93823	1.41e-14	1.31e-12	Unannotated transcript
Seq33034	-4.49362	1.44e-14	1.33e-12	Unannotated transcript
Seq25885	-3.48343	1.48e-14	1.37e-12	ntf2-related export protein
Seq25365	-9.91933	1.51e-14	1.39e-12	Unannotated transcript
Seq23110	-6.83427	1.51e-14	1.39e-12	Endonuclease/Exonuclease/phosphatase family protein
Seq564	-3.39078	1.57e-14	1.45e-12	Unannotated transcript
Seq27141	-2.93033	1.64e-14	1.51e-12	bzip transcription factor family member (zip-4)
Seq52292	3.09448	1.71e-14	1.57e-12	NADH dehydrogenase subunit 1
Seq16	-2.79443	1.73e-14	1.59e-12	ARID/BRIGHT DNA binding domain containing protein
Seq81732	-2.81922	1.73e-14	1.59e-12	alpha-mannosidase 2x
Seq23406	-9.37486	1.73e-14	1.59e-12	PREDICTED: similar to scavenger receptor cysteine-rich protein isoform 1
Seq15997	-4.13335	1.77e-14	1.62e-12	Unannotated transcript
Seq448	-2.8505	1.82e-14	1.66e-12	solute carrier family 39
Seq57611	3.24644	1.9e-14	1.74e-12	C. briggsae CBR-SPTL-1 protein
Seq16190	-2.98796	1.92e-14	1.75e-12	carrier triple repeat protein 1
Seq15853	-4.18093	2.04e-14	1.85e-12	nuclear pore complex protein 15
Seq13261	-7.10247	2.06e-14	1.87e-12	Unannotated transcript
Seq4846	-2.94854	2.06e-14	1.87e-12	chromodomain-helicase-dna-binding protein 3-like protein
Seq26229	-2.9227	2.07e-14	1.88e-12	hypothetical protein ASU_07674
Seq9579	-4.12994	2.17e-14	1.97e-12	Paxneb protein
Seq15785	-3.2706	2.21e-14	2e-12	patched domain-containing protein 3
Seq4837	-9.79917	2.22e-14	2e-12	Unannotated transcript
Seq16841	-2.82972	2.24e-14	2.03e-12	Unannotated transcript
Seq26271	-3.902	2.32e-14	2.09e-12	tho complex subunit 7-like protein
Seq5989	-2.75131	2.35e-14	2.12e-12	methionine aminopeptidase 2
Seq21440	-2.75554	2.36e-14	2.13e-12	C. briggsae CBR-LDH-1 protein
Seq43109	3.36812	2.46e-14	2.21e-12	serine incorporator 3
Seq30860	-4.18447	2.48e-14	2.22e-12	ASP2_ANISI RecName: Full=Serine protease inhibitor 2; AltName: Full=ASPI-2; Flags: Precursor
Seq26075	-3.51005	2.52e-14	2.26e-12	hypothetical protein ASU_07427
Seq52854	-5.13833	2.53e-14	2.26e-12	Hyaluronidase-1
Seq64007	6.99576	2.55e-14	2.28e-12	Nematode cuticle collagen N-terminal domain containing protein
Seq13395	-7.73158	2.57e-14	2.3e-12	hypothetical protein ASU_06880
Seq30453	-3.03153	2.58e-14	2.3e-12	Unannotated transcript
Seq2327	-3.77051	2.59e-14	2.3e-12	LIM domain-containing protein
Seq45937	-3.20673	2.64e-14	2.34e-12	ASABF-delta
Seq4289	-3.45728	2.64e-14	2.34e-12	helix-loop-helix dna-binding domain containing protein
Seq32820	-5.32517	2.68e-14	2.38e-12	Unannotated transcript
Seq18128	-3.29254	2.68e-14	2.38e-12	CCR4-NOT transcription complex subunit 7
Seq84332	2.96475	2.72e-14	2.41e-12	putative glycogen synthase
Seq9152	-3.04203	2.91e-14	2.57e-12	guanine nucleotide exchange factor mss4-like protein
Seq15024	-2.78166	2.93e-14	2.59e-12	eukaryotic peptide chain release factor subunit 1
Seq11889	-3.96808	2.95e-14	2.6e-12	Unannotated transcript
Seq7232	-3.3718	2.95e-14	2.6e-12	hypothetical protein LOAG_07333
Seq7202	-5.10039	2.99e-14	2.63e-12	Unannotated transcript
Seq19423	-3.83048	3.12e-14	2.74e-12	hypothetical protein ASU_06860
Seq55149	3.53039	3.13e-14	2.74e-12	A Chain A, Crystal Structure Of Inositol-3-Phosphate Synthase (Ce21227) From Caenorhabditis Elegans At 2.30 A Resolution
Seq36958	-4.84382	3.13e-14	2.74e-12	Unannotated transcript
Seq3399	-4.45139	3.16e-14	2.77e-12	Scaffold attachment factor B
Seq25778	-3.01816	3.17e-14	2.77e-12	PET Domain containing protein
Seq77150	3.11848	3.25e-14	2.84e-12	monocarboxylate transporter 3
Seq3929	-3.79928	3.31e-14	2.89e-12	hypothetical protein ASU_05114
Seq22691	-2.84133	3.32e-14	2.9e-12	neutral alpha-glucosidase ab
Seq19035	-4.48994	3.36e-14	2.92e-12	Protein LYS-4
Seq4756	-7.55482	3.38e-14	2.94e-12	Unannotated transcript
Seq10238	-7.22972	3.44e-14	2.99e-12	GG25361, isoform B
Seq22137	-7.42007	3.51e-14	3.05e-12	sulfhydryl oxidase 1
Seq26637	-2.78416	3.61e-14	3.13e-12	VHS domain containing protein
Seq8853	-4.66557	3.63e-14	3.14e-12	methyltransferase-like protein 16-like protein
Seq35628	5.30438	3.72e-14	3.22e-12	Unannotated transcript
Seq19774	-2.81386	3.89e-14	3.36e-12	SXP/RAL-2 family protein 2 isoform 1
Seq52824	2.634	3.91e-14	3.38e-12	NADH dehydrogenase subunit 4
Seq132	-3.23713	3.97e-14	3.43e-12	zinc finger protein 34
Seq2567	-2.84056	4.03e-14	3.47e-12	delta-1-pyrroline-5-carboxylate
Seq13283	-3.49809	4.04e-14	3.47e-12	zinc finger protein, variant 3
Seq28541	-4.07933	4.05e-14	3.48e-12	etoposide-induced protein-like protein
Seq23467	-3.64718	4.06e-14	3.48e-12	chaperonin-like protein HSP60
Seq11651	-9.77086	4.07e-14	3.49e-12	Unannotated transcript
Seq10674	-3.44609	4.19e-14	3.59e-12	putative serpin-like protein ma 3388
Seq3502	-5.10126	4.21e-14	3.6e-12	Protein F36A2.3
Seq21581	-2.90006	4.49e-14	3.84e-12	transmembrane protein
Seq23364	-2.82931	4.53e-14	3.87e-12	CRE-NRF-5 protein
Seq29877	-2.9731	4.54e-14	3.87e-12	Protein K07E1.1
Seq58894	4.9918	4.58e-14	3.9e-12	hypothetical protein LOAG_00388
Seq81658	5.09655	4.62e-14	3.93e-12	Unannotated transcript
Seq27158	-3.37001	4.63e-14	3.93e-12	hypothetical protein WUBG_00308
Seq6514	-3.64658	4.64e-14	3.94e-12	hypothetical protein ASU_05658
Seq199	-3.64055	4.76e-14	4.03e-12	hypothetical protein ASU_08085
Seq22786	-3.79242	4.76e-14	4.03e-12	hypothetical protein ASU_05114
Seq7355	-4.63815	4.79e-14	4.05e-12	Unannotated transcript
Seq16035	-6.19772	4.86e-14	4.11e-12	GTP-binding nuclear protein RAN/TC4
Seq17657	-3.12411	5.03e-14	4.24e-12	mannosyl-oligosaccharide -alpha-mannosidase
Seq78566	-4.76025	5.06e-14	4.27e-12	hypothetical protein M569_00260, partial
Seq3700	-4.12552	5.21e-14	4.38e-12	DHHC zinc finger domain-containing protein
Seq28013	-3.78676	5.34e-14	4.49e-12	hypothetical protein LOAG_09584
Seq24877	-2.94193	5.38e-14	4.52e-12	putative helicase mot1
Seq6127	-3.23097	5.4e-14	4.53e-12	glucocorticoid modulatory element-binding protein 1
Seq9049	-7.61933	5.45e-14	4.57e-12	Unannotated transcript
Seq2037	-3.06895	5.56e-14	4.66e-12	C. briggsae CBR-DNJ-14 protein
Seq25224	-4.39021	5.58e-14	4.66e-12	proteasome subunit alpha type 2
Seq21068	-5.21003	5.64e-14	4.71e-12	Unannotated transcript
Seq17967	-3.69651	5.67e-14	4.73e-12	endophilin-a2
Seq19393	-3.41081	5.85e-14	4.87e-12	annexin a7
Seq4642	-3.09443	5.93e-14	4.94e-12	hypothetical protein ASU_09164
Seq16734	-3.00871	5.98e-14	4.97e-12	transbilayer amphipath transporter protein 2
Seq62193	-6.05288	6.05e-14	5.03e-12	hypothetical protein
Seq11407	-4.61558	6.19e-14	5.13e-12	polyadenylation and cleavage factor-like protein 11
Seq15247	-7.70203	6.25e-14	5.18e-12	Unannotated transcript
Seq1166	-2.83303	6.38e-14	5.28e-12	Unannotated transcript
Seq16091	-5.85968	6.58e-14	5.44e-12	activation-associated secreted protein-1, partial
Seq76886	-3.19205	6.67e-14	5.51e-12	udp-galactose udp-n-acetylglucosamine transporter srf-3
Seq10218	-2.91333	6.67e-14	5.51e-12	corepressor interacting with rbpj 1
Seq13416	-6.10454	6.81e-14	5.61e-12	zinc finger fyve domain-containing protein 19
Seq12542	-2.74257	7.15e-14	5.88e-12	maternal protein pumilio
Seq15456	3.78913	7.24e-14	5.95e-12	ubiquitin
Seq41511	3.19832	7.26e-14	5.96e-12	isovaleryl-CoA dehydrogenase, putative
Seq7089	-4.03162	7.29e-14	5.98e-12	cell death protein 6
Seq1686	-4.7708	7.41e-14	6.07e-12	Protein Y39F10A.3
Seq29952	-10.6431	7.46e-14	6.11e-12	Unannotated transcript
Seq1688	-7.61398	7.53e-14	6.16e-12	Unannotated transcript
Seq24154	-4.25963	7.7e-14	6.29e-12	putative 5-hydroxyisourate hydrolase
Seq4600	-2.86081	7.71e-14	6.29e-12	alp enigma encoding family member (alp-1)
Seq8296	-3.8812	8.19e-14	6.67e-12	dual specificity protein phosphatase CDC14B
Seq54464	3.62587	8.19e-14	6.67e-12	NADH dehydrogenase subunit 5
Seq25164	-3.38756	8.21e-14	6.68e-12	kinesin-associated protein 3
Seq3811	-2.92398	8.25e-14	6.71e-12	Protein Y71H2AM.13
Seq14861	-3.47721	8.33e-14	6.76e-12	Src substrate cortactin
Seq8376	-9.88607	8.37e-14	6.78e-12	conserved hypothetical protein, partial
Seq80747	3.55066	8.6e-14	6.96e-12	Unannotated transcript
Seq9202	-9.81439	8.74e-14	7.07e-12	Unannotated transcript
Seq39317	-2.92986	8.87e-14	7.17e-12	Unannotated transcript
Seq886	-3.37051	9.02e-14	7.28e-12	C. briggsae CBR-PDE-1 protein
Seq42761	-3.43235	9.23e-14	7.45e-12	Protein CKI-2, isoform c
Seq13281	-3.61571	9.24e-14	7.45e-12	zinc finger protein, variant 3
Seq397	-3.17741	9.7e-14	7.81e-12	transcription factor AP-1
Seq1974	-3.52921	9.76e-14	7.85e-12	Unannotated transcript
Seq29652	-3.80864	9.9e-14	7.95e-12	Unannotated transcript
Seq9276	-2.81131	9.97e-14	8e-12	hypothetical protein ASU_03876
Seq25605	-4.57948	1.01e-13	8.08e-12	cytochrome c oxidase subunit III
Seq24388	-2.56326	1.06e-13	8.44e-12	DnaJ chaperonine
Seq1911	-2.76663	1.06e-13	8.44e-12	Unannotated transcript
Seq8551	-2.73926	1.06e-13	8.45e-12	putative enoyl
Seq55801	4.31468	1.07e-13	8.52e-12	an1-type zinc finger protein 2b
Seq31855	-3.58053	1.11e-13	8.83e-12	Unannotated transcript
Seq43533	-2.95936	1.14e-13	9.09e-12	ras-related c3 botulinum toxin substrate 1
Seq8799	-6.96796	1.15e-13	9.12e-12	Unannotated transcript
Seq1312	-9.90707	1.16e-13	9.21e-12	Unannotated transcript
Seq35561;Seq33172	9.08165	1.16e-13	9.24e-12	Unannotated transcript;Unannotated transcript
Seq66586	10.0323	1.17e-13	9.25e-12	Unannotated transcript
Seq9851	-2.75168	1.19e-13	9.41e-12	sugar transporter sweet1
Seq79500	4.13428	1.2e-13	9.52e-12	C. briggsae CBR-FMO-4 protein
Seq1282	-3.32662	1.25e-13	9.9e-12	organic solute transporter alpha-like protein
Seq34699	-5.51165	1.25e-13	9.9e-12	Unannotated transcript
Seq84261	-9.20999	1.26e-13	9.97e-12	linker histone H1 and H5 family protein
Seq3598	2.67045	1.28e-13	1.01e-11	hypothetical protein LOAG_09702
Seq3729	-3.15949	1.31e-13	1.03e-11	coatomer subunit beta
Seq28267	-4.62176	1.34e-13	1.05e-11	Unannotated transcript
Seq25171	-2.82466	1.37e-13	1.07e-11	protein ubash3a-like protein
Seq71713	4.09852	1.38e-13	1.08e-11	Unannotated transcript
Seq7906	-3.67906	1.39e-13	1.09e-11	Unannotated transcript
Seq30069	-4.07304	1.39e-13	1.09e-11	kinesin-like protein kif13a
Seq30127	-6.50253	1.42e-13	1.11e-11	Unannotated transcript
Seq7204	-2.69338	1.42e-13	1.11e-11	Unannotated transcript
Seq35614	-4.27222	1.46e-13	1.14e-11	Unannotated transcript
Seq24436	-9.15242	1.5e-13	1.17e-11	small heat shock protein ov25-1
Seq18518	-9.77748	1.54e-13	1.2e-11	Unannotated transcript
Seq11107	-5.20942	1.59e-13	1.23e-11	Protein CBG11715
Seq17324	-4.85561	1.6e-13	1.24e-11	cral-trio domain-containing protein
Seq14998	-4.84714	1.62e-13	1.26e-11	Unannotated transcript
Seq38617	-4.30571	1.66e-13	1.29e-11	Unannotated transcript
Seq26929	-4.30763	1.66e-13	1.29e-11	methyltransferase family member 2
Seq73555	4.02534	1.67e-13	1.29e-11	putative histidine ammonia-lyase
Seq17750	-3.27988	1.68e-13	1.3e-11	Protein AEX-6
Seq6888	-2.8391	1.74e-13	1.34e-11	alpha-crystallin b chain
Seq47113	4.11705	1.74e-13	1.34e-11	Unannotated transcript
Seq41044	3.80515	1.77e-13	1.36e-11	lysozyme-3
Seq6907	-3.15164	1.77e-13	1.37e-11	round spermatid basic protein 1-like protein
Seq31632	-5.36862	1.79e-13	1.38e-11	Unannotated transcript
Seq3475	-2.92044	1.86e-13	1.43e-11	filamin-a
Seq4890	-2.74338	1.87e-13	1.44e-11	Poly(U)-binding-splicing factor half pint
Seq47409	-5.05563	1.88e-13	1.44e-11	Unannotated transcript
Seq14109	-2.66258	1.88e-13	1.44e-11	calponin-like protein ov9m
Seq790	-3.01581	1.88e-13	1.44e-11	hypothetical protein ASU_04868
Seq18345	-3.37122	1.95e-13	1.49e-11	cuticular collagen
Seq1458	-3.3127	1.96e-13	1.5e-11	udp-glucuronosyltransferase ugt-50
Seq38468;Seq11456	-4.09961	1.97e-13	1.5e-11	Unannotated transcript;hypothetical protein ASU_05570
Seq25768	-4.44619	2e-13	1.53e-11	NADH dehydrogenase subunit 5
Seq20752	-10.141	2.07e-13	1.58e-11	transmembrane protein
Seq30778	-3.87475	2.13e-13	1.62e-11	Unannotated transcript
Seq6793	-4.38786	2.17e-13	1.65e-11	STE/STE20/YSK protein kinase, partial
Seq15596	-2.84966	2.19e-13	1.66e-11	t-complex protein 1 subunit zeta
Seq5473	-3.38671	2.2e-13	1.67e-11	trna (uracil-5-)-methyltransferase-like protein a
Seq3898	-2.82594	2.2e-13	1.67e-11	nuclear hormone receptor family member nhr-28
Seq25755	-7.4895	2.26e-13	1.71e-11	hypothetical protein M91_20997, partial
Seq24061	-2.69465	2.32e-13	1.75e-11	DnaJ chaperonine
Seq5532	-2.6892	2.36e-13	1.78e-11	heat shock 70 kda protein 4
Seq80879	-3.71925	2.37e-13	1.79e-11	Unannotated transcript
Seq8231	-9.76746	2.4e-13	1.81e-11	Unannotated transcript
Seq169	-2.84092	2.42e-13	1.82e-11	CBR-GON-2 protein
Seq30241	-2.7423	2.43e-13	1.83e-11	hypothetical protein WUBG_03156
Seq19717	-3.38373	2.44e-13	1.84e-11	c-1-tetrahydrofolate cytoplasmic
Seq11005	2.74035	2.45e-13	1.84e-11	Unannotated transcript
Seq27762	-3.33955	2.51e-13	1.88e-11	Protein ZK470.2, isoform a
Seq7069	-4.02126	2.53e-13	1.89e-11	Protein C24A3.2, isoform b
Seq442	-3.19181	2.59e-13	1.94e-11	Unannotated transcript
Seq27844	-3.42876	2.6e-13	1.94e-11	hypothetical protein LOAG_13904
Seq79223	-2.81997	2.71e-13	2.03e-11	UDP-GlcNAc:a-1,3-D-mannoside b-1,4-N-Acetylglucosaminyltransfe rase IV
Seq74100	2.79647	2.77e-13	2.07e-11	hypothetical protein
Seq1175	-3.01316	2.82e-13	2.1e-11	hypothetical protein ASU_10628
Seq6646	-2.60875	2.92e-13	2.17e-11	Pao retrotransposon peptidase family protein
Seq14553	-10.0663	2.97e-13	2.21e-11	Unannotated transcript
Seq8564	-9.87477	3.01e-13	2.23e-11	hypothetical protein, partial
Seq31238	-6.94679	3.01e-13	2.23e-11	Unannotated transcript
Seq140	-4.90734	3.07e-13	2.27e-11	Protein LIM-8, isoform b
Seq36320	-9.83145	3.07e-13	2.28e-11	Unannotated transcript
Seq78809	3.6805	3.11e-13	2.3e-11	ASP2_ANISI RecName: Full=Serine protease inhibitor 2; AltName: Full=ASPI-2; Flags: Precursor
Seq7234	-2.66183	3.2e-13	2.37e-11	trehalase
Seq3648	-2.6836	3.25e-13	2.4e-11	copine-5
Seq29540	-5.43209	3.28e-13	2.42e-11	Unannotated transcript
Seq32897	-4.10573	3.31e-13	2.44e-11	hypothetical protein LOAG_16973
Seq55870	2.72728	3.35e-13	2.47e-11	SXP/RAL-2 family protein 2 isoform 1
Seq60258	3.65861	3.43e-13	2.52e-11	NADH dehydrogenase subunit 1
Seq20400	-3.10503	3.43e-13	2.52e-11	Unannotated transcript
Seq7339	-4.48354	3.5e-13	2.57e-11	Unannotated transcript
Seq54182	5.04225	3.52e-13	2.58e-11	cysteine-rich venom protein, putative
Seq21704	-3.81855	3.53e-13	2.59e-11	histone h1-delta
Seq36893	-5.60587	3.7e-13	2.71e-11	Unannotated transcript
Seq1290	-2.55116	3.71e-13	2.72e-11	Arfaptin-like domain containing protein
Seq22064	-2.53806	3.83e-13	2.8e-11	rRNA promoter binding protein
Seq11271	-3.40149	3.88e-13	2.84e-11	Unannotated transcript
Seq26463	-5.50139	3.97e-13	2.9e-11	cre-sgcb-1 protein
Seq62759	2.84695	4.04e-13	2.94e-11	Unannotated transcript
Seq3675	-3.37467	4.06e-13	2.96e-11	e3 ubiquitin-protein ligase arih2
Seq23924	-9.45992	4.07e-13	2.96e-11	Unannotated transcript
Seq16311	-3.92926	4.14e-13	3.01e-11	cation efflux family protein, partial
Seq8873	-6.83655	4.15e-13	3.01e-11	hydrolase
Seq59300	3.50363	4.18e-13	3.03e-11	WLPL439
Seq83989	-3.35571	4.21e-13	3.05e-11	Unannotated transcript
Seq10546	-4.13779	4.22e-13	3.05e-11	Unannotated transcript
Seq22339	-5.36222	4.24e-13	3.06e-11	Unannotated transcript
Seq27002	-2.89006	4.47e-13	3.23e-11	presequence protease
Seq78555	-4.48435	4.69e-13	3.38e-11	hypothetical protein Csp_D29540
Seq4705	-2.73015	4.69e-13	3.38e-11	hypothetical protein Bm1_32670
Seq56990	2.67759	4.73e-13	3.41e-11	60s ribosomal protein l23a
Seq8449	-3.15926	4.76e-13	3.42e-11	poly(adp-ribose) polymerase pme-5
Seq7580	-6.16681	4.88e-13	3.51e-11	Unannotated transcript
Seq17094	-2.62597	4.95e-13	3.56e-11	leucine--trna ligase
Seq14127	-2.69616	4.97e-13	3.57e-11	Ani s 10 allergen precursor
Seq3866	-3.27415	5.04e-13	3.61e-11	Unannotated transcript
Seq81379	-4.73395	5.28e-13	3.78e-11	Unannotated transcript
Seq44649	-2.84506	5.34e-13	3.82e-11	duoxa-like protein
Seq3855	-4.05824	5.42e-13	3.87e-11	Unannotated transcript
Seq72503	3.82528	5.43e-13	3.88e-11	Unannotated transcript
Seq7351	-3.11794	5.47e-13	3.9e-11	Unannotated transcript
Seq21858	-3.83987	5.48e-13	3.9e-11	proton myo-inositol cotransporter
Seq40901	3.50765	5.56e-13	3.96e-11	Pao retrotransposon peptidase family protein
Seq3104	-3.53073	5.57e-13	3.96e-11	hypothetical protein ASU_02082
Seq9919	-5.51295	5.58e-13	3.97e-11	udp-glucuronosyltransferase ugt-50
Seq43690	-3.17341	5.64e-13	4e-11	Unannotated transcript
Seq19563	-5.33014	5.7e-13	4.04e-11	hypothetical protein CRE_03926
Seq17359	-4.34019	5.75e-13	4.08e-11	Unannotated transcript
Seq25896	-2.8398	5.84e-13	4.13e-11	protein rogdi-like protein
Seq7860	-3.75319	5.89e-13	4.17e-11	Unannotated transcript
Seq63965	3.75514	6.28e-13	4.43e-11	PREDICTED: piggyBac transposable element-derived protein 1-like
Seq4496	3.08809	6.38e-13	4.51e-11	Integrase core domain containing protein
Seq14372	-3.33125	6.41e-13	4.52e-11	putative serpin-like protein ma 3388
Seq79902	-2.55152	6.54e-13	4.6e-11	Ani s 10 allergen precursor
Seq4624	-2.70177	6.66e-13	4.68e-11	SXP/RAL-2 family protein 2 isoform 1
Seq1357	-5.91772	6.66e-13	4.68e-11	Unannotated transcript
Seq28574	-3.41808	6.74e-13	4.73e-11	Trehalase family protein
Seq1566	-6.39908	6.95e-13	4.88e-11	PREDICTED: uncharacterized protein LOC100808108
Seq21631	-2.876	6.95e-13	4.88e-11	endoplasmic reticulum mannosyl-oligosaccharide -alpha-mannosidase
Seq41253	2.48666	7.06e-13	4.95e-11	Unannotated transcript
Seq6375	-3.08941	7.16e-13	5.01e-11	putative splicing arginine serine-rich 6
Seq21586	3.23874	7.17e-13	5.01e-11	hypothetical protein LOAG_09227
Seq2103	-2.48792	7.24e-13	5.06e-11	px domain-containing protein
Seq19413	3.76634	7.68e-13	5.36e-11	Unannotated transcript
Seq16140	-4.63055	7.79e-13	5.43e-11	mediator of rna polymerase ii transcription subunit
Seq63592	2.91179	7.84e-13	5.46e-11	Protein F47B7.1
Seq55826	2.97774	7.85e-13	5.47e-11	cytochrome oxidase subunit 2, partial (mitochondrion)
Seq40178	3.07364	7.92e-13	5.51e-11	hypothetical protein Bm1_22860
Seq26941	-3.63342	7.95e-13	5.52e-11	atp-dependent rna helicase dhx8
Seq7119	-3.52808	7.95e-13	5.52e-11	S-adenosylmethionine decarboxylase proenzyme
Seq7310	-2.84215	8.1e-13	5.62e-11	hypothetical protein LOAG_10161
Seq3992	-3.71265	8.11e-13	5.62e-11	glycerol-3-phosphate acyltransferase 3
Seq14174	-6.83297	8.12e-13	5.62e-11	Unannotated transcript
Seq61328	4.29458	8.22e-13	5.69e-11	cytochrome c oxidase subunit III
Seq61360	4.30656	8.37e-13	5.79e-11	cd151 antigen
Seq51387	-6.59162	8.38e-13	5.79e-11	calponin-like protein ov9m
Seq3756;Seq7054	-2.48998	8.43e-13	5.81e-11	Unannotated transcript;Unannotated transcript
Seq7708	-7.55842	8.57e-13	5.9e-11	Unannotated transcript
Seq24489	-4.45331	8.57e-13	5.9e-11	B-box zinc finger family protein, partial
Seq553	-3.27568	8.58e-13	5.9e-11	Unannotated transcript
Seq47112	-3.32365	8.65e-13	5.94e-11	Unannotated transcript
Seq19653	-5.54808	8.81e-13	6.05e-11	Unannotated transcript
Seq11617	-4.15461	9.01e-13	6.18e-11	trafficking protein particle complex subunit 8
Seq6147	-4.48688	9.1e-13	6.23e-11	Unannotated transcript
Seq20500	-9.48905	9.1e-13	6.23e-11	Unannotated transcript
Seq4106	-3.20955	9.15e-13	6.26e-11	hypothetical protein LOAG_00986
Seq133	-2.46022	9.23e-13	6.3e-11	acyl- synthetase family member
Seq28840	-4.32591	9.26e-13	6.32e-11	f-box domain-containing protein
Seq10148	-2.641	9.27e-13	6.32e-11	Unannotated transcript
Seq582	-3.94269	9.33e-13	6.36e-11	Unannotated transcript
Seq3767	-3.27656	9.4e-13	6.4e-11	phosphatidylinositol 4-kinase beta
Seq15959	-2.65705	9.45e-13	6.43e-11	Protein R07E5.13
Seq21129	-2.50478	9.61e-13	6.53e-11	Unannotated transcript
Seq21186	-3.99445	9.63e-13	6.54e-11	synembryn
Seq42349	10.0859	9.66e-13	6.55e-11	Unannotated transcript
Seq147	-3.23456	9.96e-13	6.74e-11	A Chain A, Crystal Structure Of Malic Enzyme From Ascaris Suum Complexed With Nicotinamide Adenine Dinucleotide
Seq59099	3.26369	9.96e-13	6.74e-11	A Chain A, Crystal Structure Of Inositol-3-Phosphate Synthase (Ce21227) From Caenorhabditis Elegans At 2.30 A Resolution
Seq79011	-3.63383	1e-12	6.78e-11	putative uncharacterized protein
Seq20939	-3.10075	1.02e-12	6.87e-11	C88690 protein F41H10.4 - Caenorhabditis elegans
Seq4660	-2.69932	1.04e-12	7.04e-11	gdp-l-fucose synthase
Seq26065	-3.17251	1.08e-12	7.27e-11	putative succinyl- ligase subunit
Seq14578	-4.95768	1.08e-12	7.27e-11	Unannotated transcript
Seq36891	-4.65205	1.08e-12	7.3e-11	Unannotated transcript
Seq5006	-2.51699	1.09e-12	7.34e-11	1-phosphatidylinositol- -bisphosphate phosphodiesterase delta-4
Seq23640	-2.87612	1.09e-12	7.34e-11	unnamed protein product
Seq8973	-6.38025	1.1e-12	7.36e-11	Unannotated transcript
Seq2294	-2.78722	1.1e-12	7.39e-11	PREDICTED: LOW QUALITY PROTEIN: putative GTP-binding protein Parf-like
Seq2057	-3.34545	1.1e-12	7.4e-11	hypothetical protein ASU_11250
Seq3828	-2.68776	1.12e-12	7.49e-11	enhancer of polycomb-like protein 1
Seq10610	-3.19216	1.13e-12	7.54e-11	serine threonine-protein kinase warts
Seq6009	-2.58721	1.14e-12	7.6e-11	tricarboxylate transport
Seq60449	4.21072	1.17e-12	7.82e-11	cytochrome c oxidase subunit I
Seq66995	-3.91493	1.19e-12	7.93e-11	Unannotated transcript
Seq12877	-9.94304	1.2e-12	7.98e-11	hypothetical protein
Seq24693	-2.98221	1.2e-12	8.03e-11	tight junction protein zo-1
Seq1446	-3.15817	1.25e-12	8.35e-11	ventricular myosin heavy chain-like protein
Seq60848	3.73807	1.28e-12	8.5e-11	gut esterase 1
Seq1659	-3.81735	1.29e-12	8.55e-11	saccharopine dehydrogenase-like oxidoreductase
Seq1324	-2.59231	1.29e-12	8.56e-11	transmembrane protein
Seq29832	-6.9054	1.31e-12	8.67e-11	NADH dehydrogenase subunit 1
Seq20002	-2.70952	1.31e-12	8.67e-11	aspartic protease precursor
Seq18577	-8.10435	1.32e-12	8.73e-11	PREDICTED: polyubiquitin-A-like, partial
Seq57707	4.12178	1.33e-12	8.79e-11	Unannotated transcript
Seq18299	-3.10652	1.33e-12	8.79e-11	vinculin
Seq83613	3.7207	1.33e-12	8.79e-11	Unannotated transcript
Seq1037	-2.73811	1.33e-12	8.8e-11	hypothetical protein ASU_10674
Seq7700	-7.51586	1.35e-12	8.89e-11	Unannotated transcript
Seq7109	-5.03474	1.37e-12	9.02e-11	Unannotated transcript
Seq40189	-2.9466	1.38e-12	9.11e-11	dual specificity protein phosphatase 21
Seq17045	-4.06257	1.4e-12	9.2e-11	hypotetical protein, conserved
Seq27857	-5.24567	1.4e-12	9.23e-11	Avidin precursor
Seq8903	-2.97792	1.47e-12	9.63e-11	Protein Y39A3CL.4, isoform c
Seq9053	-5.11575	1.47e-12	9.63e-11	transducin beta-like protein 3
Seq14457	-6.31603	1.51e-12	9.9e-11	hypothetical protein
Seq7124	-2.61641	1.52e-12	9.92e-11	gsk3-beta interaction protein
Seq29481	-5.43694	1.52e-12	9.95e-11	hypothetical protein ASU_11771
Seq17703	-4.21325	1.57e-12	1.03e-10	pdz domain containing protein
Seq16795	-5.16427	1.57e-12	1.03e-10	aspartic protease 6
Seq15217	-3.07023	1.59e-12	1.04e-10	Unannotated transcript
Seq25673	-7.30424	1.61e-12	1.05e-10	Nucleolar protein K01G5.5
Seq9571	-5.19062	1.62e-12	1.05e-10	Unannotated transcript
Seq16088	-5.28937	1.64e-12	1.06e-10	eukaryotic translation initiation factor 3 subunit 4
Seq36905	-3.26578	1.64e-12	1.07e-10	ribonuclease z
Seq8769	3.6647	1.65e-12	1.07e-10	Unannotated transcript
Seq26179	-3.23418	1.66e-12	1.08e-10	Unannotated transcript
Seq58360	9.6313	1.67e-12	1.09e-10	Protein R01E6.7
Seq18772	-2.84947	1.68e-12	1.09e-10	serine threonine-protein kinase mig-15
Seq6173	-2.70834	1.68e-12	1.09e-10	hypothetical protein ASU_02450
Seq28497	-3.25157	1.69e-12	1.09e-10	fatty acid elongation protein 3
Seq2826	-5.74001	1.69e-12	1.09e-10	hypothetical protein OXYTRI_13058
Seq81782	4.23446	1.73e-12	1.11e-10	Unannotated transcript
Seq19861	-5.61019	1.74e-12	1.12e-10	alanine--trna cytoplasmic
Seq3012	-2.78189	1.74e-12	1.12e-10	prostaglandin e synthase 2
Seq4095	-2.85901	1.78e-12	1.15e-10	AMP-binding enzyme family protein
Seq10887	-5.2949	1.79e-12	1.15e-10	Protein T07F10.6
Seq4874	-2.51795	1.82e-12	1.17e-10	heat shock protein 75
Seq411	-2.6177	1.86e-12	1.19e-10	rest corepressor
Seq3868	-3.39137	1.86e-12	1.19e-10	hypothetical protein ASU_07567
Seq13282	-3.65473	1.89e-12	1.21e-10	zinc finger protein, variant 3
Seq3141	-3.18533	1.94e-12	1.24e-10	Unannotated transcript
Seq20503	-9.64742	1.97e-12	1.26e-10	Unannotated transcript
Seq37929	-10.816	1.97e-12	1.26e-10	Unannotated transcript
Seq13340	-4.78181	2.02e-12	1.29e-10	Unannotated transcript
Seq5411	-2.57162	2.02e-12	1.29e-10	structure-specific recognition protein 1
Seq10808	-3.60067	2.04e-12	1.3e-10	NADH dehydrogenase subunit 1
Seq14509	-6.5921	2.04e-12	1.3e-10	Unannotated transcript
Seq8447	-10.5071	2.05e-12	1.3e-10	Protein ZK262.3
Seq21886	-3.37317	2.05e-12	1.3e-10	ankyrin repeat domain-containing protein 17
Seq9096	-2.91185	2.07e-12	1.31e-10	Unannotated transcript
Seq23629	-2.59518	2.18e-12	1.38e-10	cytoplasmic intermediate filament protein
Seq6523	-2.59344	2.18e-12	1.38e-10	STE/STE20/YSK protein kinase
Seq14818	-5.75002	2.18e-12	1.38e-10	hypothetical protein ASU_01453
Seq54460	2.41386	2.24e-12	1.42e-10	cytochrome b
Seq30675	-4.29701	2.25e-12	1.42e-10	cral-trio domain-containing protein
Seq18349	-2.70759	2.25e-12	1.42e-10	Protein T07F10.6
Seq72060	-3.9968	2.25e-12	1.42e-10	hypothetical protein CRE_04943
Seq57434	10.0678	2.31e-12	1.46e-10	Eukaryotic aspartyl protease family protein
Seq64060	-3.81442	2.35e-12	1.48e-10	Unannotated transcript
Seq6823	-6.30051	2.37e-12	1.49e-10	Unannotated transcript
Seq913	-2.77306	2.42e-12	1.52e-10	hypothetical protein LOAG_09584
Seq47103	3.26857	2.53e-12	1.59e-10	Unannotated transcript
Seq11252	-9.8744	2.53e-12	1.59e-10	hypothetical protein MTR_5g051050, partial
Seq4714	-4.42923	2.57e-12	1.61e-10	agrin
Seq7357	-4.17198	2.58e-12	1.62e-10	Unannotated transcript
Seq13225	-5.53134	2.6e-12	1.63e-10	Unannotated transcript
Seq31783	-3.24115	2.67e-12	1.67e-10	cation transport-related protein
Seq41162	4.48855	2.68e-12	1.68e-10	Unannotated transcript
Seq24428	-10.9724	2.69e-12	1.68e-10	ubiquitin family protein
Seq41774	-4.39208	2.71e-12	1.7e-10	hypothetical protein NCAST_03_00002, partial
Seq3035	-2.43265	2.72e-12	1.7e-10	ADP-ribosylation factor-like protein 2
Seq13284	-2.78629	2.79e-12	1.74e-10	zinc finger protein, variant 3
Seq10967	-6.49978	2.8e-12	1.75e-10	Unannotated transcript
Seq74475	6.22496	2.82e-12	1.76e-10	Unannotated transcript
Seq33813	-5.21776	2.85e-12	1.77e-10	Unannotated transcript
Seq44219	-2.74545	2.87e-12	1.78e-10	hypothetical protein ASU_04044
Seq79369	-2.43006	2.87e-12	1.78e-10	eukaryotic translation initiation factor 2 subunit 2
Seq15637	-2.4199	2.9e-12	1.8e-10	Protein LBP-3, isoform a
Seq78080	-2.71885	2.98e-12	1.85e-10	nose resistant to fluoxetine protein 6
Seq1215	-3.13202	3e-12	1.86e-10	Unannotated transcript
Seq1856	-2.42165	3.04e-12	1.88e-10	Probable voltage-dependent anion-selective channel
Seq15761	-3.07646	3.06e-12	1.89e-10	galactokinase
Seq3724	-2.82002	3.1e-12	1.92e-10	spermatogenesis serine-rich 2-like protein
Seq71014	9.88634	3.11e-12	1.92e-10	Unannotated transcript
Seq20140	-9.34938	3.2e-12	1.98e-10	Unannotated transcript
Seq18162	-3.81267	3.25e-12	2e-10	l-lactate dehydrogenase
Seq13710	-3.09319	3.26e-12	2.01e-10	Phosphatidylinositol 3- and 4-kinase family protein
Seq19856	-4.79052	3.33e-12	2.05e-10	Unannotated transcript
Seq16137	-2.80265	3.34e-12	2.05e-10	thrombospondin type 1 domain-containing protein
Seq6181	-3.03369	3.5e-12	2.15e-10	hypothetical protein ASU_12521
Seq44638	2.71995	3.51e-12	2.15e-10	cytochrome c oxidase subunit III
Seq13278	-3.28027	3.51e-12	2.16e-10	bifunctional glutamate proline--trna ligase
Seq3917	-2.49489	3.54e-12	2.17e-10	hypothetical protein ASU_07908
Seq26620	-3.37558	3.55e-12	2.18e-10	putative regulator of innate immunity protein 3
Seq18721	-2.81724	3.6e-12	2.2e-10	h aca ribonucleoprotein complex non-core subunit naf1
Seq22526	-5.62999	3.62e-12	2.21e-10	hypothetical protein CRE_30164
Seq18534	-2.46822	3.7e-12	2.26e-10	Unannotated transcript
Seq73224;Seq73223	4.00128	3.83e-12	2.34e-10	Unannotated transcript;Unannotated transcript
Seq20612	-3.20792	3.85e-12	2.35e-10	bzip transcription factor family protein
Seq84357	3.75336	3.87e-12	2.36e-10	patched family protein
Seq76130	-3.2584	3.88e-12	2.36e-10	aminopeptidase n
Seq61632	3.75684	3.93e-12	2.39e-10	Unannotated transcript
Seq47149	5.73081	3.95e-12	2.4e-10	Unannotated transcript
Seq3400	-2.94196	3.97e-12	2.41e-10	corepressor interacting with rbpj 1
Seq1663	-5.72357	3.98e-12	2.42e-10	hypothetical protein
Seq9816	-3.86054	4.03e-12	2.44e-10	hypothetical protein
Seq23172	-9.46026	4.11e-12	2.49e-10	endophilin-a2
Seq5907	-2.64694	4.11e-12	2.49e-10	endophilin-a2
Seq414	-4.76432	4.33e-12	2.62e-10	Unannotated transcript
Seq1550	2.61137	4.35e-12	2.63e-10	putative parathyroid hormone 2 receptor
Seq280	-6.76861	4.36e-12	2.63e-10	hypothetical protein TSTA_040370
Seq3041	-3.32776	4.41e-12	2.66e-10	putative e3 ubiquitin-protein ligase herc4
Seq76059	2.4443	4.44e-12	2.68e-10	ig-like and fibronectin type-iii domain-containing protein
Seq13728	-2.88017	4.46e-12	2.69e-10	gdp-mannose dehydratase 1
Seq7947	-6.06823	4.5e-12	2.71e-10	Unannotated transcript
Seq52895	-2.61179	4.5e-12	2.71e-10	Unannotated transcript
Seq26046	-7.62587	4.51e-12	2.71e-10	hypothetical protein OXYTRI_13059
Seq78975	2.75379	4.55e-12	2.73e-10	lactoylglutathione lyase
Seq5181	-3.52775	4.56e-12	2.74e-10	Protein F52E1.9
Seq17385	-6.7772	4.67e-12	2.8e-10	Unannotated transcript
Seq40866	-2.6491	4.69e-12	2.81e-10	protein phosphatase 1 regulatory subunit 37-like protein
Seq30358	-2.99588	4.76e-12	2.85e-10	uridine diphosphate glucose pyrophosphatase
Seq1494	-6.72217	4.86e-12	2.91e-10	Unannotated transcript
Seq22224	-2.66563	5.19e-12	3.1e-10	cytosolic non-specific dipeptidase
Seq83294	-5.03461	5.2e-12	3.11e-10	conserved hypothetical protein
Seq6909	-3.08488	5.2e-12	3.11e-10	hypothetical protein ASU_12490
Seq23785	-3.17775	5.21e-12	3.11e-10	putative dolichol-phosphate mannosyltransferase
Seq42253	-4.06356	5.24e-12	3.12e-10	Unannotated transcript
Seq63780	4.46327	5.27e-12	3.14e-10	Unannotated transcript
Seq41694	-2.6934	5.35e-12	3.19e-10	putative integrase core domain protein
Seq19077	-2.64239	5.37e-12	3.2e-10	hypothetical protein ASU_02869
Seq3716	-2.4388	5.39e-12	3.2e-10	protein casc3
Seq2842	-2.43387	5.41e-12	3.21e-10	Protein IMMT-1
Seq64683	6.1103	5.48e-12	3.25e-10	Unannotated transcript
Seq3725	-2.87377	5.51e-12	3.26e-10	hypothetical protein ASU_04938
Seq5408	-6.60941	5.55e-12	3.29e-10	Protein OTPL-1, isoform c
Seq21111	-6.37653	5.57e-12	3.3e-10	Unannotated transcript
Seq16419	-2.75281	5.61e-12	3.32e-10	aspartic protease 6
Seq2524	-4.93174	5.66e-12	3.34e-10	Unannotated transcript
Seq25082	-3.46643	5.66e-12	3.34e-10	variant SH3 domain-containing protein
Seq1445	-4.21289	5.67e-12	3.35e-10	Unannotated transcript
Seq30068	-3.54122	5.71e-12	3.36e-10	hypothetical protein LOAG_05116
Seq10243	-2.94624	5.74e-12	3.38e-10	cytoplasmic intermediate filament protein
Seq15641	-2.88887	5.82e-12	3.43e-10	hypothetical protein ASU_02147
Seq6349	-2.58143	5.88e-12	3.46e-10	acylpyruvase
Seq40207	2.7881	5.89e-12	3.46e-10	Pyridoxal-phosphate dependent enzyme family protein
Seq27890	-2.84012	5.96e-12	3.5e-10	plasma membrane calcium-transporting atpase 2
Seq84446	-4.10834	6.05e-12	3.55e-10	Unannotated transcript
Seq79232	2.67299	6.05e-12	3.55e-10	4-hydroxyphenylpyruvate dioxygenase
Seq313	-3.30329	6.07e-12	3.55e-10	Protein CBR-PCP-3
Seq25595	-2.91877	6.15e-12	3.6e-10	trna wybutosine-synthesizing protein 2-like protein
Seq3864	-2.63179	6.19e-12	3.62e-10	otu domain-containing protein 7b
Seq4838	-2.727	6.34e-12	3.7e-10	CMGC/CDK/CDK4 protein kinase
Seq32158	3.97469	6.35e-12	3.71e-10	Unannotated transcript
Seq78756	2.64723	6.46e-12	3.77e-10	transthyretin-like protein 5
Seq5015	-4.26064	6.49e-12	3.79e-10	Unannotated transcript
Seq79283	3.74932	6.51e-12	3.8e-10	Unannotated transcript
Seq2286	-3.56092	6.64e-12	3.87e-10	ectopic p granules protein 3
Seq820	-3.01273	6.81e-12	3.96e-10	Unannotated transcript
Seq63899	2.81553	6.84e-12	3.98e-10	defective mitochondrial respiration family member protein 1
Seq6035	-2.87832	6.94e-12	4.03e-10	Protein AAKG-2
Seq46574	9.56973	7.18e-12	4.17e-10	Unannotated transcript
Seq9042	-5.77167	7.19e-12	4.17e-10	Hyaluronidase-1
Seq18846	-9.45824	7.22e-12	4.18e-10	Unannotated transcript
Seq14634	-4.59066	7.37e-12	4.27e-10	D Chain D, Complex Between Nucleosome Core Particle (H3,H4,H2a,H2b) And 146 Bp Long Dna Fragment
Seq28745	-3.92118	7.57e-12	4.38e-10	oxidoreductase, zinc-binding dehydrogenase family protein
Seq4310	-2.73057	7.73e-12	4.47e-10	an1-type zinc finger protein 2b
Seq41639	3.27776	7.81e-12	4.51e-10	NADH dehydrogenase subunit 1
Seq11811	-5.03885	7.9e-12	4.56e-10	Unannotated transcript
Seq18771	-2.98931	7.97e-12	4.6e-10	serine threonine-protein kinase mig-15
Seq43358	2.40494	7.97e-12	4.6e-10	GI20823
Seq23059	-3.46571	8.1e-12	4.66e-10	ANISERP protein
Seq5034	-2.93557	8.29e-12	4.77e-10	aspartic protease
Seq29761	-3.43397	8.31e-12	4.78e-10	putative SNF2 family N-terminal domain containing protein
Seq16837	-3.64195	8.35e-12	4.8e-10	bifunctional 3 -phosphoadenosine 5 -phosphosulfate synthase
Seq36458	-6.30385	8.36e-12	4.8e-10	Unannotated transcript
Seq62303	7.51795	8.54e-12	4.9e-10	CRE-TTR-6 protein
Seq11982	-3.2747	8.57e-12	4.92e-10	Unannotated transcript
Seq59913	2.74045	8.59e-12	4.92e-10	nascent polypeptide-associated complex subunit alpha
Seq5388	-2.38966	8.6e-12	4.92e-10	coatomer alpha subunit
Seq55643	3.27183	8.64e-12	4.94e-10	hypothetical protein ASU_00001
Seq848	-4.59589	8.78e-12	5.02e-10	hypothetical protein ASU_01703
Seq2225	-2.38561	8.83e-12	5.04e-10	pescadillo-like protein
Seq80707	-2.60529	8.99e-12	5.13e-10	Unannotated transcript
Seq161	-3.86452	9.29e-12	5.3e-10	transmembrane protein
Seq9316	-2.83796	9.34e-12	5.32e-10	spindle- and centromere-associated protein
Seq72373	2.88647	9.61e-12	5.47e-10	Unannotated transcript
Seq1546	-5.22634	9.66e-12	5.5e-10	Hypothetical protein CBG00535
Seq57864	-4.3912	9.97e-12	5.67e-10	Hypothetical protein CBG00535
Seq58477	3.27537	1.02e-11	5.77e-10	patched domain-containing protein 3
Seq3347	-3.88267	1.03e-11	5.84e-10	Unannotated transcript
Seq3284	-3.58465	1.04e-11	5.88e-10	Unannotated transcript
Seq7623	-3.675	1.04e-11	5.89e-10	Unannotated transcript
Seq10080	-4.12087	1.07e-11	6.08e-10	hypothetical protein WUBG_01276
Seq21598	-2.76585	1.08e-11	6.14e-10	serine threonine-protein phosphatase 4 regulatory subunit 4
Seq21070	-2.57167	1.11e-11	6.27e-10	mitotic spindle assembly checkpoint protein mad2a
Seq39269	-3.22466	1.11e-11	6.27e-10	hypothetical protein ASU_08459
Seq53297	2.62621	1.11e-11	6.27e-10	putative coatomer subunit zeta
Seq4486	-3.29528	1.11e-11	6.28e-10	hypothetical protein LOAG_00872
Seq58640	2.6339	1.12e-11	6.3e-10	epsin-2
Seq7338	-3.66015	1.13e-11	6.35e-10	Unannotated transcript
Seq2916	-2.75299	1.13e-11	6.36e-10	hypothetical protein WUBG_00625
Seq37352	-6.19852	1.15e-11	6.47e-10	ribokinase
Seq10425	-10.2153	1.15e-11	6.49e-10	RAMP4-2
Seq2562	-2.95384	1.16e-11	6.49e-10	EDRK rich factor, identical
Seq3292	-2.39221	1.17e-11	6.55e-10	Unannotated transcript
Seq465	-2.91263	1.19e-11	6.65e-10	major facilitator superfamily domain-containing protein 7-a
Seq11683	-4.92413	1.19e-11	6.65e-10	serine threonine-protein phosphatase 4 regulatory subunit 4
Seq53181	3.02948	1.19e-11	6.68e-10	wd repeat-containing protein 47
Seq5516	-3.0577	1.2e-11	6.71e-10	rna-binding protein nob1
Seq6600	-4.30404	1.2e-11	6.71e-10	Scaffold attachment factor B
Seq9663	-3.74749	1.2e-11	6.72e-10	protein arginine n-methyltransferase 10
Seq20688	-3.52829	1.2e-11	6.72e-10	Unannotated transcript
Seq20580	4.23137	1.2e-11	6.72e-10	Unannotated transcript
Seq39282	-2.35574	1.24e-11	6.9e-10	PH domain containing protein
Seq73403	4.23332	1.24e-11	6.92e-10	Unannotated transcript
Seq20231	-4.91943	1.28e-11	7.1e-10	Bestrophin family protein
Seq78250	-4.52642	1.28e-11	7.12e-10	hypothetical protein
Seq52799	-6.78312	1.28e-11	7.14e-10	PREDICTED: polyubiquitin-B
Seq2304	-2.60484	1.3e-11	7.23e-10	hypothetical protein ASU_10308
Seq17786	-2.90467	1.31e-11	7.25e-10	h aca ribonucleoprotein complex subunit 3
Seq46719	-2.79045	1.32e-11	7.29e-10	histone H2A
Seq3132	-2.33279	1.32e-11	7.34e-10	arf-gap with ank repeat and ph domain-containing protein 3
Seq24920	-2.88308	1.33e-11	7.38e-10	dual specificity protein phosphatase 21
Seq23342	-3.99865	1.37e-11	7.56e-10	Protein F25G6.7, isoform b
Seq32127	-4.22359	1.37e-11	7.58e-10	Unannotated transcript
Seq84054	-3.64355	1.38e-11	7.61e-10	Unannotated transcript
Seq26386	-9.37103	1.4e-11	7.74e-10	solute carrier family 25 member 36
Seq63898	2.7384	1.41e-11	7.79e-10	peptidyl-prolyl cis-trans isomerase 3
Seq5755	-3.41573	1.43e-11	7.9e-10	putative vesicular glutamate transporter eat-4
Seq28488	-2.77717	1.44e-11	7.96e-10	e3 ubiquitin-protein ligase rnf19b
Seq83246	3.35276	1.45e-11	7.98e-10	Unannotated transcript
Seq978	-2.87243	1.46e-11	8.04e-10	corepressor interacting with rbpj 1
Seq53156	4.28202	1.47e-11	8.09e-10	spindle- and centromere-associated protein
Seq2028	-2.68803	1.49e-11	8.19e-10	Protein DHS-24
Seq22516	-2.52622	1.5e-11	8.21e-10	chaperonin-like protein HSP60
Seq27940	-4.22101	1.5e-11	8.24e-10	glycerate kinase
Seq14014	-9.13069	1.5e-11	8.24e-10	Unannotated transcript
Seq21071	-3.35083	1.5e-11	8.24e-10	mitotic spindle assembly checkpoint protein mad2a
Seq22749	-2.4974	1.51e-11	8.28e-10	e3 ubiquitin-protein ligase su
Seq466	-2.80764	1.52e-11	8.29e-10	Unannotated transcript
Seq57738	-5.34447	1.53e-11	8.35e-10	hydrolase
Seq5491	-2.35471	1.55e-11	8.46e-10	macrophage mannose receptor 1
Seq44004	-2.7783	1.56e-11	8.5e-10	Unannotated transcript
Seq83556	-3.05864	1.56e-11	8.5e-10	Protein R07E5.13
Seq74181	3.72525	1.57e-11	8.55e-10	Unannotated transcript
Seq29722	-9.57263	1.58e-11	8.61e-10	Unannotated transcript
Seq23380	-3.19438	1.6e-11	8.7e-10	putative u3 small nucleolar rna-associated protein 11
Seq18273	-2.54896	1.6e-11	8.72e-10	BTB/POZ domain containing protein
Seq35981	-2.71086	1.62e-11	8.79e-10	Unannotated transcript
Seq6923	-3.12898	1.62e-11	8.79e-10	glutathione s-transferase kappa 1
Seq75975	-2.36772	1.67e-11	9.07e-10	hypothetical protein Bm1_05565
Seq8392	-2.46414	1.67e-11	9.08e-10	Unannotated transcript
Seq27652	-3.15343	1.7e-11	9.22e-10	Unannotated transcript
Seq17983	-3.73912	1.71e-11	9.27e-10	40s ribosomal protein s26
Seq27683	-3.15233	1.72e-11	9.28e-10	NADH dehydrogenase subunit 5
Seq15648	-2.76365	1.74e-11	9.42e-10	acylamino-acid-releasing enzyme
Seq29610	-3.43114	1.75e-11	9.43e-10	Unannotated transcript
Seq22068	-2.62991	1.75e-11	9.43e-10	serine threonine-protein kinase mtor
Seq34976;Seq615	-4.04705	1.75e-11	9.44e-10	Unannotated transcript;UA3-recognized allergen, partial
Seq13193	-2.45191	1.77e-11	9.56e-10	Unannotated transcript
Seq39447	-3.59483	1.8e-11	9.72e-10	hypothetical protein CAEBREN_12621
Seq7742	-3.8018	1.83e-11	9.86e-10	Unannotated transcript
Seq28174	-5.2486	1.85e-11	9.93e-10	PREDICTED: kelch domain-containing protein 10-like
Seq42520	2.82749	1.88e-11	1.01e-09	Uncharacterized protein C28H8.8
Seq28178	-4.57402	1.89e-11	1.01e-09	RING finger protein 170
Seq124	-2.35507	1.93e-11	1.04e-09	lymphocyte antigen 75
Seq53276	2.45145	1.96e-11	1.05e-09	NADH dehydrogenase subunit 4
Seq49737	-3.4836	1.96e-11	1.05e-09	Unannotated transcript
Seq47150	3.17586	2.01e-11	1.08e-09	Unannotated transcript
Seq882	-3.02486	2.04e-11	1.09e-09	onchocystatin
Seq292	-4.22429	2.05e-11	1.09e-09	Unannotated transcript
Seq36950	-6.52924	2.05e-11	1.1e-09	Unannotated transcript
Seq75878	-2.36956	2.06e-11	1.1e-09	zinc finger protein
Seq20830	3.39245	2.08e-11	1.11e-09	60S ribosomal protein L35a
Seq75885	-3.75835	2.08e-11	1.11e-09	cell wall-associated hydrolase
Seq46268	3.88736	2.1e-11	1.12e-09	24 kDa protein
Seq29573	-4.18649	2.12e-11	1.13e-09	Unannotated transcript
Seq7892	-3.69649	2.14e-11	1.14e-09	metal tolerance protein 11
Seq81867	-5.66151	2.19e-11	1.16e-09	Unannotated transcript
Seq17704	-4.12904	2.21e-11	1.17e-09	Protein M153.2
Seq75823	-2.61911	2.27e-11	1.2e-09	plexin A
Seq78234	-3.0002	2.35e-11	1.25e-09	protein casc3
Seq51854	4.6703	2.37e-11	1.26e-09	isobutyryl
Seq80766	-3.8266	2.38e-11	1.26e-09	Unannotated transcript
Seq22461	-2.70406	2.48e-11	1.31e-09	putative methylmalonyl
Seq14544	-6.47454	2.48e-11	1.31e-09	ribokinase
Seq26750	-3.89805	2.49e-11	1.32e-09	hypothetical protein ASU_05575
Seq29669	-3.51872	2.51e-11	1.33e-09	Unannotated transcript
Seq55919	2.93996	2.53e-11	1.34e-09	La domain containing protein
Seq755	2.34612	2.58e-11	1.36e-09	NADH dehydrogenase subunit 4
Seq3448	-4.90364	2.59e-11	1.36e-09	venom allergen 3
Seq43131	-2.45928	2.59e-11	1.37e-09	STE/STE20/PAKA protein kinase
Seq27993	-3.24023	2.61e-11	1.37e-09	cysteine-rich with egf-like domain protein 2
Seq10284	-7.08579	2.63e-11	1.38e-09	hypothetical protein ASU_00123
Seq79068	3.31597	2.64e-11	1.39e-09	proteasome subunit alpha type 6
Seq53055	3.32631	2.66e-11	1.4e-09	NADH dehydrogenase subunit 5
Seq15186	-2.2949	2.67e-11	1.4e-09	propionyl- carboxylase beta
Seq4087	-2.67995	2.68e-11	1.41e-09	tyrosine-protein phosphatase 1
Seq27388	-4.15997	2.69e-11	1.41e-09	charged multivesicular body protein 4c
Seq29502	-3.56429	2.71e-11	1.42e-09	Unannotated transcript
Seq27358	-2.99987	2.78e-11	1.45e-09	Unannotated transcript
Seq79498	2.49379	2.8e-11	1.46e-09	Unannotated transcript
Seq28457	-4.88921	2.82e-11	1.47e-09	Unannotated transcript
Seq21187	-5.20369	2.84e-11	1.48e-09	Unannotated transcript
Seq58755	3.6183	2.85e-11	1.49e-09	hypothetical protein ASU_07427
Seq61737	3.3473	2.88e-11	1.5e-09	cytochrome p450 4c1
Seq4583	-4.21441	2.91e-11	1.52e-09	peptidylprolyl isomerase domain and wd repeat-containing protein 1
Seq69203	5.19894	2.94e-11	1.53e-09	Unannotated transcript
Seq39508	-3.83188	2.97e-11	1.55e-09	Unannotated transcript
Seq2924	-2.46197	2.99e-11	1.56e-09	vacuolar protein-sorting-associated protein 36
Seq26175	-8.98845	3e-11	1.56e-09	hypothetical protein CAEBREN_12621
Seq36949	-8.06105	3.17e-11	1.65e-09	Unannotated transcript
Seq1057	-2.62883	3.2e-11	1.66e-09	1-phosphatidylinositol- -bisphosphate phosphodiesterase epsilon-1
Seq11563	-4.32784	3.2e-11	1.66e-09	Unannotated transcript
Seq24691	-2.77186	3.21e-11	1.67e-09	DNA topoisomerase 2, variant
Seq80248	-2.77412	3.25e-11	1.68e-09	hypothetical protein ASU_09968
Seq15747	-2.58914	3.27e-11	1.69e-09	trafficking protein particle complex subunit 5
Seq26650	-2.78338	3.28e-11	1.69e-09	eukaryotic translation initiation factor 3 subunit 4
Seq16761	-3.48866	3.28e-11	1.69e-09	myosin heavy chain B (MHC B)
Seq63952	4.31071	3.32e-11	1.71e-09	hypothetical protein ASU_09815
Seq6230	-2.93355	3.32e-11	1.71e-09	hypothetical protein ASU_08222
Seq18707	-3.53233	3.35e-11	1.73e-09	copine family protein 2
Seq1101	-3.69853	3.35e-11	1.73e-09	putative cell division control protein 7-like protein 2
Seq14405	-4.75175	3.36e-11	1.73e-09	hypothetical protein WUBG_04598, partial
Seq39486	-2.75692	3.39e-11	1.74e-09	Unannotated transcript
Seq24039	4.72405	3.42e-11	1.76e-09	secreted protein, putative
Seq4113	-2.48593	3.46e-11	1.78e-09	hypothetical protein ASU_05446
Seq23419	-3.89301	3.52e-11	1.81e-09	asparagine synthetase domain-containing protein 1
Seq6729	-2.82044	3.54e-11	1.82e-09	hypothetical protein ASU_07567
Seq40274	-2.43295	3.6e-11	1.85e-09	solute carrier family 17 member 9
Seq46127	-2.34885	3.61e-11	1.85e-09	PREDICTED: speckle-type POZ protein B-like
Seq63223	6.16774	3.7e-11	1.9e-09	Protein CLP-1, isoform b
Seq58810	2.76969	3.76e-11	1.92e-09	SCAMP family protein, partial
Seq1798	-6.78966	3.76e-11	1.92e-09	Unannotated transcript
Seq77883	-3.55717	3.78e-11	1.93e-09	rfx-like transcription factor daf-19
Seq82159	-2.86778	3.78e-11	1.93e-09	Unannotated transcript
Seq29034	-4.20604	3.79e-11	1.94e-09	Hypothetical 28.6 kDa protein T07A5.2 in chromosome III, putative
Seq57287	3.65805	3.81e-11	1.95e-09	Unannotated transcript
Seq3998	-2.39836	3.89e-11	1.98e-09	FAM40A protein
Seq12484	-6.06561	3.9e-11	1.99e-09	Unannotated transcript
Seq31470	-4.50706	3.92e-11	1.99e-09	Unannotated transcript
Seq23656	-9.09784	3.93e-11	2e-09	Unannotated transcript
Seq4530	-2.91388	3.99e-11	2.03e-09	Aspartyl/Asparaginyl beta-hydroxylase family protein
Seq867	-2.96953	4.08e-11	2.07e-09	CBR-SYM-4 protein
Seq54111	-4.21805	4.12e-11	2.09e-09	PREDICTED: uncharacterized protein LOC100820555
Seq77140	2.69186	4.2e-11	2.13e-09	rna-binding protein 38
Seq5454	-2.50188	4.2e-11	2.13e-09	atp-dependent rna helicase dhx8
Seq3487	-5.72063	4.2e-11	2.13e-09	hypothetical protein WUBG_06876
Seq67450	-4.14009	4.23e-11	2.14e-09	Unannotated transcript
Seq7897	-2.66245	4.24e-11	2.14e-09	cysteine proteinase L
Seq16864	-2.53217	4.24e-11	2.14e-09	Protein C37C3.12
Seq2907	-2.22846	4.25e-11	2.15e-09	calcium-transporting atpase sarcoplasmic endoplasmic reticulum type
Seq43742	-2.36467	4.31e-11	2.18e-09	atp-binding cassette sub-family f member 3
Seq28765	2.42439	4.35e-11	2.2e-09	lactoylglutathione lyase
Seq19330	-3.97069	4.38e-11	2.21e-09	Protein Y6B3B.5, isoform a
Seq23669	-2.37852	4.41e-11	2.22e-09	GATA zinc finger family protein
Seq41679	-2.4141	4.41e-11	2.22e-09	cytochrome c oxidase subunit II
Seq19931	-3.54685	4.42e-11	2.22e-09	oxidoreductase, short chain dehydrogenase/reductase family protein
Seq22623	-6.41533	4.44e-11	2.23e-09	hypothetical protein
Seq42361	-2.30082	4.47e-11	2.25e-09	60 kda ss-a ro ribonucleoprotein-like protein
Seq19809	-2.80383	4.62e-11	2.32e-09	formin-like protein
Seq32561	-5.56569	4.69e-11	2.36e-09	Unannotated transcript
Seq82593	-3.18704	4.76e-11	2.39e-09	Unannotated transcript
Seq56618	3.03998	4.94e-11	2.47e-09	A Chain A, Crystal Structure Of Inositol-3-Phosphate Synthase (Ce21227) From Caenorhabditis Elegans At 2.30 A Resolution
Seq770	-4.46466	4.94e-11	2.48e-09	Unannotated transcript
Seq75606	-2.36792	4.97e-11	2.49e-09	polyadenylation and cleavage factor-like protein 11
Seq43176	-2.47244	4.97e-11	2.49e-09	Ani s 1 allergen
Seq43181	3.3476	4.99e-11	2.49e-09	hypothetical protein ASU_04081
Seq25326	-2.89378	5.07e-11	2.53e-09	Protein DLST-1
Seq3173	-2.91747	5.08e-11	2.54e-09	peptidyl-prolyl cis-trans isomerase-like 4
Seq59129	2.80655	5.13e-11	2.56e-09	cuticular protein 47Ef
Seq14742;Seq2324	-3.73897	5.14e-11	2.56e-09	Unannotated transcript;protein rogdi-like protein
Seq72255	-3.94927	5.17e-11	2.58e-09	Unannotated transcript
Seq1301	-4.98418	5.19e-11	2.58e-09	beta chain spectrin
Seq45078	-2.41403	5.19e-11	2.58e-09	Protein Y51A2D.13, isoform a
Seq36012	-5.83559	5.23e-11	2.6e-09	Unannotated transcript
Seq216	-4.14518	5.26e-11	2.62e-09	PDZ domain containing protein
Seq40546	3.57636	5.35e-11	2.66e-09	Unannotated transcript
Seq63383	5.49185	5.36e-11	2.66e-09	Acyltransferase family protein
Seq23905	-3.02645	5.39e-11	2.67e-09	protein disulfide-isomerase a3
Seq20256	-3.2972	5.45e-11	2.7e-09	ring finger protein 11
Seq56762	2.46038	5.47e-11	2.71e-09	STE/STE20/PAKA protein kinase
Seq17406	-3.09868	5.49e-11	2.72e-09	Unannotated transcript
Seq15852	-6.17835	5.5e-11	2.72e-09	Unannotated transcript
Seq78576	-4.35071	5.52e-11	2.73e-09	Protein K08D12.4
Seq27001	-5.90407	5.55e-11	2.74e-09	Unannotated transcript
Seq19368	-4.68713	5.61e-11	2.77e-09	Unannotated transcript
Seq46360	2.70453	5.68e-11	2.8e-09	sestrin-1
Seq14086	-7.37452	5.76e-11	2.84e-09	Tar1p
Seq17261	-3.62722	5.82e-11	2.87e-09	Protein F01F1.15
Seq20954	-6.45805	5.84e-11	2.87e-09	Protein PRMN-1
Seq8622	-3.46673	5.84e-11	2.87e-09	HIRA-interacting protein 3
Seq15635	-3.65921	5.85e-11	2.88e-09	beta-1,4-N-acetylgalactosaminyltransferase bre-4
Seq487	-2.51911	5.93e-11	2.92e-09	putative pre-mrna-splicing factor atp-dependent rna helicase mog-4
Seq2844	-2.63696	5.94e-11	2.92e-09	Ras-related protein Rap-2c
Seq7678	-4.60714	5.99e-11	2.94e-09	Unannotated transcript
Seq4015	-2.70615	6.07e-11	2.97e-09	cuticular collagen
Seq78631	-2.91798	6.19e-11	3.03e-09	scaffold protein salvador
Seq619	-3.19982	6.39e-11	3.13e-09	Protein SRSX-25, isoform a
Seq59068	4.92884	6.41e-11	3.14e-09	protein spinster-like protein 1
Seq39774	-2.22669	6.43e-11	3.14e-09	hypothetical protein LOAG_05831
Seq22951	-4.36428	6.56e-11	3.21e-09	putative serpin-like protein ma 3388
Seq285	-3.1258	6.58e-11	3.22e-09	dynein light chain 2B
Seq1355	-2.7348	6.62e-11	3.23e-09	Protein F25D1.3
Seq4454	-2.58133	6.63e-11	3.24e-09	oxidoreductase, short chain dehydrogenase/reductase family protein
Seq22856	-4.24421	6.7e-11	3.27e-09	Unannotated transcript
Seq11035	-2.48224	6.73e-11	3.28e-09	myosin regulatory light chain 2 smooth muscle
Seq60119	3.29771	6.83e-11	3.33e-09	Patched family protein
Seq40590	3.54229	6.9e-11	3.36e-09	Unannotated transcript
Seq43464	-2.25691	6.92e-11	3.36e-09	hypothetical protein ASU_04893
Seq81336	2.53542	6.97e-11	3.39e-09	Unannotated transcript
Seq63299	-2.36607	7.01e-11	3.4e-09	ubiquitin C-like
Seq18578	-10.2034	7.01e-11	3.4e-09	ubiquitin
Seq1500	-2.37037	7.06e-11	3.43e-09	jmjC domain containing protein
Seq1361	-2.82352	7.08e-11	3.43e-09	hypothetical protein CAEBREN_10232
Seq1331	-8.5968	7.15e-11	3.47e-09	Unannotated transcript
Seq5163	2.47736	7.19e-11	3.48e-09	hypothetical protein CRE_08357
Seq22808	-2.4311	7.23e-11	3.5e-09	cytoplasmic intermediate filament protein
Seq1478	-6.25988	7.23e-11	3.5e-09	hypothetical protein ASU_08551
Seq3548	-2.37128	7.26e-11	3.51e-09	RNA binding motif protein
Seq1515	-2.97176	7.27e-11	3.51e-09	lycan alpha-like protein family member (sgca-1)
Seq223	-4.08139	7.31e-11	3.53e-09	Unannotated transcript
Seq854	-2.38536	7.37e-11	3.56e-09	Unannotated transcript
Seq64668	-4.32604	7.42e-11	3.57e-09	conserved hypothetical protein
Seq4562	-3.78712	7.46e-11	3.59e-09	arginine/serine-rich splicing factor 3
Seq35667	9.36549	7.52e-11	3.62e-09	Unannotated transcript
Seq10305	-7.80044	7.59e-11	3.65e-09	Unannotated transcript
Seq5768	-2.27097	7.63e-11	3.67e-09	pre-mrna-splicing factor syf-2
Seq17538	-2.2689	7.64e-11	3.67e-09	Protein W02D3.4
Seq42894	2.37189	7.66e-11	3.68e-09	cytochrome c oxidase subunit I
Seq1842	-3.23825	7.67e-11	3.68e-09	atp synthase subunit
Seq6728	-2.47804	7.67e-11	3.68e-09	hypothetical protein ASU_05683
Seq57262	3.39755	7.69e-11	3.68e-09	Unannotated transcript
Seq20604	-2.90088	7.84e-11	3.75e-09	kinase domain-containing protein
Seq63854	-4.20983	7.84e-11	3.75e-09	hypothetical protein, partial
Seq3339	-2.2065	7.87e-11	3.76e-09	acetyltransferase, GNAT family protein
Seq9849	-6.57724	7.97e-11	3.81e-09	Unannotated transcript
Seq78971	5.30311	7.98e-11	3.81e-09	estradiol 17-beta-dehydrogenase 8
Seq17119	-3.14235	7.99e-11	3.81e-09	Uncoordinated protein 104, isoform b
Seq6194	-3.07746	8.02e-11	3.83e-09	hypothetical protein ASU_00801
Seq32091	-4.73054	8.12e-11	3.87e-09	alpha-fucosyltransferase
Seq83978	3.84479	8.24e-11	3.92e-09	dual specificity mitogen-activated protein kinase kinase 5
Seq14382	-5.84422	8.26e-11	3.93e-09	Unannotated transcript
Seq64669	-5.05511	8.29e-11	3.95e-09	hypothetical protein M569_00260, partial
Seq24736	-5.60129	8.41e-11	4e-09	ras-related protein rab-18
Seq20242	-2.80471	8.42e-11	4e-09	endoplasmic reticulum mannosyl-oligosaccharide -alpha-mannosidase
Seq23946	-2.50281	8.47e-11	4.02e-09	TPA: TPA_exp: beta-tubulin
Seq11844	-2.87754	8.51e-11	4.04e-09	testican-3
Seq5142	-2.92547	8.64e-11	4.1e-09	Unannotated transcript
Seq40366	-3.29546	8.65e-11	4.1e-09	Unannotated transcript
Seq1991	-3.86341	8.67e-11	4.11e-09	Protein F09F7.7, isoform a
Seq3409	-3.29816	8.75e-11	4.14e-09	Unannotated transcript
Seq56226	3.44384	8.76e-11	4.15e-09	gut esterase 1
Seq4671	-2.73777	8.81e-11	4.17e-09	abl interactor 1
Seq51736	3.15227	8.89e-11	4.2e-09	hypothetical protein LOAG_01102
Seq10495	-9.73868	8.96e-11	4.23e-09	hypothetical protein
Seq6717	-2.77875	9e-11	4.25e-09	GH18795
Seq77580	-2.51382	9.12e-11	4.3e-09	Pao retrotransposon peptidase family protein
Seq6295	-2.73935	9.16e-11	4.32e-09	hypothetical protein ASU_09675
Seq47253	-3.60078	9.17e-11	4.32e-09	IS1 transposase InsAB, partial
Seq16305	-2.86881	9.18e-11	4.32e-09	conserved hypothetical protein
Seq5360	-2.99447	9.24e-11	4.35e-09	abnormal pharyngeal pumping eat-20
Seq27048	7.11469	9.41e-11	4.43e-09	Unannotated transcript
Seq72720	4.11625	9.45e-11	4.44e-09	Unannotated transcript
Seq15788	-2.48965	9.45e-11	4.44e-09	actin-like protein 2/3 complex subunit 2, variant
Seq3162	-7.1323	9.5e-11	4.46e-09	Unannotated transcript
Seq15354	-7.34288	9.57e-11	4.49e-09	conserved hypothetical protein, partial
Seq32789	-4.67116	9.67e-11	4.53e-09	Unannotated transcript
Seq80261	3.14152	9.68e-11	4.53e-09	Unannotated transcript
Seq53981	5.20597	9.72e-11	4.55e-09	Protein Y38H6C.16
Seq9149	-2.46045	9.83e-11	4.6e-09	hypothetical protein ASU_12624
Seq9863	-4.22176	9.89e-11	4.62e-09	Unannotated transcript
Seq9297	-4.20905	9.95e-11	4.65e-09	transcription initiation factor tfiid subunit 5
Seq6043	-2.54598	9.99e-11	4.66e-09	hypothetical protein LOAG_02917
Seq53644	-4.51055	1.01e-10	4.73e-09	AF126830_1 C-type lectin Tc-ctl-4
Seq1435	-4.23804	1.02e-10	4.76e-09	Unannotated transcript
Seq82777	-2.22838	1.03e-10	4.79e-09	Uncoordinated protein 44, isoform e
Seq18550	-4.12969	1.04e-10	4.83e-09	CRE-TPA-1 protein
Seq64032	2.72637	1.05e-10	4.86e-09	Unannotated transcript
Seq20578	-2.43636	1.06e-10	4.95e-09	coatomer subunit epsilon
Seq5588	-2.45633	1.08e-10	5e-09	gelsolin-like protein 1
Seq5539	-2.73918	1.08e-10	5.03e-09	hypothetical protein ASU_05974
Seq32810	-3.63095	1.09e-10	5.05e-09	Unannotated transcript
Seq2962	-2.66247	1.09e-10	5.07e-09	maguk p55 subfamily member 5
Seq59951	9.40031	1.1e-10	5.11e-09	putative histidine ammonia-lyase
Seq19161	-3.39048	1.11e-10	5.17e-09	negative elongation factor C/D
Seq80618	-2.21342	1.12e-10	5.18e-09	Unannotated transcript
Seq11459	-6.05256	1.12e-10	5.19e-09	AF121894_1 lipoamide dehydrogenase
Seq4345	-4.12111	1.13e-10	5.23e-09	putative endochitinase
Seq1743	-2.53819	1.13e-10	5.24e-09	nadh dehydrogenase 1 alpha subcomplex subunit 2
Seq3572	-3.69758	1.15e-10	5.29e-09	Unannotated transcript
Seq15278	3.25038	1.15e-10	5.3e-09	Unannotated transcript
Seq24501	-3.17137	1.15e-10	5.32e-09	carboxylesterase 1e
Seq7345	-5.62403	1.16e-10	5.36e-09	Unannotated transcript
Seq4055	-2.81789	1.16e-10	5.36e-09	alpha-mannosidase 2
Seq38221	-9.12609	1.16e-10	5.36e-09	Unannotated transcript
Seq23120	-2.83323	1.17e-10	5.37e-09	Protein KLP-12, isoform d
Seq21610	-2.28067	1.18e-10	5.42e-09	ATP-binding cassette, sub-family F, member 2
Seq18808	-3.05349	1.18e-10	5.43e-09	Protein K09E9.4
Seq7848	-2.83608	1.18e-10	5.44e-09	lysosomal-associated transmembrane protein
Seq8131	-2.19244	1.19e-10	5.46e-09	hypothetical protein ASU_03048
Seq78035	2.98548	1.19e-10	5.48e-09	hypothetical protein ASU_09905
Seq44170	-2.78312	1.21e-10	5.55e-09	vesicular glutamate transporter 2
Seq7640	-9.5179	1.22e-10	5.61e-09	Unannotated transcript
Seq11876	-9.74705	1.23e-10	5.61e-09	hypothetical protein
Seq57821	6.44872	1.23e-10	5.62e-09	Unannotated transcript
Seq36361	-7.30625	1.23e-10	5.65e-09	Unannotated transcript
Seq3814	-2.22481	1.25e-10	5.71e-09	hypothetical protein ASU_06959
Seq42028	2.34009	1.26e-10	5.77e-09	pyruvate carboxylase 1
Seq5543	-2.19346	1.28e-10	5.83e-09	AMOP domain-containing protein
Seq35392	-6.83142	1.28e-10	5.84e-09	Unannotated transcript
Seq5537	-3.35661	1.29e-10	5.89e-09	acid phosphatase 10
Seq52183	3.55215	1.34e-10	6.09e-09	villin headpiece domain-containing protein
Seq4521	-2.89975	1.37e-10	6.25e-09	eukaryotic translation initiation factor 2d
Seq28108	-2.8856	1.39e-10	6.32e-09	Unannotated transcript
Seq32628	-4.21655	1.39e-10	6.32e-09	ubiquitin-associated domain-containing protein 2
Seq458	-4.83971	1.4e-10	6.35e-09	Unannotated transcript
Seq16383	-2.72044	1.4e-10	6.35e-09	hypothetical protein ASU_04860
Seq15598	-2.94212	1.44e-10	6.54e-09	t-complex protein 1 subunit zeta
Seq17027	-2.30029	1.45e-10	6.58e-09	e3 ubiquitin-protein ligase ubr5
Seq5995	-2.43853	1.45e-10	6.59e-09	cre-scd-1 protein
Seq4618	-3.28583	1.47e-10	6.65e-09	Unannotated transcript
Seq73669	-3.05408	1.47e-10	6.65e-09	Unannotated transcript
Seq28917	-2.22593	1.48e-10	6.68e-09	eukaryotic initiation factor 4A-III, partial
Seq2478	-2.55892	1.48e-10	6.69e-09	testosterone regulated apoptosis inducer and tumor suppressor, putative
Seq8451	-3.31334	1.48e-10	6.69e-09	btb poz domain-containing protein 2
Seq81295	2.34865	1.48e-10	6.69e-09	hypothetical protein ASU_08222
Seq83811	-4.43509	1.48e-10	6.7e-09	Unannotated transcript
Seq21191	-2.45031	1.48e-10	6.7e-09	hypothetical protein ASU_05658
Seq18227	-3.74522	1.52e-10	6.84e-09	thioredoxin domain-containing protein 15
Seq83467	3.8594	1.52e-10	6.85e-09	Unannotated transcript
Seq6370	-2.82186	1.53e-10	6.89e-09	ribose-phosphate diphosphokinase
Seq12928	-3.51076	1.54e-10	6.92e-09	cecropin-p2
Seq6945	-2.18779	1.55e-10	6.95e-09	translocating chain-associated membrane protein 1-like 1
Seq73502;Seq73500;Seq73501	3.27753	1.55e-10	6.97e-09	Zinc knuckle family protein;Zinc knuckle family protein;Zinc knuckle family protein
Seq1689	-2.40905	1.56e-10	7.02e-09	leucine-rich repeat-containing G protein-coupled receptor
Seq83535	2.44225	1.6e-10	7.17e-09	Unannotated transcript
Seq53763	3.81192	1.61e-10	7.21e-09	putative glycogen synthase
Seq63672	3.36333	1.66e-10	7.44e-09	lysozyme-3
Seq489	-3.45219	1.67e-10	7.47e-09	Protein HIS-44
Seq6700	-3.49062	1.67e-10	7.49e-09	Protein C34D4.1
Seq72766	3.81386	1.69e-10	7.58e-09	Unannotated transcript
Seq28796	-3.48206	1.7e-10	7.59e-09	camk/mapkapk/mnk protein kinase
Seq2939	-3.20396	1.71e-10	7.64e-09	glycosyl transferase
Seq28185	-5.91305	1.72e-10	7.68e-09	hypothetical protein ASU_08029
Seq45879	3.62001	1.72e-10	7.69e-09	isovaleryl
Seq54051	-2.43627	1.76e-10	7.86e-09	hypothetical protein ASU_02148
Seq9567	-4.42079	1.77e-10	7.88e-09	ATP-dependent helicase NAM7
Seq3897	-2.89454	1.77e-10	7.88e-09	e3 ubiquitin-protein ligase huwe1
Seq45108	2.19762	1.77e-10	7.91e-09	hypothetical protein ASU_13792
Seq43759	-2.48865	1.81e-10	8.05e-09	pre-mrna-splicing factor cwc22-like protein
Seq47405	-9.3468	1.81e-10	8.08e-09	Unannotated transcript
Seq6400	-2.86197	1.85e-10	8.22e-09	multidrug resistance protein pgp-3
Seq27494	-3.28852	1.85e-10	8.22e-09	charged multivesicular body protein 4c
Seq4246	-8.46095	1.85e-10	8.22e-09	Unannotated transcript
Seq7431	-3.78196	1.85e-10	8.22e-09	proton myo-inositol cotransporter
Seq5922	-2.47605	1.89e-10	8.37e-09	protein humpback-2
Seq15504	-7.22013	1.91e-10	8.46e-09	hypothetical protein Csp_D29540
Seq23002	-2.33386	1.92e-10	8.49e-09	DnaJ chaperonine
Seq4342	-3.98567	1.94e-10	8.6e-09	carboxylesterase 1e
Seq23407	-2.65581	1.95e-10	8.66e-09	putative methylmalonyl
Seq100	-4.00228	1.96e-10	8.7e-09	Platelet-activating factor acetylhydrolase, plasma/intracellular isoform II family protein
Seq44711	2.90152	1.97e-10	8.71e-09	charged multivesicular body protein 4c
Seq25456	-2.63315	1.97e-10	8.72e-09	heat shock 70 kda protein c
Seq1081	-3.19103	1.98e-10	8.74e-09	myosin-8
Seq24608	-2.63153	1.99e-10	8.8e-09	phosphate transporter
Seq3620	-2.31007	2.06e-10	9.11e-09	Hypothetical 36.0 kDa protein C45G9.5 in chromosome III, putative
Seq4235	-2.35891	2.07e-10	9.14e-09	zinc finger protein, variant 2
Seq18565	-2.31321	2.07e-10	9.14e-09	hypothetical protein LOAG_15015
Seq2590	-6.99094	2.08e-10	9.18e-09	Unannotated transcript
Seq9416	-2.40696	2.13e-10	9.37e-09	sodium potassium-transporting atpase subunit alpha-4
Seq19092	-2.80429	2.13e-10	9.37e-09	PREDICTED: amyloid protein-binding protein 2
Seq3607	-3.2889	2.13e-10	9.38e-09	hypothetical protein LOAG_18295
Seq54941	2.73086	2.16e-10	9.48e-09	coronin-like protein cor-1
Seq22979	-3.05243	2.17e-10	9.55e-09	PCI domain containing protein
Seq73079	5.36434	2.19e-10	9.63e-09	Unannotated transcript
Seq18708	-5.57228	2.21e-10	9.69e-09	copine family protein 2
Seq19394	-6.393	2.22e-10	9.72e-09	annexin a7
Seq24316	-9.27449	2.26e-10	9.89e-09	hypothetical protein
Seq6914	-3.48227	2.26e-10	9.9e-09	Protein SQRD-1, isoform d
Seq16379	-6.81826	2.27e-10	9.92e-09	Unannotated transcript
Seq17326	-3.37786	2.3e-10	1.01e-08	putative methylmalonyl
Seq58800	3.26972	2.3e-10	1.01e-08	CBN-PRO-3 protein
Seq55935	2.437	2.32e-10	1.02e-08	fructose-bisphosphate aldolase 2
Seq12339	-4.37775	2.33e-10	1.02e-08	translation elongation factor aEF-2
Seq43832	-2.34908	2.35e-10	1.03e-08	hypotetical protein, conserved
Seq7025	-3.16536	2.36e-10	1.03e-08	putative oxidoreductase dhs-27
Seq16661	-6.59205	2.36e-10	1.03e-08	Unannotated transcript
Seq32864	-5.96059	2.36e-10	1.03e-08	Unannotated transcript
Seq3840	-2.54285	2.41e-10	1.05e-08	myosin-3
Seq25022	-2.60527	2.44e-10	1.06e-08	unconventional prefoldin rpb5 interactor 1
Seq5117	-2.28442	2.46e-10	1.07e-08	Sodium:neurotransmitter symporter family protein 1
Seq30043	-3.09149	2.46e-10	1.07e-08	ANISERP protein
Seq15182	-2.33565	2.47e-10	1.07e-08	propionyl- carboxylase beta
Seq4472	-2.80276	2.56e-10	1.11e-08	Protein STIM-1, isoform c
Seq59595	3.2261	2.57e-10	1.11e-08	Unannotated transcript
Seq59309	2.37931	2.58e-10	1.12e-08	putative myoglobin
Seq25333	-2.41859	2.6e-10	1.13e-08	atp synthase subunit s-like protein
Seq10728	-3.05721	2.63e-10	1.14e-08	Unannotated transcript
Seq59338	3.32658	2.65e-10	1.15e-08	hypothetical protein ASU_05106
Seq30274	-2.63771	2.66e-10	1.15e-08	hypothetical protein ASU_03670
Seq31897	-3.06476	2.68e-10	1.16e-08	Unannotated transcript
Seq7020	-2.76865	2.71e-10	1.17e-08	hypothetical protein LOAG_00700
Seq56663	3.14318	2.72e-10	1.17e-08	ATP synthase F0 subunit 6
Seq43773	-2.85828	2.73e-10	1.18e-08	cell division cycle protein 20-like protein
Seq60378	3.34906	2.78e-10	1.2e-08	nck-interacting protein
Seq41452	-2.56443	2.79e-10	1.2e-08	beta-tubulin
Seq74063	2.64658	2.82e-10	1.22e-08	Unannotated transcript
Seq592	-2.43374	2.83e-10	1.22e-08	leucine Rich Repeat family protein
Seq17277	-4.60174	2.85e-10	1.23e-08	hypothetical protein
Seq4937	-2.32396	2.87e-10	1.24e-08	putative trna pseudouridine synthase 2
Seq13347	-10.1201	2.93e-10	1.26e-08	conserved hypothetical protein
Seq25374	-2.91292	3e-10	1.29e-08	ribosome biogenesis protein bms1-like protein
Seq16168	-4.96719	3e-10	1.29e-08	signal recognition particle receptor subunit alpha
Seq79866	2.36358	3.01e-10	1.29e-08	Protein C07E3.10
Seq83298	-2.85858	3.06e-10	1.31e-08	C. briggsae CBR-CEY-2 protein
Seq13087	-2.89427	3.07e-10	1.32e-08	zinc finger a20 and an1 domain-containing stress-associated protein 4
Seq81939	-2.22077	3.11e-10	1.33e-08	DnaJ protein
Seq5535	-2.26324	3.12e-10	1.34e-08	protein transport protein sec23a
Seq62055	3.87101	3.15e-10	1.35e-08	Protein CBG14786
Seq5570	-2.72398	3.15e-10	1.35e-08	carnitine o-palmitoyltransferase
Seq56652	4.08876	3.16e-10	1.35e-08	cytochrome b
Seq76260	-2.38163	3.17e-10	1.36e-08	myosin heavy non-muscle
Seq53569	-6.12844	3.18e-10	1.36e-08	hypothetical protein DFA_11090
Seq2798	-3.7807	3.19e-10	1.36e-08	Unannotated transcript
Seq19054	-4.25855	3.22e-10	1.37e-08	Unannotated transcript
Seq16747	-2.49199	3.23e-10	1.38e-08	cre-pqn-89 protein
Seq30236	-2.30174	3.27e-10	1.39e-08	tom1-like protein 2
Seq6816	-4.30616	3.3e-10	1.41e-08	Protein C06A12.3, isoform a
Seq19640	-2.7243	3.32e-10	1.41e-08	atx related family member (atx-2)
Seq9557	-4.92099	3.32e-10	1.41e-08	Unannotated transcript
Seq2262	-2.26912	3.33e-10	1.42e-08	annexin a7
Seq14267	-4.23117	3.35e-10	1.42e-08	metal ion binding protein
Seq3706	-4.67204	3.38e-10	1.43e-08	PREDICTED: uncharacterized protein LOC100803853
Seq4700	-2.46964	3.4e-10	1.44e-08	putative n-acetylgalactosaminyltransferase 9
Seq70607	-4.42662	3.41e-10	1.45e-08	Unannotated transcript
Seq77547	2.39552	3.42e-10	1.45e-08	cytochrome b-c1 complex subunit
Seq81112	3.12589	3.42e-10	1.45e-08	trna-dihydrouridine synthase -like protein
Seq23383	-3.90276	3.46e-10	1.46e-08	alpha fucosyltransferase c
Seq15410	5.44094	3.5e-10	1.48e-08	Unannotated transcript
Seq76602	-2.25888	3.57e-10	1.51e-08	methionyl-tRNA synthetase
Seq15495	-2.95173	3.59e-10	1.52e-08	protein kti12-like protein
Seq77641	2.33683	3.66e-10	1.54e-08	NADH dehydrogenase subunit 5
Seq82970	2.70775	3.67e-10	1.55e-08	Transforming growth factor beta like domain containing protein
Seq84224	3.37086	3.74e-10	1.58e-08	Unannotated transcript
Seq47219	3.11966	3.77e-10	1.59e-08	Unannotated transcript
Seq9144	-2.49156	3.84e-10	1.62e-08	neuroendocrine convertase 1
Seq77556	-2.22219	3.85e-10	1.62e-08	hypothetical protein ASU_03048
Seq8876	-7.73998	3.85e-10	1.62e-08	hydrolase
Seq61982	5.25399	3.87e-10	1.63e-08	Unannotated transcript
Seq2913	-2.52078	3.89e-10	1.64e-08	glutathione
Seq7448	-4.5809	3.93e-10	1.65e-08	Unannotated transcript
Seq4356	-2.44688	3.93e-10	1.65e-08	protein R08E5.3
Seq45885	-2.99468	3.96e-10	1.66e-08	Unannotated transcript
Seq59705	2.65869	3.98e-10	1.67e-08	hypothetical protein ASU_12891
Seq67311	4.71134	3.99e-10	1.67e-08	Unannotated transcript
Seq21000	-2.67643	4.01e-10	1.68e-08	cytoplasmic intermediate filament protein
Seq76313	-3.63186	4.04e-10	1.69e-08	unknown protein
Seq21216	-9.58651	4.11e-10	1.72e-08	Unannotated transcript
Seq49757;Seq4913;Seq49274	2.26368	4.17e-10	1.74e-08	Unannotated transcript;hypothetical protein ASU_01340;Unannotated transcript
Seq21052	-5.24098	4.19e-10	1.75e-08	putative synaptic vesicle 2-related protein
Seq4008	-2.21177	4.32e-10	1.8e-08	putative import inner membrane translocase subunit tim17
Seq76406	-2.48528	4.32e-10	1.81e-08	protein ced-11
Seq21386	-2.61567	4.38e-10	1.83e-08	u3 small nucleolar ribonucleoprotein mpp10
Seq4331	-2.24593	4.39e-10	1.83e-08	aminopeptidase n
Seq20506	-9.42356	4.41e-10	1.84e-08	hypothetical protein
Seq8055	-3.96758	4.46e-10	1.86e-08	Unannotated transcript
Seq7453	-3.88493	4.46e-10	1.86e-08	Unannotated transcript
Seq1154	-2.74011	4.49e-10	1.87e-08	patched domain-containing protein 3
Seq6463	-2.4819	4.51e-10	1.88e-08	acyl- -binding protein-like protein 1
Seq4631	-2.32134	4.52e-10	1.88e-08	Protein KIN-4, isoform b
Seq80442	3.21322	4.53e-10	1.88e-08	PREDICTED: alanine--glyoxylate aminotransferase 2, mitochondrial-like
Seq19733	-4.02318	4.61e-10	1.91e-08	Unannotated transcript
Seq25622	-2.858	4.61e-10	1.91e-08	WH2 domain-containing protein family protein
Seq3916	-2.83587	4.63e-10	1.92e-08	C. briggsae CBR-WRT-4 protein
Seq32740	-3.88797	4.72e-10	1.96e-08	atp-dependent rna helicase ddx3y
Seq61965	3.51106	4.76e-10	1.97e-08	NADH dehydrogenase subunit 1
Seq19318	-8.33689	4.77e-10	1.98e-08	Unannotated transcript
Seq14919	-5.08454	4.79e-10	1.98e-08	Unannotated transcript
Seq5404	-2.10887	4.81e-10	1.99e-08	vitellogenin-6
Seq37185	-3.35365	4.82e-10	1.99e-08	Unannotated transcript
Seq77293	3.31634	4.82e-10	1.99e-08	XKACP3 pepsin inhibitor 3 - pig roundworm
Seq28988	-2.50128	4.87e-10	2.01e-08	liver carboxylesterase 2
Seq12638	-3.29977	4.89e-10	2.02e-08	hypothetical protein CRE_02158
Seq3220	-2.16614	4.91e-10	2.03e-08	paired amphipathic helix protein sin3a
Seq54729	-2.96413	4.96e-10	2.05e-08	putative serpin-like protein ma 3388
Seq32192	-9.1885	4.97e-10	2.05e-08	Unannotated transcript
Seq29077	-8.48212	4.99e-10	2.05e-08	Unannotated transcript
Seq26885	-2.83913	5e-10	2.06e-08	bisphosphoglycerate-independent phosphoglycerate mutase
Seq12648	-5.7695	5.01e-10	2.06e-08	Unannotated transcript
Seq26882	-2.4918	5.01e-10	2.06e-08	transcription termination factor 2
Seq52418	3.14333	5.08e-10	2.09e-08	cytochrome c oxidase subunit I, partial (mitochondrion)
Seq25916	-2.12502	5.1e-10	2.1e-08	calponin-like protein ov9m
Seq510	-2.32271	5.11e-10	2.1e-08	Protein T23B5.3, isoform b
Seq5422	-2.85248	5.12e-10	2.1e-08	hypothetical protein ASU_05108
Seq39823	-4.60206	5.14e-10	2.11e-08	permease
Seq76373	-2.43425	5.19e-10	2.12e-08	UA3-recognized allergen, partial
Seq14817	-4.03593	5.19e-10	2.12e-08	Unannotated transcript
Seq56499	2.66546	5.26e-10	2.15e-08	Protein Y37A1B.5, isoform a
Seq26353	-4.07317	5.3e-10	2.17e-08	hypothetical protein ASU_06898
Seq22138	-3.74469	5.33e-10	2.18e-08	putative vesicular glutamate transporter eat-4
Seq8317	-5.47278	5.36e-10	2.19e-08	Unannotated transcript
Seq3227	-2.42809	5.36e-10	2.19e-08	Lon protease homolog, mitochondrial precursor
Seq30446	-8.43763	5.38e-10	2.2e-08	Unannotated transcript
Seq3732	-3.04525	5.39e-10	2.2e-08	hypothetical protein IscW_ISCW005705
Seq17486	-10.2477	5.4e-10	2.2e-08	hypothetical protein BMULJ_05092
Seq3163	-2.52753	5.47e-10	2.23e-08	flavoprotein subunit of succinate dehydrogenase
Seq79177	-2.35827	5.53e-10	2.25e-08	unknown
Seq15859	-2.18079	5.58e-10	2.27e-08	organic cation transporter protein
Seq15177	-2.29396	5.61e-10	2.28e-08	fibronectin type III domain-containing protein
Seq62734	4.28833	5.65e-10	2.3e-08	Uncharacterized protein C28H8.8
Seq5553	-2.20631	5.68e-10	2.31e-08	e3 ubiquitin-protein ligase su
Seq19430	-4.88624	5.71e-10	2.32e-08	kinesin-like protein vab-8
Seq45952	-2.43895	5.73e-10	2.33e-08	thrombospondin type 1 domain-containing protein
Seq37033	-5.95255	5.75e-10	2.33e-08	Unannotated transcript
Seq2660	-2.2245	5.81e-10	2.36e-08	ATP-binding cassette sub-family E member 1 (Ribonuclease 4 inhibitor)
Seq21771	-8.80587	5.92e-10	2.4e-08	Unannotated transcript
Seq22023	-2.71501	5.92e-10	2.4e-08	Autocrine motility factor receptor, putative
Seq4313	-6.53328	6.03e-10	2.44e-08	Unannotated transcript
Seq2757	-2.95668	6.04e-10	2.44e-08	Unannotated transcript
Seq25404	-4.75957	6.06e-10	2.45e-08	Protein T07F10.6
Seq4117	-4.58148	6.1e-10	2.47e-08	hypothetical protein FOMMEDRAFT_100095, partial
Seq63075	3.44252	6.14e-10	2.48e-08	sumo-activating enzyme subunit aos-1
Seq20958	-2.35959	6.17e-10	2.49e-08	Thrombospondin type 1 domain containing protein
Seq2568	-2.51339	6.17e-10	2.49e-08	calponin-like protein ov9m
Seq46198	2.72277	6.17e-10	2.49e-08	golgi apparatus protein 1-like protein
Seq19354	-4.79731	6.18e-10	2.49e-08	Unannotated transcript
Seq18042	-2.66656	6.21e-10	2.5e-08	serine threonine-protein kinase pelle
Seq40351	2.46745	6.27e-10	2.53e-08	Transthyretin-like family protein
Seq2572	-2.10494	6.31e-10	2.54e-08	AF121894_1 lipoamide dehydrogenase
Seq3398	-2.60385	6.33e-10	2.55e-08	nuclear factor 1 c-type
Seq23611	2.38869	6.34e-10	2.55e-08	Integrase core domain containing protein
Seq26357	-9.05715	6.37e-10	2.56e-08	UA3-recognized allergen, partial
Seq30153	-4.48298	6.38e-10	2.56e-08	peptidyl-prolyl cis-trans isomerase 3
Seq17965	-2.74281	6.39e-10	2.56e-08	protein humpback-2
Seq4985	-2.67033	6.39e-10	2.56e-08	calcium-activated potassium channel slo-1
Seq9762	-3.7976	6.42e-10	2.57e-08	udp-glucuronosyltransferase ugt-47
Seq16275	-2.9419	6.42e-10	2.57e-08	SMC proteins Flexible Hinge Domain containing protein
Seq45495	3.45081	6.47e-10	2.59e-08	putative acyl coa dehydrogenase 6
Seq4650	-2.71153	6.48e-10	2.59e-08	Not1 N-terminal domain, CCR4-Not complex component family protein
Seq253	-6.29269	6.51e-10	2.6e-08	Unannotated transcript
Seq19886	-6.81036	6.53e-10	2.61e-08	disks large 1 tumor suppressor protein
Seq8265	-3.97966	6.55e-10	2.62e-08	Unannotated transcript
Seq27610	-2.98761	6.6e-10	2.64e-08	TKL/LISK/TESK protein kinase
Seq43846	2.95822	6.73e-10	2.69e-08	CBN-GRL-6 protein
Seq33228	-4.96882	6.82e-10	2.72e-08	Unannotated transcript
Seq38964	-5.43005	6.89e-10	2.75e-08	Unannotated transcript
Seq42757	-2.86091	6.94e-10	2.77e-08	Unannotated transcript
Seq79803	-2.43691	7.05e-10	2.81e-08	hypothetical protein ASU_07157
Seq74393	8.95882	7.08e-10	2.82e-08	Unannotated transcript
Seq45838	2.65178	7.1e-10	2.83e-08	probable transport protein Sec61 alpha subunit
Seq57045	2.16336	7.15e-10	2.84e-08	60S ribosomal protein L11
Seq4038	-2.58556	7.17e-10	2.85e-08	hypothetical protein ASU_03520
Seq61804	3.211	7.32e-10	2.91e-08	Calcium binding EGF domain containing protein
Seq64405	2.87278	7.34e-10	2.91e-08	Unannotated transcript
Seq7544	-9.44076	7.34e-10	2.91e-08	Unannotated transcript
Seq11190	-9.0523	7.36e-10	2.92e-08	Unannotated transcript
Seq38625	-3.66523	7.51e-10	2.98e-08	Unannotated transcript
Seq17634	-2.64239	7.59e-10	3.01e-08	Unannotated transcript
Seq51956	2.94092	7.61e-10	3.02e-08	putative atp-dependent rna helicase ddx58
Seq31173	-8.21206	7.64e-10	3.02e-08	Unannotated transcript
Seq81778	2.1132	7.67e-10	3.03e-08	Unannotated transcript
Seq23194	-3.91715	7.69e-10	3.04e-08	histone h1-delta
Seq7499	-9.52121	7.71e-10	3.05e-08	Unannotated transcript
Seq4302	-2.1312	7.71e-10	3.05e-08	cral-trio domain-containing protein
Seq43665	-2.212	7.72e-10	3.05e-08	ring finger protein nhl-1
Seq9709	-2.59547	7.75e-10	3.06e-08	patatin-like phospholipase domain-containing protein 2
Seq8407	-6.03059	7.75e-10	3.06e-08	Unannotated transcript
Seq1240	-2.30637	7.8e-10	3.07e-08	STE/STE20/YSK protein kinase
Seq75841	-2.06927	7.82e-10	3.08e-08	hypothetical protein ASU_02148
Seq6089	-2.23806	7.88e-10	3.1e-08	phospholipase b-like 3
Seq2603	-2.80786	7.93e-10	3.12e-08	Unannotated transcript
Seq64014	2.54789	7.94e-10	3.12e-08	Unannotated transcript
Seq894	-4.43566	7.95e-10	3.13e-08	Unannotated transcript
Seq20839	-5.01208	7.96e-10	3.13e-08	Unannotated transcript
Seq842	-3.41965	7.98e-10	3.13e-08	post-gpi attachment to proteins factor 2
Seq68380	9.37573	8.01e-10	3.14e-08	Unannotated transcript
Seq31121	-8.57415	8.03e-10	3.15e-08	Unannotated transcript
Seq10035	-6.07349	8.04e-10	3.15e-08	hypothetical protein ASU_00214
Seq64597	3.41457	8.07e-10	3.16e-08	Unannotated transcript
Seq83974	5.835	8.12e-10	3.18e-08	Unannotated transcript
Seq52163	-4.22664	8.12e-10	3.18e-08	Unannotated transcript
Seq5340	-2.81763	8.13e-10	3.18e-08	transmembrane protein
Seq7587	4.43588	8.24e-10	3.22e-08	Unannotated transcript
Seq26931	-4.02255	8.38e-10	3.28e-08	e3 ubiquitin-protein ligase arih2
Seq21514	-2.14284	8.43e-10	3.29e-08	ring finger protein nhl-1
Seq13587	2.15812	8.5e-10	3.32e-08	24 kda protein
Seq1975	-4.0338	8.55e-10	3.34e-08	Hypothetical protein CBG09799
Seq40336	-2.51426	8.59e-10	3.35e-08	Unannotated transcript
Seq54130	2.65742	8.63e-10	3.36e-08	NADH dehydrogenase subunit 1
Seq54542	2.10368	8.63e-10	3.36e-08	60S ribosomal protein L5
Seq33760	-7.13232	8.76e-10	3.41e-08	Unannotated transcript
Seq49	-2.27409	8.78e-10	3.42e-08	variant SH3 domain-containing protein
Seq3493	-2.66295	8.98e-10	3.49e-08	leucine--trna ligase
Seq8867	-4.87122	9.06e-10	3.52e-08	unconventional myosin-id
Seq23034	-3.19055	9.06e-10	3.52e-08	putative transporter
Seq72646	2.27938	9.35e-10	3.63e-08	C. briggsae CBR-ELPC-3 protein
Seq68899	-2.83093	9.38e-10	3.64e-08	Unannotated transcript
Seq14098	-2.5006	9.5e-10	3.69e-08	3 (2 ) -bisphosphate nucleotidase 1
Seq77545	-4.08049	9.51e-10	3.69e-08	Troponin T
Seq14757	-10.5267	9.63e-10	3.73e-08	ubiquitin C, isoform CRA_a
Seq1470	-5.29349	9.68e-10	3.75e-08	Unannotated transcript
Seq81236	4.3875	9.91e-10	3.84e-08	putative nematode cuticle collagen N- domain protein
Seq7087	-4.23376	9.92e-10	3.84e-08	sialin
Seq29773	-8.95121	1e-09	3.87e-08	Hypothetical protein CBG00535
Seq5710	-2.48077	1e-09	3.87e-08	ferm domain-containing protein 4a
Seq26786	-3.62031	1e-09	3.87e-08	Dual specificity phosphatase, catalytic domain containing protein
Seq37143	-2.5478	1e-09	3.88e-08	trinucleotide repeat containing 6a
Seq2882	-2.37677	1e-09	3.88e-08	hypothetical protein ASU_10542
Seq53661	3.31018	1.01e-09	3.92e-08	C. briggsae CBR-SPTL-1 protein
Seq6570	-2.08757	1.02e-09	3.94e-08	AF121894_1 lipoamide dehydrogenase
Seq23532	-3.50389	1.03e-09	3.97e-08	transcriptional enhancer factor TEF-3
Seq11955	-4.81388	1.03e-09	3.98e-08	f-box domain-containing protein
Seq30989	3.34357	1.03e-09	3.98e-08	60s ribosomal protein l22
Seq62357	2.43114	1.04e-09	4.01e-08	Protein CBG11715
Seq72836	-2.42544	1.05e-09	4.03e-08	Unannotated transcript
Seq1623	-2.93234	1.05e-09	4.03e-08	hypothetical protein WUBG_00219
Seq14867	-7.24326	1.05e-09	4.04e-08	hypothetical protein
Seq6073	-3.52257	1.05e-09	4.04e-08	hypothetical protein WUBG_11223
Seq12810	-9.36128	1.05e-09	4.05e-08	Unannotated transcript
Seq20464	-5.34263	1.08e-09	4.14e-08	putative rna-binding protein eif1ad
Seq33288	-3.80101	1.1e-09	4.23e-08	Unannotated transcript
Seq29588	-3.41208	1.11e-09	4.26e-08	sphingosine kinase 1
Seq9852	-6.97992	1.11e-09	4.26e-08	Unannotated transcript
Seq21821	-2.89309	1.12e-09	4.31e-08	TK/FAK protein kinase
Seq1263	-2.16221	1.14e-09	4.36e-08	GMP synthase
Seq37281	-4.94274	1.14e-09	4.38e-08	hypothetical protein LOAG_05778
Seq27059	-2.37889	1.15e-09	4.39e-08	PREDICTED: MORC family CW-type zinc finger protein 2-like, partial
Seq29576	-2.82485	1.15e-09	4.39e-08	Troponin T
Seq1782	-2.37252	1.15e-09	4.4e-08	hypothetical protein ASU_03843
Seq24838	-4.34214	1.16e-09	4.42e-08	Protein CBG27119
Seq7323	-3.85012	1.16e-09	4.42e-08	Unannotated transcript
Seq2609	2.48857	1.17e-09	4.45e-08	putative integrase core domain protein
Seq36473	-4.96866	1.18e-09	4.51e-08	Unannotated transcript
Seq19535	-2.28813	1.19e-09	4.52e-08	BTB/POZ domain containing protein
Seq27629	-2.38166	1.19e-09	4.52e-08	f-box wd repeat-containing protein 11
Seq8975	-9.00247	1.19e-09	4.52e-08	Unannotated transcript
Seq19634	-5.53909	1.19e-09	4.54e-08	Unannotated transcript
Seq23227	-2.43961	1.2e-09	4.55e-08	putative s-adenosylmethionine synthase 3
Seq43411	2.22423	1.2e-09	4.56e-08	alp enigma encoding family member (alp-1)
Seq7394	-2.99134	1.2e-09	4.57e-08	Unannotated transcript
Seq14490	-3.32585	1.22e-09	4.64e-08	Unannotated transcript
Seq3871	-3.25519	1.23e-09	4.66e-08	Brain-specific homeobox protein like protein
Seq39936	-2.53062	1.24e-09	4.7e-08	f-box domain-containing protein
Seq28663	-8.76209	1.26e-09	4.76e-08	secreted protein, putative
Seq4806	2.4	1.26e-09	4.78e-08	patched domain-containing protein 3
Seq64693	3.66517	1.26e-09	4.79e-08	Unannotated transcript
Seq26222	-2.30131	1.28e-09	4.83e-08	epsin-2
Seq59418	3.55807	1.28e-09	4.84e-08	Protein CDO-1
Seq29011	-4.14373	1.29e-09	4.9e-08	ubiquitin conjugating enzyme protein 3
Seq2435	-2.54746	1.31e-09	4.94e-08	ATP-dependent DNA helicase, RecQ family protein
Seq16641	-4.49342	1.33e-09	5.02e-08	Unannotated transcript
Seq15597	-2.77712	1.34e-09	5.05e-08	t-complex protein 1 subunit zeta
Seq20848	-4.41195	1.34e-09	5.05e-08	Unannotated transcript
Seq21898	-4.00351	1.34e-09	5.06e-08	cell wall-associated hydrolase
Seq35888	-4.05053	1.35e-09	5.09e-08	Unannotated transcript
Seq7348	-2.47142	1.35e-09	5.1e-08	Unannotated transcript
Seq127	-2.10993	1.35e-09	5.1e-08	tripartite motif-containing protein 2
Seq35175	-2.84184	1.35e-09	5.1e-08	Unannotated transcript
Seq1214	-8.89201	1.36e-09	5.1e-08	UA3-recognized allergen, partial
Seq7835	-3.8225	1.36e-09	5.12e-08	Unannotated transcript
Seq12974	-2.80398	1.38e-09	5.17e-08	hypothetical protein WUBG_02467
Seq62231	2.14657	1.38e-09	5.17e-08	Unannotated transcript
Seq66912	-2.95623	1.38e-09	5.18e-08	hypothetical protein ASU_14294
Seq29394	-2.36114	1.38e-09	5.18e-08	hypothetical protein ASU_06951
Seq29624	-6.94234	1.38e-09	5.19e-08	putative adenylate kinase isoenzyme
Seq28628	5.71518	1.39e-09	5.22e-08	Protein C29E4.12
Seq4957	-5.09619	1.41e-09	5.3e-08	Unannotated transcript
Seq62237	7.28068	1.43e-09	5.37e-08	TK/EPH protein kinase
Seq37754	-9.09697	1.44e-09	5.38e-08	Unannotated transcript
Seq39118	-5.38333	1.45e-09	5.43e-08	Unannotated transcript
Seq4696	-2.13516	1.45e-09	5.43e-08	DEAD box RNA helicase
[truncated: 72,752 more rows]

## Sheet: pegreffii versus simplex
Transcript consensus sequence	logFC	PValue	FDR	Description
Seq27224	-15.9314	3.74e-100	2.79e-95	Unannotated transcript
Seq25830	-17.3875	4.14e-99	1.55e-94	Unannotated transcript
Seq71637	-14.3733	7.15e-89	1.44e-84	Unannotated transcript
Seq35857	-14.0882	7.73e-89	1.44e-84	Unannotated transcript
Seq28383	-13.1722	1.09e-87	1.64e-83	Unannotated transcript
Seq2969	-10.7847	2.31e-86	2.88e-82	UA3-recognized allergen, partial
Seq28382	-16.3078	3.62e-86	3.87e-82	Unannotated transcript	Seq = consensus transcript sequence
Seq31192	-16.3159	4.81e-86	4.49e-82	Unannotated transcript	logFC = log fold change ratio values in the differential expression analysis between the A. pegreffii and A. simplex s.s. using EdgeR
Seq21835	-10.2074	1.91e-82	1.59e-78	NADH dehydrogenase subunit 4	PValue = Pvalues in the differential expression analysis between the A. pegreffii and A. simplex s.s. using EdgeR
Seq68485;Seq31301	-9.75807	3.12e-80	2.34e-76	Unannotated transcript;Unannotated transcript	FDR = False discovery rate in the differential expression analysis between the A. pegreffii and A. simplex s.s. using EdgeR
Seq36200	-12.3738	5.98e-80	4.06e-76	Unannotated transcript	Description = Annotation assigned to the consensus transcript sequence according to the description of the subject used for annotation of this transcript
Seq72058	-9.68959	8.37e-80	5.21e-76	Unannotated transcript
Seq13093	-17.4342	2.11e-79	1.22e-75	Unannotated transcript
Seq4802	-11.3967	2.7e-79	1.44e-75	UA3-recognized allergen, partial
Seq15252	-15.17	5.85e-78	2.92e-74	Unannotated transcript
Seq36001	-15.6464	9.61e-78	4.49e-74	Unannotated transcript
Seq36340	-15.3859	4.67e-75	2.05e-71	Unannotated transcript
Seq31925	-15.282	2.8e-74	1.16e-70	Unannotated transcript
Seq72059	-9.07063	3.55e-73	1.4e-69	Unannotated transcript
Seq72152	-9.07867	1.24e-72	4.64e-69	Unannotated transcript
Seq35610	-13.6349	1.54e-72	5.49e-69	Unannotated transcript
Seq35447	-13.3491	1.5e-71	5.1e-68	Unannotated transcript
Seq35609	-9.98597	1.1e-70	3.56e-67	Unannotated transcript
Seq72153	-9.31532	9.67e-68	3.01e-64	Unannotated transcript
Seq1097	-8.58986	2.28e-67	6.81e-64	Unannotated transcript
Seq16516	-14.5865	7.15e-67	2.05e-63	abundant larval transcript-2 protein
Seq566	-9.52504	1.92e-65	5.31e-62	60s ribosomal protein l23a
Seq38782	-15.3363	7.26e-65	1.94e-61	Unannotated transcript
Seq20226	-10.8258	2.92e-63	7.52e-60	UA3-recognized allergen, partial
Seq38871;Seq3522	-8.94123	6.74e-63	1.68e-59	Unannotated transcript;hypothetical protein ASU_12135
Seq32181	-14.3651	1.13e-62	2.73e-59	Unannotated transcript
Seq1247	-12.9021	1.63e-62	3.8e-59	Unannotated transcript
Seq16927	-8.30215	1.81e-62	4.09e-59	NADH dehydrogenase subunit 5
Seq14075	-14.1328	1.01e-60	2.22e-57	Unannotated transcript
Seq36801	-13.7578	1.35e-58	2.88e-55	Unannotated transcript
Seq28660	-10.8251	1.86e-58	3.87e-55	Unannotated transcript
Seq35947	-13.7435	4.09e-58	8.26e-55	Unannotated transcript
Seq3600	-9.5762	1.88e-57	3.7e-54	NADH dehydrogenase subunit 5
Seq40342	-9.55321	2.43e-57	4.65e-54	Unannotated transcript
Seq27683	-8.16614	4.92e-57	9.19e-54	NADH dehydrogenase subunit 5
Seq2299	-8.16834	7.18e-57	1.31e-53	NADH dehydrogenase subunit 5
Seq15340	-9.69988	8.17e-57	1.44e-53	Unannotated transcript
Seq14132	-9.06235	8.31e-57	1.44e-53	Ani s 10 allergen precursor
Seq22995	-8.08398	7.24e-56	1.23e-52	Unannotated transcript
Seq7033	-8.35568	3.12e-55	5.18e-52	CPI
Seq81599	-7.20211	6.27e-55	1.02e-51	UA3-recognized allergen, partial
Seq29632	-8.97684	8.62e-55	1.37e-51	Unannotated transcript
Seq35758	-14.8987	1.48e-54	2.31e-51	Unannotated transcript
Seq75548	-7.71151	3.67e-53	5.59e-50	Unannotated transcript
Seq4337	-7.63348	3.81e-53	5.7e-50	UA3-recognized allergen, partial
Seq2387	-9.08313	6.87e-53	1.01e-49	Unannotated transcript
Seq35909	-13.5723	1.11e-52	1.59e-49	Unannotated transcript
Seq35908	-13.6436	1.51e-52	2.13e-49	Unannotated transcript
Seq34842	-13.7468	5.74e-52	7.95e-49	Unannotated transcript
Seq15967	-14.2896	2.4e-51	3.26e-48	Unannotated transcript
Seq5596	-10.192	4.94e-51	6.59e-48	UA3-recognized allergen, partial
Seq25768	-9.97033	1.34e-50	1.75e-47	NADH dehydrogenase subunit 5
Seq72578	-8.3744	1.41e-50	1.82e-47	Unannotated transcript
Seq36339	-14.2497	1.56e-50	1.98e-47	Unannotated transcript
Seq5874	-8.97314	1.88e-50	2.34e-47	UA3-recognized allergen, partial
Seq5313	-8.37352	2.13e-50	2.61e-47	UA3-recognized allergen, partial
Seq38612	-9.1232	2.52e-50	3.04e-47	Ani s 10 allergen precursor
Seq9603	-7.01873	2.77e-50	3.29e-47	Unannotated transcript
Seq18950	-8.19344	2.84e-50	3.32e-47	Unannotated transcript
Seq17402	-6.95291	3.89e-50	4.48e-47	neurogenic locus notch-like protein
Seq25907	-9.46822	4.51e-50	5.1e-47	Unannotated transcript
Seq43177	-6.00063	3.15e-49	3.52e-46	UA3-recognized allergen, partial
Seq41253	6.11941	5.23e-49	5.74e-46	Unannotated transcript
Seq9602	-6.87609	1e-48	1.09e-45	Unannotated transcript
Seq35936	-10.8759	1.61e-48	1.72e-45	Unannotated transcript
Seq32445	-6.0761	3.67e-48	3.86e-45	Unannotated transcript
Seq16515	-9.7146	5.08e-48	5.27e-45	abundant larval transcript-2 protein
Seq37930	-11.4067	7.79e-48	7.97e-45	Unannotated transcript
Seq15480	-10.5936	1.23e-47	1.24e-44	Ani s 10 allergen precursor
Seq41654	-6.39569	2.1e-47	2.09e-44	Ani s 11 allergen precursor
Seq26336	-8.7104	2.8e-47	2.75e-44	cytochrome c oxidase subunit III
Seq31207	-12.9712	3.61e-47	3.51e-44	Unannotated transcript
Seq35446	-13.1841	8.25e-47	7.91e-44	Unannotated transcript
Seq81660	-7.28962	9.48e-47	8.97e-44	hypothetical protein ASU_12136
Seq22378	-7.50226	1.16e-46	1.09e-43	UA3-recognized allergen, partial
Seq7382	-6.24211	1.22e-46	1.12e-43	Unannotated transcript
Seq35910	-16.7239	1.33e-46	1.21e-43	Unannotated transcript
Seq51507	-8.74735	1.8e-46	1.62e-43	PREDICTED: similar to scavenger receptor cysteine-rich protein isoform 1
Seq35445	-13.1701	2.3e-46	2.05e-43	Unannotated transcript
Seq7519	-6.43454	2.58e-46	2.27e-43	Unannotated transcript
Seq84393	-7.40245	4.74e-46	4.12e-43	Unannotated transcript
Seq30718	-7.53478	6.83e-46	5.87e-43	Unannotated transcript
Seq4803	-6.4716	8.51e-46	7.23e-43	Unannotated transcript
Seq71108	-7.82331	1e-45	8.4e-43	Unannotated transcript
Seq27676	-13.304	1.81e-45	1.5e-42	Unannotated transcript
Seq36003	-13.3331	1.95e-45	1.61e-42	Unannotated transcript
Seq35854	-12.8562	2.31e-45	1.88e-42	Unannotated transcript
Seq31831	-14.7745	3.98e-45	3.2e-42	Unannotated transcript
Seq35963	-10.9163	4.65e-45	3.7e-42	Unannotated transcript
Seq15345	10.1982	1.24e-44	9.76e-42	PREDICTED: similar to scavenger receptor cysteine-rich protein isoform 1
Seq35368	-6.55395	3.34e-44	2.6e-41	Unannotated transcript
Seq6587	-5.90386	1.88e-43	1.45e-40	UA3-recognized allergen, partial
Seq7733	-5.67921	1.91e-43	1.46e-40	Unannotated transcript
Seq41606	6.65403	1.97e-43	1.49e-40	Unannotated transcript
Seq25287	-9.81339	4.14e-43	3.09e-40	60s ribosomal protein l23a
Seq35855	-12.6909	5.82e-43	4.31e-40	Unannotated transcript
Seq30728	-12.6365	9.69e-43	7.1e-40	Unannotated transcript
Seq5913	-7.89717	1.21e-42	8.77e-40	UA3-recognized allergen, partial
Seq10978	-5.59408	1.42e-42	1.02e-39	NADH dehydrogenase subunit 4
Seq53790	5.93157	1.17e-41	8.3e-39	Uncharacterized protein C3orf32
Seq9571	-9.58269	2.18e-41	1.54e-38	Unannotated transcript
Seq22417	-6.16293	4.37e-41	3.05e-38	Zinc finger in N-recognin family protein
Seq68290	-5.64759	1.55e-40	1.08e-37	Unannotated transcript
Seq68012	-6.16309	2.6e-40	1.78e-37	Hypothetical protein CBG21646
Seq35935	-12.448	3.85e-40	2.62e-37	Unannotated transcript
Seq1372	-6.32938	6.61e-40	4.42e-37	abundant larval transcript-2 protein
Seq16781	-10.599	6.62e-40	4.42e-37	putative dna topoisomerase 2
Seq28830	-7.06107	6.83e-40	4.52e-37	Unannotated transcript
Seq2464	-6.82094	7.08e-40	4.64e-37	propionyl- carboxylase alpha
Seq22535	-15.9321	9.83e-40	6.39e-37	Unannotated transcript
Seq59309	5.96366	1.51e-39	9.7e-37	putative myoglobin
Seq59457	8.54379	8.81e-39	5.63e-36	putative trans-2-enoyl- reductase
Seq37928	-9.97077	8.9e-39	5.64e-36	Unannotated transcript
Seq2837	-11.5674	1.02e-38	6.38e-36	Unannotated transcript
Seq19774	-5.406	1.26e-38	7.82e-36	SXP/RAL-2 family protein 2 isoform 1
Seq36049	-13.4175	2.05e-38	1.26e-35	Unannotated transcript
Seq3318	-5.77278	2.89e-38	1.77e-35	Integrase core domain containing protein
Seq64020	-8.77336	3.2e-38	1.95e-35	Unannotated transcript
Seq33705	-13.2933	3.8e-38	2.29e-35	Unannotated transcript
Seq3707	-7.93128	4.19e-38	2.5e-35	hypothetical protein PUNSTDRAFT_78207, partial
Seq25254	-10.3573	4.37e-38	2.59e-35	NADH dehydrogenase subunit 5
Seq41740;Seq37389	-5.74286	5.65e-38	3.33e-35	hypothetical protein ASU_12136;Unannotated transcript
Seq2042	-8.17999	6.61e-38	3.86e-35	Unannotated transcript
Seq6916	-8.09226	7.91e-38	4.58e-35	DEAD/DEAH box helicase family protein
Seq33515	-12.9134	1.04e-37	5.98e-35	Unannotated transcript
Seq7886	-12.0536	1.26e-37	7.17e-35	Unannotated transcript
Seq2195	-10.3226	1.41e-37	8e-35	Unannotated transcript
Seq509	-7.22646	3.69e-37	2.07e-34	nuclear migration protein unc-83
Seq30450	-5.47012	4.15e-37	2.31e-34	Unannotated transcript
Seq16822	-5.65082	9.82e-37	5.44e-34	hypothetical protein ASU_02148
Seq33168	-6.16104	1.02e-36	5.6e-34	Unannotated transcript
Seq43943	8.81606	1.06e-36	5.78e-34	Unannotated transcript
Seq3105	-7.9199	1.55e-36	8.42e-34	PREDICTED: similar to scavenger receptor cysteine-rich protein isoform 1
Seq38784	-12.2182	1.9e-36	1.02e-33	Unannotated transcript
Seq11425	-5.51494	1.92e-36	1.03e-33	putative atp-citrate synthase
Seq37297	-10.3398	2.13e-36	1.13e-33	Ani s 10 allergen precursor
Seq44141	5.81899	2.6e-36	1.37e-33	Pao retrotransposon peptidase family protein
Seq6451	-5.01209	3.02e-36	1.58e-33	UA3-recognized allergen, partial
Seq56059	-8.05989	5.52e-36	2.87e-33	Unannotated transcript
Seq32205	-13.0626	6.42e-36	3.31e-33	Unannotated transcript
Seq4624	-5.19837	1.22e-35	6.23e-33	SXP/RAL-2 family protein 2 isoform 1
Seq74661	5.14192	1.44e-35	7.34e-33	Unannotated transcript
Seq3937	-6.6861	1.61e-35	8.12e-33	CRE-IRG-3 protein
Seq5142	-6.35457	1.77e-35	8.89e-33	Unannotated transcript
Seq4184	-6.29904	5.51e-35	2.75e-32	Unannotated transcript
Seq26179	-6.0221	5.92e-35	2.93e-32	Unannotated transcript
Seq53339	6.98055	6.67e-35	3.28e-32	Unannotated transcript
Seq47248	5.37812	8.31e-35	4.06e-32	Unannotated transcript
Seq72577	-7.56156	1.38e-34	6.71e-32	Unannotated transcript
Seq29570	-9.68038	1.43e-34	6.89e-32	ASABF-delta
Seq56753	5.73851	1.68e-34	8.03e-32	hypothetical protein ASU_09623
Seq24727	-12.883	1.82e-34	8.65e-32	Unannotated transcript
Seq25573	-11.9955	3.13e-34	1.48e-31	hypothetical protein ASU_12136
Seq14782	-12.0871	4.63e-34	2.18e-31	Unannotated transcript
Seq14862	-7.45444	6.33e-34	2.96e-31	Unannotated transcript
Seq18942	-5.87228	6.47e-34	3.01e-31	cral-trio domain-containing protein
Seq6283	-5.14183	6.98e-34	3.22e-31	putative peptidyl-trna hydrolase 2
Seq3780	-11.5276	8.37e-34	3.84e-31	Unannotated transcript
Seq7163	-5.20814	8.96e-34	4.08e-31	fatty acid elongation protein 3
Seq84332	5.50894	9.33e-34	4.23e-31	putative glycogen synthase
Seq62737	-5.5219	1.09e-33	4.89e-31	Unannotated transcript
Seq81778	4.64592	1.14e-33	5.12e-31	Unannotated transcript
Seq6908	-5.50989	1.9e-33	8.46e-31	hypothetical protein ASU_01744
Seq17334	-5.62431	2.48e-33	1.1e-30	Unannotated transcript
Seq76810	-6.57134	2.93e-33	1.29e-30	AF126830_1 C-type lectin Tc-ctl-4
Seq7103	-6.20959	3.04e-33	1.33e-30	annexin a7
Seq27358	-5.75729	3.62e-33	1.57e-30	Unannotated transcript
Seq55666	5.22514	3.72e-33	1.61e-30	Phosphatidylethanolamine-binding protein-like protein F40A3.3
Seq19343	-7.68395	3.96e-33	1.7e-30	Unannotated transcript
Seq8798	-12.0568	4.24e-33	1.81e-30	Unannotated transcript
Seq71149	-6.0322	4.3e-33	1.83e-30	Unannotated transcript
Seq1329	-6.96406	4.68e-33	1.98e-30	filarial antigen Av33
Seq56926	-5.18429	5.75e-33	2.42e-30	Unannotated transcript
Seq2546	-9.37136	7.79e-33	3.26e-30	Unannotated transcript
Seq17699	-4.91328	8.35e-33	3.47e-30	Unannotated transcript
Seq25605	-7.48899	8.49e-33	3.51e-30	cytochrome c oxidase subunit III
Seq45626	4.71285	1.03e-32	4.24e-30	Titin, putative
Seq29212	-6.07021	1.21e-32	4.96e-30	soma ferritin
Seq59823	-5.88787	1.52e-32	6.19e-30	unnamed protein product
Seq22216	-6.77588	1.81e-32	7.32e-30	Protein kinase domain containing protein
Seq3640	-5.18494	2.36e-32	9.45e-30	Ctr copper transporter family protein
Seq44687	6.00269	2.36e-32	9.45e-30	gelsolin-like protein 1
Seq32336	-13.4617	2.56e-32	1.02e-29	Unannotated transcript
Seq33013	-11.5403	2.79e-32	1.1e-29	Unannotated transcript
Seq2019	-5.36522	2.89e-32	1.14e-29	UA3-recognized allergen, partial
Seq31285	-5.70199	3.81e-32	1.49e-29	Protein T01C8.2
Seq56990	4.88857	4.08e-32	1.59e-29	60s ribosomal protein l23a
Seq29877	-5.0174	4.37e-32	1.69e-29	Protein K07E1.1
Seq281	-8.49788	5.11e-32	1.97e-29	hypothetical protein TSTA_040370
Seq79065	5.01387	5.35e-32	2.05e-29	Ani s 11-like protein precursor
Seq29620	-7.20621	5.55e-32	2.12e-29	Unannotated transcript
Seq36669	-8.64758	6.12e-32	2.32e-29	Unannotated transcript
Seq39901	7.2994	6.61e-32	2.49e-29	SDA1 family protein
Seq28532	-6.17731	1.03e-31	3.88e-29	CHK1 checkpoint-like protein
Seq16660	-4.54536	1.06e-31	3.96e-29	troponin t protein 2, partial
Seq56537	-5.13687	1.11e-31	4.13e-29	Unannotated transcript
Seq21773	-9.55897	1.27e-31	4.71e-29	cytochrome b
Seq28108	-5.59487	1.58e-31	5.82e-29	Unannotated transcript
Seq21288	-11.9002	2.44e-31	8.94e-29	Unannotated transcript
Seq27652	-5.85412	2.74e-31	1e-28	Unannotated transcript
Seq68013	-6.29114	3.7e-31	1.34e-28	Unannotated transcript
Seq9097	-7.67103	4.3e-31	1.55e-28	Unannotated transcript
Seq19483	4.78103	4.37e-31	1.57e-28	Integrase core domain containing protein
Seq36894	-9.11547	4.99e-31	1.78e-28	Unannotated transcript
Seq30030	-8.04733	5.65e-31	2.01e-28	Unannotated transcript
Seq15540	-9.63473	6.28e-31	2.22e-28	Unannotated transcript
Seq21528	-6.85284	7.41e-31	2.61e-28	Unannotated transcript
Seq3447	-6.86118	9.32e-31	3.27e-28	venom allergen 3
Seq2960	-5.94795	9.35e-31	3.27e-28	proton myo-inositol cotransporter
Seq7734	-6.13074	1.08e-30	3.76e-28	Unannotated transcript
Seq7104	-5.0642	1.35e-30	4.67e-28	hypotetical protein, conserved
Seq58434	4.85377	1.4e-30	4.81e-28	translation elongation factor eEF-1 alpha chain
Seq28109	-7.93699	1.51e-30	5.19e-28	NADH dehydrogenase subunit 2
Seq64014	5.75695	1.54e-30	5.25e-28	Unannotated transcript
Seq3891	-4.46655	1.76e-30	5.98e-28	aquaporin-10
Seq11817	-5.85319	1.98e-30	6.69e-28	Unannotated transcript
Seq25706	-6.17609	2.01e-30	6.77e-28	hypothetical protein LOAG_00872
Seq3558	-7.99238	2.68e-30	8.99e-28	Unannotated transcript
Seq3009	-6.20952	2.78e-30	9.27e-28	protein os-9
Seq3280	-6.6505	2.87e-30	9.55e-28	Unannotated transcript
Seq29071	-6.18295	4.16e-30	1.38e-27	Unannotated transcript
Seq24585	-8.64692	5.4e-30	1.78e-27	UA3-recognized allergen, partial
Seq63864	4.56551	5.66e-30	1.85e-27	Unannotated transcript
Seq56708	5.88245	5.75e-30	1.88e-27	C. briggsae CBR-TNT-2 protein
Seq81842	6.06238	6.38e-30	2.08e-27	Unannotated transcript
Seq59094	6.57565	7.31e-30	2.36e-27	Unannotated transcript
Seq43411	4.71702	8.14e-30	2.62e-27	alp enigma encoding family member (alp-1)
Seq78460	4.72403	9.23e-30	2.96e-27	PREDICTED: similar to scavenger receptor cysteine-rich protein isoform 1
Seq6851	-4.94258	9.56e-30	3.06e-27	Nori-2 protein
Seq2090	-4.55082	1.05e-29	3.35e-27	hypothetical protein ASU_05249
Seq22437	-5.4239	1.16e-29	3.68e-27	Unannotated transcript
Seq17683	-5.25402	1.49e-29	4.71e-27	e3 ubiquitin-protein ligase arih2
Seq22221	-6.5428	1.6e-29	5.01e-27	UA3-recognized allergen, partial
Seq28126	-4.84359	1.66e-29	5.18e-27	G10 protein homolog
Seq76364	-5.30578	2.13e-29	6.65e-27	heat shock 70 kda protein c
Seq6495	-6.33957	2.18e-29	6.75e-27	soma ferritin
Seq20618	5.17499	2.35e-29	7.26e-27	Unannotated transcript
Seq5163	4.84404	2.46e-29	7.57e-27	hypothetical protein CRE_08357
Seq29310	-5.70697	4.06e-29	1.24e-26	protease inhibitor
Seq31749	-13.6118	4.88e-29	1.49e-26	Unannotated transcript
Seq31007	-6.20533	5.59e-29	1.7e-26	Unannotated transcript
Seq59129	5.67159	6.35e-29	1.92e-26	cuticular protein 47Ef
Seq3675	-5.58703	7.3e-29	2.2e-26	e3 ubiquitin-protein ligase arih2
Seq24929	-7.49892	8.11e-29	2.44e-26	Unannotated transcript
Seq7882	-11.3756	8.81e-29	2.63e-26	Unannotated transcript
Seq81011;Seq37749	-4.44501	1.05e-28	3.14e-26	Unannotated transcript;Unannotated transcript
Seq23944	-5.74539	1.24e-28	3.69e-26	cytochrome c oxidase subunit 1, partial (mitochondrion)
Seq63533	6.66108	1.37e-28	4.05e-26	Unannotated transcript
Seq14786	-9.17191	1.48e-28	4.36e-26	Ani s 1 allergen
Seq52449	4.43973	1.65e-28	4.83e-26	cytochrome oxidase subunit 1, partial (mitochondrion)
Seq81814	-4.72713	1.83e-28	5.35e-26	Unannotated transcript
Seq29771	-5.81555	2.8e-28	8.13e-26	histone h1-delta
Seq4539	-4.38852	2.82e-28	8.16e-26	hypothetical protein LOAG_10792
Seq26899	-4.49411	2.9e-28	8.38e-26	prolyl carboxy peptidase like protein 5
Seq40901	7.07316	3.1e-28	8.9e-26	Pao retrotransposon peptidase family protein
Seq4959	-7.37806	3.2e-28	9.18e-26	Unannotated transcript
Seq42454	-4.74875	3.62e-28	1.03e-25	Unannotated transcript
Seq57298	-6.22732	4.27e-28	1.21e-25	ASABF-delta
Seq55870	4.47565	4.3e-28	1.22e-25	SXP/RAL-2 family protein 2 isoform 1
Seq22474	-5.24212	5.15e-28	1.45e-25	TPR Domain containing protein
Seq17681	-5.13093	5.67e-28	1.59e-25	e3 ubiquitin-protein ligase arih2
Seq25387	-8.93013	5.83e-28	1.63e-25	gut esterase 1
Seq47113	8.8138	5.87e-28	1.64e-25	Unannotated transcript
Seq27257	-4.60928	7.11e-28	1.97e-25	translation elongation factor aEF-2
Seq81916	4.30989	7.47e-28	2.06e-25	hypothetical protein LOAG_00973
Seq23868	-6.0543	7.5e-28	2.06e-25	Zinc finger protein 294.
Seq209	-6.4177	7.51e-28	2.06e-25	Unannotated transcript
Seq10761	-4.93845	7.68e-28	2.1e-25	Unannotated transcript
Seq21557	-9.89845	8.15e-28	2.22e-25	hypothetical protein ASU_12136
Seq6505	-5.82894	1e-27	2.72e-25	protein phosphatase 1 regulatory subunit 12a
Seq8593	-4.3545	1.01e-27	2.73e-25	Unannotated transcript
Seq7721	-6.14276	1.09e-27	2.94e-25	Unannotated transcript
Seq3462	-4.84139	1.17e-27	3.15e-25	Nsp1-like C-terminal region family protein
Seq26956	-6.28731	1.49e-27	3.99e-25	hypothetical protein ASU_00132
Seq27237	-8.98763	1.53e-27	4.08e-25	Ani s 10 allergen precursor
Seq3545	-8.27063	1.76e-27	4.68e-25	Unannotated transcript
Seq35365	-11.6276	1.79e-27	4.75e-25	Unannotated transcript
Seq47162	5.97473	2e-27	5.28e-25	hypothetical protein LOAG_00277
Seq4389	-4.51157	2.33e-27	6.12e-25	leukotriene a-4 hydrolase
Seq71168	-5.03419	2.81e-27	7.37e-25	Unannotated transcript
Seq4598	-5.41284	2.83e-27	7.38e-25	prolyl carboxy peptidase like protein 5
Seq25896	-4.49619	2.89e-27	7.51e-25	protein rogdi-like protein
Seq40704	5.781	2.99e-27	7.76e-25	Unannotated transcript
Seq12147	-7.0338	3.27e-27	8.45e-25	Unannotated transcript
Seq3890	4.48536	3.7e-27	9.55e-25	Integrase core domain containing protein
Seq79187	-5.05499	3.75e-27	9.63e-25	ASABF-beta
Seq60915	-5.68101	4.35e-27	1.11e-24	hypothetical protein Bm1_05565
Seq26178	-5.0897	4.53e-27	1.16e-24	nuclear pore complex protein 15
Seq23386	-8.18303	4.57e-27	1.16e-24	cytochrome b
Seq5015	-6.79434	6.57e-27	1.66e-24	Unannotated transcript
Seq15785	-4.8535	7.14e-27	1.8e-24	patched domain-containing protein 3
Seq35948	-12.3475	7.75e-27	1.95e-24	Unannotated transcript
Seq17810	-8.0789	8.21e-27	2.06e-24	Unannotated transcript
Seq5530	-5.57632	1.13e-26	2.82e-24	Protein CBG01536, partial
Seq62642	5.25306	1.13e-26	2.82e-24	putative vitellogenin precursor-like protein
Seq52330	4.75788	1.18e-26	2.93e-24	px domain-containing protein
Seq15707	-5.4441	1.24e-26	3.07e-24	serine threonine-protein kinase n2
Seq19055	-4.18819	1.41e-26	3.49e-24	Unannotated transcript
Seq51641	5.4192	1.67e-26	4.12e-24	sodium potassium-transporting atpase subunit alpha
Seq55454	5.94072	1.81e-26	4.44e-24	organic cation transporter protein
Seq5196	-4.92309	1.88e-26	4.59e-24	hypothetical protein ASU_04044
Seq15453	-11.2521	1.96e-26	4.76e-24	ubiquitin C, isoform CRA_a
Seq6197	-4.51101	2.03e-26	4.94e-24	gdp-l-fucose synthase
Seq6395	-5.03023	2.16e-26	5.23e-24	Unannotated transcript
Seq18468	-11.1177	2.32e-26	5.59e-24	Unannotated transcript
Seq58286	4.35945	2.37e-26	5.7e-24	Protein R07E5.13
Seq8675	-5.5003	2.42e-26	5.81e-24	Unannotated transcript
Seq7134	-6.3769	2.47e-26	5.89e-24	Collagen triple helix repeat
Seq52916	4.67049	3.3e-26	7.86e-24	D-isomer specific 2-hydroxyacid dehydrogenase, NAD binding domain containing protein
Seq1133	-5.36033	3.32e-26	7.87e-24	hyaluronidase-1
Seq23902	-6.01279	4.09e-26	9.67e-24	putative 5-hydroxyisourate hydrolase
Seq30860	-6.04702	4.69e-26	1.11e-23	ASP2_ANISI RecName: Full=Serine protease inhibitor 2; AltName: Full=ASPI-2; Flags: Precursor
Seq7893	-8.71304	4.83e-26	1.14e-23	Unannotated transcript
Seq82329	-4.11559	5.9e-26	1.38e-23	Unannotated transcript
Seq22035	-7.10815	6.22e-26	1.45e-23	putative serpin-like protein ma 3388
Seq17844	-7.43046	6.77e-26	1.58e-23	endoplasmic reticulum mannosyl-oligosaccharide -alpha-mannosidase
Seq26841	-4.52776	8.1e-26	1.88e-23	Ctr copper transporter family protein
Seq62756	5.50509	8.24e-26	1.91e-23	diamine acetyltransferase 2
Seq18345	-5.07347	8.39e-26	1.93e-23	cuticular collagen
Seq16096	-4.03825	9.08e-26	2.09e-23	dnaK protein
Seq32660	-5.85484	9.17e-26	2.1e-23	Unannotated transcript
Seq20837	-4.13454	9.72e-26	2.22e-23	Unannotated transcript
Seq1613	-4.47374	1.08e-25	2.47e-23	hypothetical protein ASU_12891
Seq55935	4.55405	1.23e-25	2.8e-23	fructose-bisphosphate aldolase 2
Seq57191	3.868	1.25e-25	2.84e-23	Alpha amylase, catalytic domain containing protein
Seq83309	-4.96678	1.59e-25	3.59e-23	Unannotated transcript
Seq32757	-8.58808	1.84e-25	4.13e-23	Unannotated transcript
Seq62561	4.34608	1.86e-25	4.18e-23	putative vitellogenin precursor-like protein
Seq32312	-6.80804	1.89e-25	4.22e-23	Unannotated transcript
Seq61620	4.53413	1.93e-25	4.31e-23	Protein CBG09336
Seq30134	-6.85335	1.97e-25	4.39e-23	Unannotated transcript
Seq35826	-6.06758	2e-25	4.43e-23	Unannotated transcript
Seq23736	-4.12974	2.06e-25	4.55e-23	Major Facilitator Superfamily protein
Seq60119	6.75552	2.12e-25	4.68e-23	Patched family protein
Seq33028	-8.29482	2.31e-25	5.09e-23	Unannotated transcript
Seq27907	-8.18572	2.34e-25	5.12e-23	NADH dehydrogenase subunit 1
Seq53541	4.66185	2.36e-25	5.17e-23	calmodulin-binding transcription activator 2
Seq44707;Seq34965	-4.4398	2.51e-25	5.47e-23	UA3-recognized allergen, partial;Unannotated transcript
Seq32536	-4.95331	2.61e-25	5.68e-23	Unannotated transcript
Seq57318	9.46709	2.72e-25	5.9e-23	Cuticle collagen C09G5.5
Seq27244	-4.55783	2.82e-25	6.1e-23	grip and coiled-coil domain-containing protein 2
Seq9098	-10.6098	2.92e-25	6.29e-23	Unannotated transcript
Seq79223	-4.20793	3.14e-25	6.74e-23	UDP-GlcNAc:a-1,3-D-mannoside b-1,4-N-Acetylglucosaminyltransfe rase IV
Seq13714	-6.0091	3.42e-25	7.32e-23	Unannotated transcript
Seq4642	-4.4893	3.43e-25	7.33e-23	hypothetical protein ASU_09164
Seq7906	-5.32757	3.6e-25	7.67e-23	Unannotated transcript
Seq33397	-5.33177	3.88e-25	8.24e-23	Unannotated transcript
Seq4200	-4.83649	4.84e-25	1.02e-22	cullin-1
Seq83989	-4.9863	5.2e-25	1.1e-22	Unannotated transcript
Seq51967	-5.90106	5.24e-25	1.1e-22	PREDICTED: similar to scavenger receptor cysteine-rich protein isoform 1
Seq52973	4.20962	5.53e-25	1.16e-22	px domain-containing protein
Seq14076	-5.13987	5.71e-25	1.2e-22	Unannotated transcript
Seq25273	-4.08764	6.61e-25	1.38e-22	Protein W07G4.3
Seq607	-10.9134	7.05e-25	1.47e-22	Unannotated transcript
Seq79231	-5.33836	8.89e-25	1.85e-22	histone h1-delta
Seq323	-4.33001	9.19e-25	1.9e-22	Unannotated transcript
Seq8865	-5.04016	9.55e-25	1.97e-22	putative serpin-like protein ma 3388
Seq870	-5.52465	9.9e-25	2.04e-22	Unannotated transcript
Seq14789;Seq2688	-5.1999	1.03e-24	2.11e-22	Unannotated transcript;nsfl1 cofactor p47
Seq5382	-8.59401	1.07e-24	2.19e-22	Pao retrotransposon peptidase family protein
Seq47163	6.87483	1.12e-24	2.28e-22	Unannotated transcript
Seq27437	-6.09168	1.41e-24	2.86e-22	A Chain A, X-Ray Crystal Structure Of A Chemically Synthesized ubiquitin With A Cubic Space Group
Seq22764	-5.29665	1.44e-24	2.93e-22	RNA binding protein
Seq280	-9.57276	1.53e-24	3.11e-22	hypothetical protein TSTA_040370
Seq18819	-7.55418	1.54e-24	3.11e-22	Unannotated transcript
Seq46892	4.85692	1.75e-24	3.53e-22	Unannotated transcript
Seq26783	-7.62998	1.84e-24	3.7e-22	NADH dehydrogenase subunit 4
Seq20724	-4.07806	1.91e-24	3.83e-22	Protein C35B8.3, isoform a
Seq25337	-4.8826	1.92e-24	3.83e-22	solute carrier family 35 member b1
Seq30719	-5.22628	2.08e-24	4.15e-22	Protein C42C1.12
Seq55659	5.34164	2.13e-24	4.23e-22	elmo domain-containing protein 2
Seq29813	-12.1215	2.3e-24	4.56e-22	Unannotated transcript
Seq20916	-6.64082	2.43e-24	4.81e-22	AGAP011740-PA
Seq41044	6.46142	2.49e-24	4.91e-22	lysozyme-3
Seq63898	4.51419	2.75e-24	5.4e-22	peptidyl-prolyl cis-trans isomerase 3
Seq22418	-6.02347	2.8e-24	5.5e-22	t-complex protein 1 subunit delta
Seq6561	-4.74656	2.99e-24	5.85e-22	Unannotated transcript
Seq23554	-8.85969	3.55e-24	6.93e-22	Zinc finger in N-recognin family protein
Seq81851	-4.43976	3.63e-24	7.07e-22	Unannotated transcript
Seq28631	-4.5836	3.64e-24	7.07e-22	dtw domain-containing protein 1
Seq16705	-7.19489	3.95e-24	7.66e-22	Unannotated transcript
Seq375	4.69651	4.1e-24	7.91e-22	Ani s 12 allergen precursor
Seq15059	-4.27357	4.22e-24	8.11e-22	Unannotated transcript
Seq14361	-4.76404	4.22e-24	8.11e-22	Unannotated transcript
Seq74670	4.88411	5.08e-24	9.75e-22	Unannotated transcript
Seq32773	-5.89605	5.95e-24	1.14e-21	Unannotated transcript
Seq44711	5.39349	6.23e-24	1.19e-21	charged multivesicular body protein 4c
Seq16818	-7.11496	6.26e-24	1.19e-21	hypothetical protein ASU_01236
Seq6378	-4.37065	6.42e-24	1.22e-21	hypothetical protein LOAG_00277
Seq23067	-4.03258	6.81e-24	1.29e-21	cbr-ell-1 protein
Seq41614	-4.76118	7.1e-24	1.34e-21	Unannotated transcript
Seq26523	-5.06129	7.14e-24	1.34e-21	hypothetical protein CRE_03926
Seq6700	-5.66066	7.3e-24	1.37e-21	Protein C34D4.1
Seq38788	-4.6051	8.02e-24	1.5e-21	Unannotated transcript
Seq54077	4.5682	8.13e-24	1.52e-21	translocating chain-associated membrane protein 1-like 1
Seq11005	4.04648	8.93e-24	1.67e-21	Unannotated transcript
Seq26626	-4.60886	9.57e-24	1.78e-21	seven transmembrane domain protein
Seq80796	3.83652	9.91e-24	1.84e-21	cytochrome c oxidase subunit 2
Seq24111	-5.90009	1.02e-23	1.89e-21	cytochrome oxidase subunit I, partial (mitochondrion)
Seq59984	4.80867	1.18e-23	2.18e-21	hypothetical protein LOAG_08022
Seq57282	5.16471	1.21e-23	2.24e-21	transitional endoplasmic reticulum ATPase TER94
Seq69989	-4.45034	1.3e-23	2.39e-21	Unannotated transcript
Seq41794	4.33001	1.32e-23	2.43e-21	leukocyte receptor cluster member 8-like protein
Seq22021	-7.79728	1.35e-23	2.47e-21	phospholipase ddhd1
Seq43664	-5.19479	1.4e-23	2.56e-21	AF126830_1 C-type lectin Tc-ctl-4
Seq61337	6.65223	1.77e-23	3.22e-21	hypothetical protein ASU_06849
Seq23446	-4.14846	1.84e-23	3.34e-21	chondroitin sulfate synthase 2
Seq72606	-8.51397	1.89e-23	3.43e-21	Unannotated transcript
Seq6230	-4.71842	2.16e-23	3.9e-21	hypothetical protein ASU_08222
Seq30754	-8.21466	2.28e-23	4.11e-21	F-actin capping protein alpha subunit
Seq23507	-7.45074	2.67e-23	4.8e-21	cytochrome b
Seq15997	-5.60188	2.68e-23	4.81e-21	Unannotated transcript
Seq5427	-4.27778	2.77e-23	4.95e-21	hypothetical protein WUBG_01604
Seq72576	-5.85028	2.81e-23	5.02e-21	Unannotated transcript
Seq4977	-3.97049	2.96e-23	5.26e-21	acyl- synthetase family member
Seq9784	-4.84866	3.04e-23	5.39e-21	nucleolar and coiled-body phosphoprotein 1
Seq4040	-8.68226	3.07e-23	5.44e-21	Unannotated transcript
Seq10148	-3.84468	3.11e-23	5.5e-21	Unannotated transcript
Seq24154	-6.10936	3.16e-23	5.57e-21	putative 5-hydroxyisourate hydrolase
Seq4067	-7.96592	3.27e-23	5.75e-21	PREDICTED: similar to scavenger receptor cysteine-rich protein isoform 1
Seq1203	-3.73359	3.5e-23	6.14e-21	thyroid hormone receptor interactor 12
Seq722	-10.6968	3.55e-23	6.21e-21	Unannotated transcript
Seq31855	-5.01787	3.78e-23	6.59e-21	Unannotated transcript
Seq23949	-6.47535	4.43e-23	7.71e-21	Hypothetical protein CBG00535
Seq58344	4.49276	4.68e-23	8.13e-21	Unannotated transcript
Seq63840	3.9941	5.28e-23	9.16e-21	putative adenylate kinase isoenzyme
Seq79351	4.51804	5.84e-23	1.01e-20	dystrophin-1
Seq26244	-3.83643	5.86e-23	1.01e-20	mechanosensory abnormality protein 6
Seq76048	4.09613	5.88e-23	1.01e-20	Collagen alpha
Seq47409	-6.90591	6.33e-23	1.09e-20	Unannotated transcript
Seq6162	-3.92584	6.64e-23	1.14e-20	Ani s 12 allergen
Seq55919	4.8596	6.73e-23	1.15e-20	La domain containing protein
Seq34082	-5.54664	7.49e-23	1.28e-20	transmembrane protein
Seq3995	-4.03912	7.67e-23	1.31e-20	protein af-10
Seq3510	-4.13325	8.03e-23	1.36e-20	PREDICTED: hypothetical protein LOC100763491
Seq59760	11.6198	8.18e-23	1.39e-20	wd40-like beta propeller repeat family protein
Seq56457	4.42679	8.24e-23	1.39e-20	60S ribosomal protein L18a
Seq9288	-11.1829	8.32e-23	1.4e-20	Unannotated transcript
Seq22377	-6.93672	8.4e-23	1.41e-20	hypothetical protein WUBG_00197
Seq24691	-4.33007	8.53e-23	1.43e-20	DNA topoisomerase 2, variant
Seq37443	4.91804	9.26e-23	1.55e-20	Ani s 11 allergen precursor
Seq31157	-10.4716	1.07e-22	1.78e-20	Unannotated transcript
Seq72503	6.32628	1.11e-22	1.84e-20	Unannotated transcript
Seq46396	5.03576	1.14e-22	1.9e-20	hypothetical protein LOAG_07333
Seq79902	-3.63816	1.17e-22	1.94e-20	Ani s 10 allergen precursor
Seq17136	-5.94537	1.22e-22	2.03e-20	Unannotated transcript
Seq22079	-3.82059	1.23e-22	2.03e-20	glutamate dehydrogenase
Seq24501	-5.14242	1.23e-22	2.04e-20	carboxylesterase 1e
Seq57926	6.08554	1.29e-22	2.13e-20	Unannotated transcript
Seq73502;Seq73500;Seq73501	6.10741	1.37e-22	2.24e-20	Zinc knuckle family protein;Zinc knuckle family protein;Zinc knuckle family protein
Seq24946	-5.38988	1.51e-22	2.47e-20	Unannotated transcript
Seq25696	-3.70411	1.52e-22	2.49e-20	peptidyl-prolyl cis-trans isomerase fkbp9
Seq22691	-3.79316	1.54e-22	2.51e-20	neutral alpha-glucosidase ab
Seq22336	-5.30034	1.58e-22	2.57e-20	Type I phosphodiesterase / nucleotide pyrophosphatase family protein
Seq25885	-4.55685	1.9e-22	3.09e-20	ntf2-related export protein
Seq27878	-7.26554	1.96e-22	3.19e-20	T26696 hypothetical protein Y38H6C.6 - Caenorhabditis elegans
Seq72425	3.51587	2.1e-22	3.4e-20	Unannotated transcript
Seq28688	-11.3641	2.13e-22	3.44e-20	Unannotated transcript
Seq47648	11.3842	2.15e-22	3.46e-20	Unannotated transcript
Seq41048	4.82089	2.22e-22	3.57e-20	transthyretin-like protein 46
Seq25578	-5.26539	2.24e-22	3.59e-20	putative regulator of innate immunity protein 3
Seq77607	-3.99582	2.34e-22	3.75e-20	transmembrane protein
Seq78948	4.51166	2.37e-22	3.78e-20	saccharopine dehydrogenase-like oxidoreductase
Seq28736	-6.98344	2.73e-22	4.36e-20	kynureninase
Seq19413	6.02557	2.76e-22	4.4e-20	Unannotated transcript
Seq27374	-5.85922	2.9e-22	4.6e-20	trans-Golgi protein GMx33
Seq30975	-6.25846	2.95e-22	4.67e-20	glutamyl aminopeptidase
Seq56005	7.02504	3.03e-22	4.8e-20	dihydroxy-3-keto-5-methylthiopentene dioxygenase-like protein 1
Seq4015	-4.22376	3.13e-22	4.93e-20	cuticular collagen
Seq25224	-5.96339	3.19e-22	5.02e-20	proteasome subunit alpha type 2
Seq3085	-5.07001	3.22e-22	5.06e-20	UA3-recognized allergen, partial
Seq374	-3.76518	3.37e-22	5.28e-20	A Chain A, Asparaginyl-Trna Synthetase From Brugia Malayi Complexed With The Sulphamoyl Analogue Of Asparaginyl-Adenylate
Seq18595	-4.4865	3.76e-22	5.88e-20	calreticulin precursor
Seq4730	-4.53257	3.82e-22	5.96e-20	short branched chain specific acyl
Seq1983	-3.66671	3.9e-22	6.07e-20	putative regulator of innate immunity protein 3
Seq58482	7.00089	4.75e-22	7.37e-20	Unannotated transcript
Seq18816	-7.64834	4.79e-22	7.44e-20	Unannotated transcript
Seq37227	-10.7912	4.94e-22	7.64e-20	Unannotated transcript
Seq7157	-3.5693	5.69e-22	8.78e-20	homologous to Bombyx mori multiprotein bridging factor, putative
Seq24344	-4.3936	6.04e-22	9.3e-20	udp-glucuronosyltransferase ugt-50
Seq26778	-6.67805	6.25e-22	9.62e-20	Unannotated transcript
Seq30218	-5.07582	6.3e-22	9.66e-20	hypothetical protein LOAG_13274, partial
Seq40359	-3.63303	6.31e-22	9.66e-20	e3 ubiquitin-protein ligase arih2
Seq71713	5.80641	6.46e-22	9.87e-20	Unannotated transcript
Seq58500	4.29128	6.81e-22	1.04e-19	hypothetical protein LOAG_00808
Seq32840	-11.3251	6.95e-22	1.06e-19	hypothetical protein ASU_12136
Seq1333	-8.834	6.96e-22	1.06e-19	RhoGEF domain containing protein
Seq62055	8.05715	7.11e-22	1.08e-19	Protein CBG14786
Seq14370	-4.72401	7.66e-22	1.16e-19	putative serpin-like protein ma 3388
Seq52001	4.39309	7.79e-22	1.18e-19	hypothetical protein LOAG_18294
Seq25469	-4.58447	8.19e-22	1.23e-19	sulfhydryl oxidase 1
Seq76395	4.46849	8.3e-22	1.25e-19	hypothetical protein LOAG_05421
Seq46693	-3.71091	8.94e-22	1.34e-19	Unannotated transcript
Seq58477	5.16519	9.06e-22	1.36e-19	patched domain-containing protein 3
Seq40332	4.62823	9.18e-22	1.37e-19	metallophosphoesterase 1
Seq12988	11.0957	9.37e-22	1.4e-19	Unannotated transcript
Seq41162	7.62882	9.93e-22	1.48e-19	Unannotated transcript
Seq63957	3.91911	1.03e-21	1.53e-19	Unannotated transcript
Seq28882	-6.41017	1.1e-21	1.63e-19	Ani s 10 allergen precursor
Seq44898	4.16654	1.12e-21	1.66e-19	actin-related protein 10
Seq55602	-3.80288	1.22e-21	1.8e-19	ANIS1_ANISI RecName: Full=Major allergen Ani s 1; AltName: Full=21 kDa allergen; AltName: Full=Excretory gland allergen Ans1; AltName: Allergen=Ani s 1; Flags: Precursor
Seq58755	6.32919	1.23e-21	1.82e-19	hypothetical protein ASU_07427
Seq22380	-7.32603	1.24e-21	1.82e-19	pugilistDominant
Seq7334	-5.95771	1.39e-21	2.04e-19	Unannotated transcript
Seq3343	-3.87734	1.54e-21	2.25e-19	plasma membrane calcium-transporting atpase 3
Seq52895	-3.77142	1.69e-21	2.48e-19	Unannotated transcript
Seq45994	3.62528	1.77e-21	2.58e-19	nadh dehydrogenase iron-sulfur protein
Seq68128	3.86891	1.93e-21	2.81e-19	Unannotated transcript
Seq22137	-9.04785	2.12e-21	3.08e-19	sulfhydryl oxidase 1
Seq36837	-6.23831	2.24e-21	3.25e-19	Unannotated transcript
Seq45801	4.83244	2.25e-21	3.26e-19	Fukutin
Seq6840	-4.77146	2.27e-21	3.28e-19	death-inducer obliterator 1
Seq41105	-3.58708	2.77e-21	3.99e-19	ANIS1_ANISI RecName: Full=Major allergen Ani s 1; AltName: Full=21 kDa allergen; AltName: Full=Excretory gland allergen Ans1; AltName: Allergen=Ani s 1; Flags: Precursor
Seq62765	4.14077	2.77e-21	3.99e-19	Troponin T
Seq11889	-5.18243	2.85e-21	4.09e-19	Unannotated transcript
Seq47108	7.37812	2.89e-21	4.14e-19	Unannotated transcript
Seq18934	-3.96315	2.99e-21	4.28e-19	hypothetical protein LOAG_01052
Seq17838	-8.68045	3e-21	4.29e-19	6-pyruvoyl tetrahydrobiopterin synthase
Seq37357	-10.6257	3.02e-21	4.3e-19	Unannotated transcript
Seq48666	-6.26062	3.17e-21	4.51e-19	Unannotated transcript
Seq72191	4.58046	3.36e-21	4.78e-19	Unannotated transcript
Seq43181	5.31337	3.48e-21	4.93e-19	hypothetical protein ASU_04081
Seq4814	-4.09061	3.59e-21	5.08e-19	Protein ACP-5
Seq2768	-3.56034	3.64e-21	5.15e-19	Lipase family protein
Seq46071	4.22555	3.77e-21	5.32e-19	hypothetical protein ASU_01744
Seq26153	-10.8136	3.95e-21	5.56e-19	rRNA promoter binding protein
Seq68011	-4.69505	4e-21	5.62e-19	Hypothetical protein CBG21646
Seq31238	-8.58722	4.55e-21	6.38e-19	Unannotated transcript
Seq15456	5.21069	4.69e-21	6.56e-19	ubiquitin
Seq29502	-5.18228	4.89e-21	6.83e-19	Unannotated transcript
Seq51610	5.24167	4.96e-21	6.91e-19	Unannotated transcript
Seq84447	8.65577	4.97e-21	6.92e-19	Unannotated transcript
Seq63048	5.0545	5.02e-21	6.98e-19	activator of 90 kda heat shock protein atpase-like protein 1
Seq7842	-5.68329	5.05e-21	7.01e-19	Unannotated transcript
Seq15455	5.27489	5.14e-21	7.12e-19	ubiquitin
Seq3593	-3.85502	5.16e-21	7.12e-19	tectonin beta-propeller repeat-containing protein 2
Seq63780	11.1928	5.44e-21	7.5e-19	Unannotated transcript
Seq80006	-3.38953	5.59e-21	7.7e-19	serine threonine-protein kinase ulk1
Seq882	-4.41563	5.86e-21	8.05e-19	onchocystatin
Seq7907	-4.1784	6.14e-21	8.42e-19	Protein T12E12.3
Seq52756	3.71204	6.4e-21	8.76e-19	hypothetical protein ASU_07295
Seq2052	-4.18096	6.76e-21	9.23e-19	flagellar biosynthesis protein FliS
Seq52143	3.66409	6.83e-21	9.32e-19	adenosylhomocysteinase
Seq10494	-10.4884	6.87e-21	9.35e-19	Unannotated transcript
Seq23059	-5.02703	7.66e-21	1.04e-18	ANISERP protein
Seq169	-3.75531	8.1e-21	1.1e-18	CBR-GON-2 protein
Seq45706	-3.77872	8.41e-21	1.14e-18	Unannotated transcript
Seq82479	4.1871	8.66e-21	1.17e-18	DEAD box polypeptide 17, variant 3
Seq17431	-4.9325	9.54e-21	1.29e-18	e3 ubiquitin-protein ligase arih2
Seq61689	4.60337	1.02e-20	1.38e-18	acetyl
Seq6955	-4.95279	1.06e-20	1.42e-18	adp-ribosylation factor-related protein 1
Seq20820	-3.4588	1.09e-20	1.47e-18	ani s 4 allergen
Seq42520	4.32685	1.17e-20	1.56e-18	Uncharacterized protein C28H8.8
Seq27495	-5.39412	1.22e-20	1.63e-18	cytochrome oxidase subunit I, partial (mitochondrion)
Seq35175	-4.55862	1.27e-20	1.69e-18	Unannotated transcript
Seq14009	-7.52868	1.28e-20	1.71e-18	Unannotated transcript
Seq6431	-3.76282	1.29e-20	1.71e-18	putative thioredoxin-2
Seq59794	4.29851	1.3e-20	1.73e-18	cytochrome c oxidase subunit I
Seq15344	-7.71192	1.38e-20	1.83e-18	PREDICTED: polyubiquitin-B
Seq4576	-5.01496	1.4e-20	1.85e-18	Protein T09A5.15
Seq32208	-10.4759	1.52e-20	2.01e-18	Unannotated transcript
Seq28267	-6.17489	1.53e-20	2.01e-18	Unannotated transcript
Seq38468;Seq11456	-5.31678	1.6e-20	2.11e-18	Unannotated transcript;hypothetical protein ASU_05570
Seq84261	-10.9251	1.73e-20	2.27e-18	linker histone H1 and H5 family protein
Seq448	-3.54503	1.77e-20	2.31e-18	solute carrier family 39
Seq26065	-4.30646	1.8e-20	2.36e-18	putative succinyl- ligase subunit
Seq4666	-3.38474	1.96e-20	2.56e-18	disks large 1 tumor suppressor protein
Seq4438	-4.07449	2.05e-20	2.67e-18	influenza virus ns1a-binding protein
Seq77140	4.12402	2.05e-20	2.67e-18	rna-binding protein 38
Seq27656	-4.74052	2.06e-20	2.67e-18	Dual specificity phosphatase, catalytic domain containing protein
Seq59403	-3.36383	2.13e-20	2.76e-18	Ani s 1 allergen
Seq7400	-5.68289	2.19e-20	2.84e-18	Unannotated transcript
Seq62082	6.06348	2.19e-20	2.84e-18	hypothetical protein LOAG_10365
Seq83045	4.38521	2.22e-20	2.87e-18	hspb1-associated protein 1-like protein
Seq53181	4.62453	2.32e-20	2.98e-18	wd repeat-containing protein 47
Seq62517	5.31408	2.48e-20	3.19e-18	hypothetical protein LOAG_00114
Seq30047	-6.01208	2.6e-20	3.34e-18	ribosomal protein l50
Seq53188	4.90334	2.66e-20	3.41e-18	60s ribosomal protein l8
Seq36434	-4.29678	2.83e-20	3.62e-18	Unannotated transcript
Seq58640	3.81112	2.86e-20	3.66e-18	epsin-2
Seq53574	3.37563	2.95e-20	3.76e-18	muscle m-line assembly protein unc-89
Seq5497	-4.73023	2.98e-20	3.8e-18	sulfate permease family protein
Seq40708;Seq13659	-3.67484	3.4e-20	4.32e-18	Unannotated transcript;Unannotated transcript
Seq78831	-4.34378	3.44e-20	4.36e-18	Thioredoxin-like protein p19 precursor
Seq4826	3.93741	3.77e-20	4.78e-18	HsGCN1
Seq26164	-5.59325	3.82e-20	4.84e-18	mpv17-like protein 2
Seq47103	4.67044	3.84e-20	4.85e-18	Unannotated transcript
Seq64405	4.94707	4.12e-20	5.19e-18	Unannotated transcript
Seq71791	-4.72243	4.28e-20	5.38e-18	Unannotated transcript
Seq35965	-12.3871	4.3e-20	5.4e-18	Unannotated transcript
Seq10820	-6.96142	4.59e-20	5.75e-18	Unannotated transcript
Seq30336	-10.9172	4.71e-20	5.9e-18	Unannotated transcript
Seq43109	4.28863	4.73e-20	5.91e-18	serine incorporator 3
Seq71638	-4.98446	4.98e-20	6.21e-18	Unannotated transcript
Seq26229	-3.60172	5.04e-20	6.28e-18	hypothetical protein ASU_07674
Seq74643	5.89882	5.14e-20	6.39e-18	Unannotated transcript
Seq46185	3.82241	5.2e-20	6.45e-18	Unannotated transcript
Seq63672	5.54721	5.54e-20	6.87e-18	lysozyme-3
Seq1767	-4.7062	5.62e-20	6.95e-18	SNARE domain-containing protein
Seq55902	4.77506	6.07e-20	7.49e-18	nuclear hormone receptor family member nhr-28
Seq8769	5.1868	6.11e-20	7.54e-18	Unannotated transcript
Seq72836	-3.8456	6.47e-20	7.96e-18	Unannotated transcript
Seq1611	-5.50976	6.57e-20	8.07e-18	solute carrier family 23 member 2
Seq56762	3.64021	6.79e-20	8.34e-18	STE/STE20/PAKA protein kinase
Seq44752	5.85934	7.13e-20	8.74e-18	Protein F25G6.7, isoform b
Seq45497	3.27243	7.9e-20	9.66e-18	Alpha amylase, catalytic domain containing protein
Seq6164	-3.55266	8.01e-20	9.79e-18	hypothetical protein LOAG_08319
Seq23444	-3.54337	9.21e-20	1.12e-17	dual specificity phosphatase
Seq9367	-3.26039	9.32e-20	1.13e-17	px domain-containing protein
Seq15968	-11.4377	9.44e-20	1.15e-17	Unannotated transcript
Seq3403	-3.34959	1e-19	1.21e-17	60 kda ss-a ro ribonucleoprotein-like protein
Seq57903	4.79543	1.05e-19	1.28e-17	Aspartyl/Asparaginyl beta-hydroxylase family protein
Seq1469	-5.00405	1.06e-19	1.28e-17	transmembrane protein
Seq11869	-4.91588	1.07e-19	1.29e-17	RNA binding protein
Seq64597	6.74099	1.09e-19	1.31e-17	Unannotated transcript
Seq63320	4.0162	1.11e-19	1.34e-17	glycoprotein 3-alpha-l-fucosyltransferase a
Seq15535	-8.7455	1.13e-19	1.36e-17	ubiquitin, partial
Seq63634	4.26737	1.21e-19	1.46e-17	peptidyl-prolyl cis-trans isomerase 3
Seq79068	5.06822	1.22e-19	1.47e-17	proteasome subunit alpha type 6
Seq61257	3.38823	1.27e-19	1.52e-17	Protein EEF-1A.1
Seq79796	-3.69226	1.28e-19	1.52e-17	briggsae cbr-abf-2 protein
Seq27455	-8.25688	1.35e-19	1.61e-17	PREDICTED: polyubiquitin-A-like
Seq6630	-3.71475	1.38e-19	1.64e-17	hypothetical protein LOAG_00277
Seq15970	-10.2553	1.48e-19	1.76e-17	Unannotated transcript
Seq5503	-4.84511	1.56e-19	1.85e-17	putative beta-arrestin
Seq45667	7.11611	1.61e-19	1.91e-17	PREDICTED: UDP-GlcNAc:betaGal beta-1,3-N-acetylglucosaminyltransferase-like protein 1-like
Seq59913	3.85242	1.69e-19	2e-17	nascent polypeptide-associated complex subunit alpha
Seq12855	-3.65886	1.7e-19	2e-17	atp-dependent zinc metalloprotease yme1-like protein
Seq19717	-4.30958	1.71e-19	2.01e-17	c-1-tetrahydrofolate cytoplasmic
Seq6181	-4.10558	1.73e-19	2.04e-17	hypothetical protein ASU_12521
Seq14372	-4.28649	1.74e-19	2.05e-17	putative serpin-like protein ma 3388
Seq11294	-5.9307	1.75e-19	2.05e-17	PREDICTED: polyubiquitin-C-like
Seq30387	-4.72521	1.84e-19	2.16e-17	hypothetical protein ASU_13851
Seq9103	-3.9051	1.89e-19	2.21e-17	lipoate-protein ligase B containing protein
Seq11095	-4.06624	1.99e-19	2.32e-17	hypothetical protein ASU_09434
Seq1166	-3.49061	2.02e-19	2.35e-17	Unannotated transcript
Seq2702	-4.2731	2.03e-19	2.37e-17	Unannotated transcript
Seq30043	-4.58538	2.2e-19	2.56e-17	ANISERP protein
Seq12638	-4.9714	2.22e-19	2.57e-17	hypothetical protein CRE_02158
Seq7796	-6.20348	2.33e-19	2.7e-17	Unannotated transcript
Seq38398	-4.11684	2.36e-19	2.73e-17	Unannotated transcript
Seq62552	4.63805	2.4e-19	2.77e-17	Transmembrane protein 16C
Seq23540	-3.65087	2.44e-19	2.82e-17	transcriptional repressor nf-x1-like protein
Seq28409	-3.92974	2.55e-19	2.93e-17	arf-gap with ank repeat and ph domain-containing protein 3
Seq79423	-5.34971	2.74e-19	3.15e-17	Unannotated transcript
Seq29569	-4.23904	2.76e-19	3.16e-17	PAP/25A associated domain containing protein
Seq59818	5.27884	2.76e-19	3.16e-17	Unannotated transcript
Seq4660	-3.50539	2.99e-19	3.42e-17	gdp-l-fucose synthase
Seq6658	-4.20911	3.09e-19	3.53e-17	arf-gap with ank repeat and ph domain-containing protein 3
Seq19528	-9.33193	3.11e-19	3.55e-17	AF126830_1 C-type lectin Tc-ctl-4
Seq33034	-5.37812	3.28e-19	3.74e-17	Unannotated transcript
Seq4451	-4.28411	3.45e-19	3.93e-17	protein max
Seq6005	-3.97957	3.48e-19	3.96e-17	acetyltransferase
Seq44638	3.64562	3.58e-19	4.06e-17	cytochrome c oxidase subunit III
Seq19839	-4.3749	3.63e-19	4.11e-17	rrna methyltransferase 3
Seq8799	-8.39921	3.7e-19	4.18e-17	Unannotated transcript
Seq3354	-3.809	3.81e-19	4.3e-17	aspartic protease 6
Seq24431	-10.9914	3.98e-19	4.49e-17	Unannotated transcript
Seq35124	-5.38498	4e-19	4.5e-17	Unannotated transcript
Seq43489	3.9285	4.07e-19	4.57e-17	Unannotated transcript
Seq71150	-4.85034	4.1e-19	4.61e-17	Unannotated transcript
Seq29150	-3.95721	4.14e-19	4.64e-17	tyrosine aminotransferase
Seq14127	-3.42508	4.16e-19	4.66e-17	Ani s 10 allergen precursor
Seq23461	-4.06792	4.39e-19	4.91e-17	trans- -enoyl- reductase
Seq7357	-5.46456	4.44e-19	4.95e-17	Unannotated transcript
Seq16337	-4.80542	4.46e-19	4.96e-17	PREDICTED: similar to dimethylaniline monooxygenase
Seq78111	5.68551	4.74e-19	5.28e-17	Ani s 12 allergen
Seq32801	-6.54079	5.06e-19	5.62e-17	Unannotated transcript
Seq21582	-4.10211	5.1e-19	5.65e-17	trafficking protein particle complex subunit 8
Seq26941	-4.62616	5.83e-19	6.45e-17	atp-dependent rna helicase dhx8
Seq10674	-4.16082	5.97e-19	6.6e-17	putative serpin-like protein ma 3388
Seq11293;Seq11291	-4.15851	6.01e-19	6.63e-17	hypothetical protein ASU_11358;Unannotated transcript
Seq63767	8.82827	6.41e-19	7.07e-17	Unannotated transcript
Seq29025	-8.16911	6.45e-19	7.1e-17	hypothetical protein WUBG_01575, partial
Seq40304	3.33877	6.48e-19	7.12e-17	thyroid hormone receptor interactor 12
Seq35614	-5.35789	6.51e-19	7.15e-17	Unannotated transcript
Seq17406	-4.37702	6.55e-19	7.18e-17	Unannotated transcript
Seq8828	6.92159	6.59e-19	7.21e-17	hypothetical protein LOAG_01347
Seq5536	-4.00208	6.65e-19	7.27e-17	calreticulin-like protein
Seq55413	4.77668	6.81e-19	7.44e-17	putative s-adenosylmethionine synthase 3
Seq31173	-10.6167	6.9e-19	7.52e-17	Unannotated transcript
Seq41904	3.72343	7.38e-19	8.03e-17	Unannotated transcript
Seq55801	5.69037	7.76e-19	8.43e-17	an1-type zinc finger protein 2b
Seq7584	-10.963	7.83e-19	8.5e-17	Unannotated transcript
Seq46362	6.87452	7.99e-19	8.66e-17	wu:fc32f04 protein
Seq40703	6.02628	8.02e-19	8.67e-17	Unannotated transcript
Seq16302	-6.64622	8.03e-19	8.67e-17	hypothetical protein DICSQDRAFT_73601, partial
Seq63842	4.72024	8.12e-19	8.76e-17	Unannotated transcript
Seq30274	-3.83395	8.25e-19	8.89e-17	hypothetical protein ASU_03670
Seq61266	6.11628	8.31e-19	8.94e-17	hypothetical protein LOAG_03599
Seq23789	-4.49895	8.56e-19	9.19e-17	39s ribosomal protein
Seq2470	-5.13153	8.72e-19	9.35e-17	Unannotated transcript
Seq14366	-10.9331	8.94e-19	9.57e-17	Pao retrotransposon peptidase family protein
Seq34767	-5.65163	9.26e-19	9.9e-17	acyl- desaturase
Seq34748	-8.4111	9.44e-19	1.01e-16	Unannotated transcript
Seq84379	4.76046	9.83e-19	1.05e-16	hypothetical protein LOAG_00872
Seq63899	3.8711	1.04e-18	1.11e-16	defective mitochondrial respiration family member protein 1
Seq27092	-3.93175	1.07e-18	1.14e-16	hypothetical protein ASU_07427
Seq24853	-4.1798	1.16e-18	1.23e-16	rRNA promoter binding protein
Seq7937	-6.65193	1.17e-18	1.24e-16	Unannotated transcript
Seq14914	-10.292	1.17e-18	1.24e-16	Unannotated transcript
Seq60673	-3.95702	1.18e-18	1.25e-16	putative serpin-like protein ma 3388
Seq44455	3.49106	1.21e-18	1.28e-16	Amyloid A4 extracellular domain containing protein
Seq39714	3.26777	1.23e-18	1.29e-16	KAPC_ASCSU RecName: Full=cAMP-dependent protein kinase catalytic subunit; Short=PKA C
Seq8583	10.9544	1.28e-18	1.34e-16	Unannotated transcript
Seq77633	-4.0095	1.3e-18	1.36e-16	PREDICTED: 80 kDa MCM3-associated protein isoform X1
Seq1356	-3.94208	1.31e-18	1.38e-16	hypothetical protein ASU_13933
Seq72766	6.82843	1.38e-18	1.44e-16	Unannotated transcript
Seq23355	-3.19195	1.4e-18	1.47e-16	putative myoglobin
Seq32820	-6.25782	1.42e-18	1.49e-16	Unannotated transcript
Seq5369	-3.30231	1.42e-18	1.49e-16	PREDICTED: uncharacterized protein LOC100877061
Seq32789	-6.45029	1.46e-18	1.52e-16	Unannotated transcript
Seq36184	-3.3569	1.53e-18	1.59e-16	Unannotated transcript
Seq51608	3.49947	1.6e-18	1.66e-16	2-amino-3-ketobutyrate coenzyme A ligase, mitochondrial precursor
Seq61825	3.25133	1.66e-18	1.72e-16	putative import inner membrane translocase subunit tim17
Seq6178	-3.70063	1.67e-18	1.73e-16	pre-SET domain-containing protein family protein
Seq17909	-4.31189	1.73e-18	1.79e-16	Unannotated transcript
Seq10053	6.70682	1.74e-18	1.8e-16	Unannotated transcript
Seq5613	-4.44493	1.77e-18	1.82e-16	aspartic protease 6
Seq31371	-4.08623	1.81e-18	1.87e-16	Protein DMD-7, isoform a
Seq52215	6.00633	1.87e-18	1.92e-16	beta tubulin isotype 1
Seq476	-6.67428	1.93e-18	1.99e-16	Hyaluronidase-1
Seq25164	-4.06537	2e-18	2.06e-16	kinesin-associated protein 3
Seq6728	-3.46212	2.08e-18	2.14e-16	hypothetical protein ASU_05683
Seq62176	4.35275	2.16e-18	2.21e-16	fatty-acid and retinol-binding protein 1
Seq71943	5.90062	2.18e-18	2.23e-16	Unannotated transcript
Seq36688	-5.28183	2.19e-18	2.23e-16	Unannotated transcript
Seq4703	-3.46142	2.32e-18	2.37e-16	60S ribosomal protein L44
Seq52824	3.10435	2.37e-18	2.42e-16	NADH dehydrogenase subunit 4
Seq31441	-4.93977	2.4e-18	2.44e-16	Unannotated transcript
Seq26806	-3.32596	2.62e-18	2.66e-16	Protein T27D12.1, isoform a
Seq27018	-3.41484	2.67e-18	2.7e-16	putative enoyl
Seq13478	-5.26681	2.7e-18	2.74e-16	Protein B0035.13
Seq76373	-3.54997	2.79e-18	2.82e-16	UA3-recognized allergen, partial
Seq27197	-4.35057	2.83e-18	2.85e-16	tankyrase-1
Seq11345	7.42933	2.93e-18	2.96e-16	Hypothetical protein CBG11138
Seq26651	-5.98825	2.97e-18	2.99e-16	NADH dehydrogenase subunit 4
Seq45784	3.53717	3.02e-18	3.04e-16	hypothetical protein LOAG_09584
Seq46321	5.08181	3.07e-18	3.08e-16	protein lethal essential for life
Seq3353	-4.34643	3.14e-18	3.15e-16	aspartic protease 6
Seq35926	-10.7849	3.46e-18	3.46e-16	Unannotated transcript
Seq3399	-5.1297	3.51e-18	3.52e-16	Scaffold attachment factor B
Seq23364	-3.31792	3.58e-18	3.57e-16	CRE-NRF-5 protein
Seq7387	-4.10214	3.65e-18	3.64e-16	Protein MRPL-32
Seq45024	3.28221	3.67e-18	3.66e-16	methionine aminopeptidase 2
Seq46216	3.97273	3.91e-18	3.89e-16	hypothetical protein ASU_13851
Seq73669	-4.2859	3.93e-18	3.91e-16	Unannotated transcript
Seq65503	5.89404	3.94e-18	3.91e-16	surf1-like protein
Seq59705	3.9243	4.12e-18	4.09e-16	hypothetical protein ASU_12891
Seq41517	6.91189	4.15e-18	4.11e-16	Unannotated transcript
Seq76859	4.08838	4.22e-18	4.17e-16	serine threonine-protein kinase spk-1
Seq1361	-3.87824	4.25e-18	4.19e-16	hypothetical protein CAEBREN_10232
Seq60686;Seq46481	4.8319	4.44e-18	4.37e-16	Unannotated transcript;Unannotated transcript
Seq19571	-3.43436	4.53e-18	4.46e-16	transthyretin-like protein 46
Seq16	-3.20126	5.26e-18	5.17e-16	ARID/BRIGHT DNA binding domain containing protein
Seq54182	6.95854	5.38e-18	5.28e-16	cysteine-rich venom protein, putative
Seq50965	3.77234	5.4e-18	5.3e-16	Collagen alpha
Seq5034	-3.84355	5.47e-18	5.36e-16	aspartic protease
Seq7349	-10.1543	5.49e-18	5.37e-16	Unannotated transcript
Seq23467	-4.28266	5.65e-18	5.52e-16	chaperonin-like protein HSP60
Seq253	-8.26461	5.67e-18	5.53e-16	Unannotated transcript
Seq938	-4.17514	5.76e-18	5.61e-16	SH2 domain-containing protein
Seq21821	-4.27738	5.78e-18	5.62e-16	TK/FAK protein kinase
Seq52287	-10.3614	5.96e-18	5.8e-16	Unannotated transcript
Seq60919	10.7037	6.37e-18	6.18e-16	Unannotated transcript
Seq80858	-4.93084	6.39e-18	6.2e-16	Unannotated transcript
Seq4364	-3.69471	6.41e-18	6.21e-16	ribonuclease z
Seq33287	-6.43888	6.45e-18	6.24e-16	Unannotated transcript
Seq75130	5.00367	6.55e-18	6.33e-16	atx related family member (atx-2)
Seq30996	-10.6401	6.76e-18	6.52e-16	Unannotated transcript
Seq83613	4.88058	6.98e-18	6.72e-16	Unannotated transcript
Seq5729	-3.55167	7e-18	6.74e-16	histone H3
Seq44675	4.71632	7.15e-18	6.87e-16	Protein SVH-1
Seq6514	-4.2117	7.18e-18	6.89e-16	hypothetical protein ASU_05658
Seq123	-10.1289	7.28e-18	6.98e-16	alpha-fucosyltransferase
Seq36867	-10.6926	8.01e-18	7.67e-16	Unannotated transcript
Seq6503	-5.06483	8.19e-18	7.83e-16	Unannotated transcript
Seq28115	-4.18418	8.55e-18	8.16e-16	trans-Golgi protein GMx33
Seq6934	-3.72536	9.39e-18	8.96e-16	small heat shock protein ov25-1
Seq78760	4.14285	9.43e-18	8.97e-16	Unannotated transcript
Seq60378	5.31948	9.43e-18	8.97e-16	nck-interacting protein
Seq57153	4.01851	9.44e-18	8.97e-16	ring finger protein nhl-1
Seq40590	5.35979	9.84e-18	9.34e-16	Unannotated transcript
Seq18349	-3.38639	9.89e-18	9.37e-16	Protein T07F10.6
Seq44792	3.27892	1e-17	9.47e-16	Protein F09F7.7, isoform a
Seq32904	-6.15409	1e-17	9.48e-16	Unannotated transcript
Seq1566	-7.51589	1.04e-17	9.81e-16	PREDICTED: uncharacterized protein LOC100808108
Seq28224	-3.50903	1.05e-17	9.9e-16	hypothetical protein Bm1_27220
Seq66131	4.64536	1.08e-17	1.02e-15	Unannotated transcript
Seq2057	-4.12496	1.14e-17	1.08e-15	hypothetical protein ASU_11250
Seq53997	4.30817	1.16e-17	1.09e-15	protein phosphatase 1 regulatory subunit 12a
Seq29907	-6.13451	1.19e-17	1.11e-15	acylamino-acid-releasing enzyme
Seq30446	-10.7018	1.19e-17	1.12e-15	Unannotated transcript
Seq4606	-3.47054	1.2e-17	1.12e-15	Unannotated transcript
Seq39828	5.07163	1.24e-17	1.16e-15	dynamin, putative
Seq52854	-5.90521	1.25e-17	1.16e-15	Hyaluronidase-1
Seq42988	-3.26691	1.35e-17	1.25e-15	UA3-recognized allergen, partial
Seq4117	-6.57747	1.37e-17	1.27e-15	hypothetical protein FOMMEDRAFT_100095, partial
Seq22942	-4.08479	1.39e-17	1.29e-15	cbm21 domain-containing protein
Seq9099	-3.68738	1.41e-17	1.31e-15	WD domain, G-beta repeat
Seq58723	3.89477	1.42e-17	1.32e-15	disorganized muscle protein 1
Seq7102	-5.41435	1.43e-17	1.32e-15	Unannotated transcript
Seq25988	-3.78551	1.45e-17	1.34e-15	Protein HIS-67
Seq33987	-5.28186	1.45e-17	1.34e-15	Unannotated transcript
Seq2631	-4.91007	1.47e-17	1.35e-15	Unannotated transcript
Seq31732	-10.6091	1.51e-17	1.39e-15	hypothetical protein OXYTRI_14248
Seq63859	3.93364	1.56e-17	1.44e-15	Unannotated transcript
Seq20224	-9.318	1.57e-17	1.44e-15	UA3-recognized allergen, partial
Seq54742	3.56205	1.58e-17	1.45e-15	Unannotated transcript
Seq25558	-3.38916	1.6e-17	1.47e-15	hypothetical protein ASU_07427
Seq22991	4.22352	1.63e-17	1.49e-15	PREDICTED: similar to scavenger receptor cysteine-rich protein isoform 1
Seq63527	3.92311	1.65e-17	1.51e-15	hypothetical protein
Seq80810	-3.82628	1.71e-17	1.56e-15	Unannotated transcript
Seq5473	-4.00214	1.72e-17	1.57e-15	trna (uracil-5-)-methyltransferase-like protein a
Seq24436	-10.9713	1.78e-17	1.62e-15	small heat shock protein ov25-1
Seq53763	5.60268	1.84e-17	1.67e-15	putative glycogen synthase
Seq72708;Seq10239	5.77114	1.86e-17	1.69e-15	Unannotated transcript;Unannotated transcript
Seq77580	-3.40014	1.9e-17	1.73e-15	Pao retrotransposon peptidase family protein
Seq62312	4.64195	1.9e-17	1.73e-15	Unannotated transcript
Seq22516	-3.27859	1.91e-17	1.73e-15	chaperonin-like protein HSP60
Seq1379	-4.2027	2.03e-17	1.84e-15	Unannotated transcript
Seq28013	-4.36544	2.04e-17	1.84e-15	hypothetical protein LOAG_09584
Seq29285	-3.07436	2.09e-17	1.88e-15	Unannotated transcript
Seq7580	-7.48895	2.15e-17	1.94e-15	Unannotated transcript
Seq59426	3.27707	2.16e-17	1.94e-15	Uncharacterized protein C35A5.10
Seq229	-3.29668	2.22e-17	2e-15	ankyrin repeat-containing protein
Seq10673	-5.46673	2.34e-17	2.1e-15	putative serpin-like protein ma 3388
Seq27940	-5.40229	2.42e-17	2.17e-15	glycerate kinase
Seq63853	4.52225	2.43e-17	2.18e-15	Protein C25H3.17
Seq5523	-3.84701	2.47e-17	2.21e-15	hypothetical protein ASU_04753
Seq19653	-6.56435	2.5e-17	2.23e-15	Unannotated transcript
Seq47377	-6.81695	2.51e-17	2.24e-15	hypothetical protein WUBG_00197
Seq29601	-3.27104	2.52e-17	2.24e-15	epicuticlin
Seq937	-5.87328	2.6e-17	2.32e-15	Unannotated transcript
Seq45663	6.24874	2.72e-17	2.42e-15	fatty acid elongation protein 3
Seq57864	-5.52815	2.8e-17	2.49e-15	Hypothetical protein CBG00535
Seq28284	-3.09944	2.93e-17	2.6e-15	hypothetical protein CAEBREN_32771
Seq847	-3.14607	2.94e-17	2.61e-15	p3 protein
Seq52589	4.63184	3.04e-17	2.69e-15	LIM domain-containing protein
Seq30490	-6.48635	3.06e-17	2.71e-15	gtp-binding protein 2
Seq42375	3.3138	3.11e-17	2.75e-15	Unannotated transcript
Seq80048	-3.05038	3.22e-17	2.84e-15	small heat shock protein ov25-1
Seq4932	-3.94331	3.24e-17	2.85e-15	Unannotated transcript
Seq3729	-3.67977	3.24e-17	2.85e-15	coatomer subunit beta
Seq1546	-6.52644	3.24e-17	2.85e-15	Hypothetical protein CBG00535
Seq76537	3.65666	3.38e-17	2.97e-15	coatomer subunit beta
Seq31372	-4.2857	3.42e-17	3e-15	hypothetical protein ASU_12891
Seq62231	3.12091	3.44e-17	3.02e-15	Unannotated transcript
Seq55538	3.51695	3.62e-17	3.17e-15	putative peroxiredoxin prdx-3
Seq2940	-3.97218	3.86e-17	3.37e-15	Unannotated transcript
Seq38427;Seq34995;Seq2885	-3.36835	3.94e-17	3.44e-15	Unannotated transcript;Unannotated transcript;putative replication factor c subunit 5
Seq16996	-3.26079	3.99e-17	3.48e-15	1-acyl-sn-glycerol-3-phosphate acyltransferase acl-12
Seq1738	-3.33871	4.04e-17	3.52e-15	fatty acid elongation protein 3
Seq32561	-7.05172	4.08e-17	3.55e-15	Unannotated transcript
Seq16137	-3.47062	4.15e-17	3.61e-15	thrombospondin type 1 domain-containing protein
Seq78080	-3.34472	4.21e-17	3.65e-15	nose resistant to fluoxetine protein 6
Seq14774	-5.98814	4.24e-17	3.68e-15	hypothetical protein OXYTRI_14248
Seq83153	3.42308	4.38e-17	3.79e-15	atp-dependent zinc metalloprotease yme1-like protein
Seq5693	-3.27324	4.39e-17	3.8e-15	acetylcholinesterase 4
Seq15078	-9.78256	4.45e-17	3.85e-15	putative dolichol-phosphate mannosyltransferase
Seq74671	4.53661	4.52e-17	3.9e-15	Unannotated transcript
Seq16734	-3.42431	4.61e-17	3.97e-15	transbilayer amphipath transporter protein 2
Seq62922	5.43568	4.63e-17	3.98e-15	putative phospholipid-transporting atpase va
Seq42408	3.78664	4.65e-17	4e-15	cell division cycle and apoptosis regulator protein 1
Seq51736	4.4437	4.7e-17	4.04e-15	hypothetical protein LOAG_01102
Seq42252	3.28561	4.71e-17	4.05e-15	Unannotated transcript
Seq45937	-3.59301	4.73e-17	4.06e-15	ASABF-delta
Seq54941	3.8999	4.74e-17	4.06e-15	coronin-like protein cor-1
Seq475	-3.02102	4.83e-17	4.13e-15	60s ribosomal protein l6
Seq10312	-10.0239	4.84e-17	4.13e-15	Unannotated transcript
Seq23406	-10.0251	5.06e-17	4.32e-15	PREDICTED: similar to scavenger receptor cysteine-rich protein isoform 1
Seq45838	3.83505	5.2e-17	4.43e-15	probable transport protein Sec61 alpha subunit
Seq55183	7.39577	5.22e-17	4.45e-15	RNA polymerase Rpb7, N-terminal domain containing protein
Seq1036	4.4288	5.28e-17	4.49e-15	Unannotated transcript
Seq35966	-12.9643	5.35e-17	4.55e-15	Unannotated transcript
Seq5360	-3.99838	5.39e-17	4.58e-15	abnormal pharyngeal pumping eat-20
Seq30799	-10.3092	5.42e-17	4.59e-15	Unannotated transcript
Seq21521	-8.41381	5.57e-17	4.71e-15	NADH dehydrogenase subunit 5
Seq19366	-5.83444	5.65e-17	4.78e-15	Unannotated transcript
Seq1355	-3.6171	5.81e-17	4.91e-15	Protein F25D1.3
Seq11598	-3.6958	5.82e-17	4.91e-15	protein humpback-1
Seq55826	3.56478	6.77e-17	5.7e-15	cytochrome oxidase subunit 2, partial (mitochondrion)
Seq80464	-3.34108	6.88e-17	5.79e-15	Unannotated transcript
Seq30127	-7.22878	6.96e-17	5.85e-15	Unannotated transcript
Seq2276	-3.33157	6.97e-17	5.85e-15	elmo domain-containing protein 2
Seq83126	2.93875	7.02e-17	5.89e-15	propionyl- carboxylase beta
Seq9042	-6.978	7.23e-17	6.06e-15	Hyaluronidase-1
Seq42280	4.79519	7.28e-17	6.09e-15	ubiquitin, partial
Seq45121	5.11457	7.46e-17	6.24e-15	hypothetical protein ASU_00801
Seq4246	-10.2387	7.51e-17	6.27e-15	Unannotated transcript
Seq4235	-3.18726	7.54e-17	6.29e-15	zinc finger protein, variant 2
Seq29228	-6.65773	7.55e-17	6.29e-15	gpi ethanolamine phosphate transferase 2
Seq44975	3.32635	7.6e-17	6.32e-15	cuticle collagen rol-6
Seq19575	-6.69494	7.68e-17	6.39e-15	vesicular glutamate transporter 2
Seq27849	-4.59176	7.75e-17	6.44e-15	B-box zinc finger family protein, partial
Seq59136	4.85707	7.89e-17	6.55e-15	t-complex protein 1 subunit delta
Seq41733	-4.33387	8.02e-17	6.65e-15	PREDICTED: histone-lysine N-methyltransferase SETMAR-like
Seq20821	-3.26498	8.17e-17	6.76e-15	ani s 4 allergen
Seq23751	-3.04861	8.27e-17	6.84e-15	intermediate filament protein b
Seq7069	-4.63954	8.28e-17	6.84e-15	Protein C24A3.2, isoform b
Seq9902	-3.55688	8.49e-17	7.01e-15	Unannotated transcript
Seq61965	5.12177	8.55e-17	7.04e-15	NADH dehydrogenase subunit 1
Seq113	-7.86029	8.87e-17	7.3e-15	aspartic protease
Seq22146	-3.97266	8.93e-17	7.34e-15	silk fibroin
Seq441	-5.89739	9.32e-17	7.66e-15	Unannotated transcript
Seq30055	-4.61231	9.38e-17	7.7e-15	hypothetical protein ASU_10285
Seq76406	-3.41986	9.45e-17	7.74e-15	protein ced-11
Seq7708	-8.57171	9.56e-17	7.82e-15	Unannotated transcript
Seq76923	3.51918	9.95e-17	8.14e-15	chondroitin sulfate synthase 2
Seq772	-3.49721	1.02e-16	8.33e-15	Collagen alpha
Seq25871	-8.11909	1.02e-16	8.33e-15	NADH dehydrogenase subunit 1
Seq7125	-4.03262	1.02e-16	8.34e-15	rest corepressor spr-1
Seq4095	-3.44479	1.03e-16	8.39e-15	AMP-binding enzyme family protein
Seq7453	-5.29759	1.03e-16	8.4e-15	Unannotated transcript
Seq41872	-2.94957	1.05e-16	8.51e-15	hemoglobin, partial
Seq44609	3.27587	1.1e-16	8.96e-15	leukotriene a-4 hydrolase
Seq27939	-3.89899	1.11e-16	9.04e-15	hypothetical protein ASU_05448
Seq52204	4.31439	1.13e-16	9.12e-15	ANTH domain containing protein
Seq30604	-4.75244	1.16e-16	9.39e-15	poly -specific endoribonuclease-like protein
Seq4454	-3.34825	1.19e-16	9.61e-15	oxidoreductase, short chain dehydrogenase/reductase family protein
Seq41372	2.96726	1.21e-16	9.77e-15	glycerate kinase
Seq73224;Seq73223	5.32833	1.22e-16	9.85e-15	Unannotated transcript;Unannotated transcript
Seq10740	5.36897	1.3e-16	1.04e-14	Unannotated transcript
Seq7850	-3.50989	1.3e-16	1.05e-14	Unannotated transcript
Seq39453	3.23034	1.31e-16	1.05e-14	hypothetical protein LOAG_03263
Seq24021	-3.10082	1.31e-16	1.05e-14	Protein Y43F8C.13
Seq3738	-3.3458	1.34e-16	1.07e-14	Protein M153.2
Seq33517	-8.55784	1.34e-16	1.08e-14	Unannotated transcript
Seq36346	-4.22418	1.35e-16	1.08e-14	Unannotated transcript
Seq62800	3.95531	1.36e-16	1.08e-14	HsGCN1
Seq13278	-3.99166	1.41e-16	1.13e-14	bifunctional glutamate proline--trna ligase
Seq45109	3.45104	1.43e-16	1.14e-14	hypothetical protein ASU_04983
Seq53362	5.82378	1.47e-16	1.17e-14	wd repeat-containing protein 36
Seq62732	4.47824	1.48e-16	1.18e-14	ATP synthase alpha chain, mitochondrial precursor
Seq39934	7.27424	1.48e-16	1.18e-14	mitogen-activated protein kinase kinase kinase mlt
Seq33813	-6.38996	1.5e-16	1.19e-14	Unannotated transcript
Seq63588	4.54394	1.5e-16	1.19e-14	Motile sperm domain-containing protein, putative
Seq2573	-5.56084	1.51e-16	1.2e-14	hypothetical protein MTR_5g051030
Seq58686	3.41015	1.55e-16	1.23e-14	Protein RRBS-1
Seq4600	-3.19618	1.57e-16	1.24e-14	alp enigma encoding family member (alp-1)
Seq60734	4.23157	1.58e-16	1.25e-14	hypothetical protein ASU_02148
Seq2567	-3.13243	1.63e-16	1.28e-14	delta-1-pyrroline-5-carboxylate
Seq33810	-6.28875	1.66e-16	1.31e-14	Unannotated transcript
Seq62436	6.06168	1.74e-16	1.37e-14	Unannotated transcript
Seq41511	3.61302	1.76e-16	1.39e-14	isovaleryl-CoA dehydrogenase, putative
Seq63971	3.59363	1.76e-16	1.39e-14	hypothetical protein Bm1_34370
Seq820	-3.72461	1.78e-16	1.4e-14	Unannotated transcript
Seq6920	-4.91379	1.96e-16	1.54e-14	gpi ethanolamine phosphate transferase 2
Seq6741	-3.3956	1.97e-16	1.54e-14	ethanolamine-phosphate cytidylyltransferase
Seq4566	-6.45113	2.04e-16	1.6e-14	Unannotated transcript
Seq18183	-3.14889	2.04e-16	1.6e-14	hbs1-like protein
Seq22462	-10.0226	2.06e-16	1.61e-14	AF126830_1 C-type lectin Tc-ctl-4
Seq62854	3.58267	2.07e-16	1.62e-14	regulator of microtubule dynamics protein 1
Seq7706	-4.33597	2.11e-16	1.64e-14	Unannotated transcript
Seq37361	-8.01251	2.13e-16	1.66e-14	Unannotated transcript
Seq3104	-4.12881	2.14e-16	1.67e-14	hypothetical protein ASU_02082
Seq43285	3.40306	2.27e-16	1.76e-14	hypothetical protein CRE_00785
Seq33293;Seq28699	-11.6646	2.28e-16	1.77e-14	Unannotated transcript;Unannotated transcript
Seq78938	3.86678	2.29e-16	1.78e-14	sap domain-containing ribonucleoprotein
Seq25148	-3.71347	2.35e-16	1.82e-14	SXP/RAL-2 family protein
Seq58716	3.64521	2.35e-16	1.82e-14	hypothetical protein WUBG_09090
Seq79667	5.30242	2.38e-16	1.84e-14	Unannotated transcript
Seq52818	4.62538	2.41e-16	1.86e-14	Uncharacterized protein Y92H12BR.3
Seq2556	-5.27678	2.43e-16	1.88e-14	ASABF-delta
Seq9152	-3.31945	2.44e-16	1.88e-14	guanine nucleotide exchange factor mss4-like protein
Seq453	-3.3715	2.45e-16	1.89e-14	spindle- and centromere-associated protein
Seq57180	-7.45009	2.49e-16	1.92e-14	polyubiquitin
Seq14797	-3.74661	2.5e-16	1.92e-14	Unannotated transcript
Seq4435	-3.00333	2.51e-16	1.93e-14	TcHSLR3.620, partial
Seq36958	-5.29143	2.53e-16	1.94e-14	Unannotated transcript
Seq3171	-3.67098	2.53e-16	1.94e-14	angiogenic factor with g patch and fha domains 1
Seq27857	-6.2565	2.55e-16	1.95e-14	Avidin precursor
Seq73670	-3.97049	2.56e-16	1.95e-14	Unannotated transcript
Seq54460	2.87058	2.56e-16	1.96e-14	cytochrome b
Seq58972	3.64896	2.58e-16	1.97e-14	nucleoprotein tpr
Seq6961	-3.48563	2.61e-16	1.99e-14	putative v-type proton atpase subunit f
Seq21057	5.57113	2.61e-16	1.99e-14	cytochrome p450 4c1
Seq2654	-5.08327	2.62e-16	1.99e-14	NADH dehydrogenase subunit 2
Seq65915	-6.9572	2.68e-16	2.03e-14	Unannotated transcript
Seq73851	3.71189	2.7e-16	2.05e-14	Unannotated transcript
Seq6017	-3.94084	2.72e-16	2.06e-14	annexin-b12
Seq34139	-4.60581	2.74e-16	2.07e-14	Unannotated transcript
Seq31543	-4.44849	2.78e-16	2.1e-14	bifunctional coenzyme a synthase
Seq31473	-6.05936	2.79e-16	2.11e-14	Unannotated transcript
Seq45810	4.12387	2.84e-16	2.15e-14	golgi to er traffic protein 4-like protein
Seq52069	4.23899	2.84e-16	2.15e-14	cral-trio domain-containing protein
Seq52872	3.93679	3e-16	2.26e-14	prolyl endopeptidase
Seq16795	-6.0534	3.01e-16	2.26e-14	aspartic protease 6
Seq2962	-3.46986	3.1e-16	2.33e-14	maguk p55 subfamily member 5
Seq77883	-4.4751	3.16e-16	2.37e-14	rfx-like transcription factor daf-19
Seq32817	-3.84913	3.2e-16	2.4e-14	Unannotated transcript
Seq9209	-3.83161	3.2e-16	2.4e-14	polypeptide n-acetylgalactosaminyltransferase 4
Seq19570	-3.42323	3.23e-16	2.42e-14	transthyretin-like protein 46
Seq60029	3.99913	3.23e-16	2.42e-14	zinc transporter zip14
Seq582	-4.60043	3.28e-16	2.45e-14	Unannotated transcript
Seq553	-3.79163	3.41e-16	2.55e-14	Unannotated transcript
Seq4714	-5.29895	3.67e-16	2.74e-14	agrin
Seq26924	-5.2636	3.72e-16	2.77e-14	Protein CBG07705
Seq18273	-3.1462	3.8e-16	2.83e-14	BTB/POZ domain containing protein
Seq33158	-9.85063	3.85e-16	2.86e-14	Unannotated transcript
Seq9096	-3.43028	3.88e-16	2.89e-14	Unannotated transcript
Seq7119	-4.0965	4.02e-16	2.99e-14	S-adenosylmethionine decarboxylase proenzyme
Seq83246	4.3059	4.09e-16	3.04e-14	Unannotated transcript
Seq52490	3.64067	4.12e-16	3.05e-14	glucose-6-phosphate isomerase
Seq68484	-9.64278	4.14e-16	3.06e-14	Unannotated transcript
Seq78280	2.95665	4.25e-16	3.14e-14	cytochrome b
Seq36413	-4.31388	4.25e-16	3.14e-14	Unannotated transcript
Seq61497	3.86763	4.26e-16	3.14e-14	hypothetical protein ASU_02854
Seq43039	4.51747	4.71e-16	3.47e-14	Unannotated transcript
Seq80879	-4.19758	4.83e-16	3.56e-14	Unannotated transcript
Seq8391	-3.12694	4.89e-16	3.6e-14	Unannotated transcript
Seq10610	-3.69962	4.98e-16	3.66e-14	serine threonine-protein kinase warts
Seq47285	5.36691	5.01e-16	3.68e-14	soma ferritin
Seq21328	3.69894	5.01e-16	3.68e-14	Ani s 11 allergen precursor
Seq62088	2.98538	5.04e-16	3.7e-14	putative 5-hydroxyisourate hydrolase
Seq15647	-3.7256	5.05e-16	3.7e-14	acylamino-acid-releasing enzyme
Seq1875	-4.24493	5.26e-16	3.85e-14	hypothetical protein ASU_09430
Seq6051	-3.36032	5.36e-16	3.92e-14	synaptophysin synaptoporin family protein
Seq45443	3.96395	5.53e-16	4.04e-14	Collagen triple helix repeat
Seq7219	-4.35874	5.82e-16	4.24e-14	hypothetical protein WUBG_04017
Seq16617	4.48226	5.92e-16	4.31e-14	protease inhibitor
Seq18042	-3.58485	5.93e-16	4.32e-14	serine threonine-protein kinase pelle
Seq51929	3.50464	5.97e-16	4.34e-14	NADH dehydrogenase subunit 4
Seq63952	6.31374	6.12e-16	4.45e-14	hypothetical protein ASU_09815
Seq38625	-5.05065	6.16e-16	4.47e-14	Unannotated transcript
Seq27082	-5.18955	6.22e-16	4.51e-14	hypothetical protein WUBG_04017
Seq79369	-2.85855	6.25e-16	4.53e-14	eukaryotic translation initiation factor 2 subunit 2
Seq609	-3.83333	6.4e-16	4.63e-14	Unannotated transcript
Seq82462	-2.85614	6.55e-16	4.74e-14	Unannotated transcript
Seq45434	3.82112	6.75e-16	4.88e-14	cre-clc-1 protein
Seq43420	-3.60053	6.94e-16	5e-14	hypothetical protein ASU_06898
Seq33228	-6.444	7.55e-16	5.44e-14	Unannotated transcript
Seq44942	4.9157	7.69e-16	5.54e-14	collagen protein
Seq15610	-3.61749	7.71e-16	5.54e-14	60s ribosomal protein l31
Seq15590	6.11999	7.72e-16	5.55e-14	hypothetical protein LOAG_05421
Seq46198	3.78758	7.78e-16	5.59e-14	golgi apparatus protein 1-like protein
Seq63389	6.73839	7.81e-16	5.6e-14	Uncharacterized protein F10B5.2
Seq47123	-2.958	7.83e-16	5.61e-14	Unannotated transcript
Seq60310	3.78111	8.31e-16	5.95e-14	hypothetical protein ASU_07569
Seq41588	-3.28597	8.37e-16	5.99e-14	Pao retrotransposon peptidase family protein
Seq59293	3.37492	8.46e-16	6.04e-14	60s ribosomal protein l23a
Seq25100	-3.69153	8.52e-16	6.08e-14	nuclear hormone receptor family member nhr-28
Seq25783	-5.22766	8.82e-16	6.29e-14	serine threonine-protein kinase ulk1
Seq28822	-2.86337	8.85e-16	6.3e-14	putative regulator of innate immunity protein 3
Seq53752	3.66465	8.86e-16	6.31e-14	transitional endoplasmic reticulum ATPase TER94
Seq6237	-7.68549	8.9e-16	6.33e-14	onchocystatin
Seq32091	-5.91937	9.03e-16	6.41e-14	alpha-fucosyltransferase
Seq46174	4.81889	9.15e-16	6.5e-14	Unannotated transcript
Seq24973	-3.92458	9.38e-16	6.65e-14	myosin-4
Seq27002	-3.24876	9.42e-16	6.67e-14	presequence protease
Seq61759	6.49104	9.71e-16	6.87e-14	charged multivesicular body protein 1b
Seq766	-8.02809	9.87e-16	6.98e-14	Unannotated transcript
Seq913	-3.22238	1.12e-15	7.92e-14	hypothetical protein LOAG_09584
Seq6073	-4.75684	1.13e-15	8e-14	hypothetical protein WUBG_11223
Seq45467	4.22211	1.14e-15	8.02e-14	C. briggsae CBR-ASM-1 protein
Seq80711	4.21878	1.18e-15	8.29e-14	hypothetical protein WUBG_01015
Seq61562	5.5111	1.2e-15	8.48e-14	hypothetical protein ASU_14129
Seq52018	3.22359	1.21e-15	8.5e-14	hypothetical protein LOAG_00277
Seq1458	-3.64231	1.22e-15	8.54e-14	udp-glucuronosyltransferase ugt-50
Seq56130	-4.23874	1.22e-15	8.56e-14	GL20619
Seq8231	-10.5211	1.22e-15	8.57e-14	Unannotated transcript
Seq1331	-9.9534	1.24e-15	8.72e-14	Unannotated transcript
Seq23419	-4.81735	1.26e-15	8.83e-14	asparagine synthetase domain-containing protein 1
Seq3409	-4.14196	1.28e-15	8.95e-14	Unannotated transcript
Seq43611	3.32357	1.3e-15	9.06e-14	cytosolic beta-glucosidase
Seq5454	-3.08995	1.32e-15	9.23e-14	atp-dependent rna helicase dhx8
Seq79365	3.58115	1.33e-15	9.28e-14	Unannotated transcript
Seq53644	-5.86148	1.36e-15	9.5e-14	AF126830_1 C-type lectin Tc-ctl-4
Seq17904	-5.92637	1.37e-15	9.5e-14	Unannotated transcript
Seq3898	-3.11588	1.39e-15	9.66e-14	nuclear hormone receptor family member nhr-28
Seq57675	4.05446	1.41e-15	9.8e-14	alpha- -mannosylglycoprotein 6-beta-n-acetylglucosaminyltransferase
Seq63051	6.99574	1.43e-15	9.93e-14	adp-ribosylation factor-related protein 1
Seq46625	3.69763	1.43e-15	9.93e-14	putative phospholipid-transporting atpase va
Seq26062	4.49922	1.52e-15	1.06e-13	Unannotated transcript
Seq22431	-4.4699	1.54e-15	1.06e-13	Protein T25E4.1
Seq27620	-3.16842	1.64e-15	1.13e-13	Putative exosome complex exonuclease RRP41
Seq30069	-4.40806	1.73e-15	1.19e-13	kinesin-like protein kif13a
Seq8973	-7.02096	1.74e-15	1.2e-13	Unannotated transcript
Seq44335	-3.20605	1.79e-15	1.23e-13	Unannotated transcript
Seq51550	5.02798	1.82e-15	1.26e-13	dnaK protein
Seq77753	2.84241	1.84e-15	1.27e-13	17-beta-hydroxysteroid dehydrogenase type 6
Seq42826	3.00438	1.88e-15	1.3e-13	Variant SH3 domain containing protein
Seq72591	5.76789	1.93e-15	1.32e-13	Unannotated transcript
Seq74375	10.4544	1.95e-15	1.34e-13	Unannotated transcript
Seq23885	-11.1583	1.96e-15	1.34e-13	NADH dehydrogenase subunit 2
Seq8551	-2.95163	1.96e-15	1.34e-13	putative enoyl
Seq1394	-3.75833	1.97e-15	1.35e-13	hypothetical protein ASU_02013
Seq7765	-7.56002	2.01e-15	1.38e-13	Unannotated transcript
Seq59034	6.94411	2.1e-15	1.44e-13	Protein C05D12.1
Seq63297	4.06825	2.12e-15	1.45e-13	riboflavin kinase
Seq28488	-3.33289	2.12e-15	1.45e-13	e3 ubiquitin-protein ligase rnf19b
Seq52062	3.65505	2.12e-15	1.45e-13	heat repeat-containing protein 5b
Seq59056	3.49031	2.15e-15	1.46e-13	Protein NRA-1, isoform b
Seq51752	2.76591	2.15e-15	1.47e-13	DEAD box polypeptide 17, variant 3
Seq29958	-7.93489	2.18e-15	1.48e-13	TPA: gag-pol polyprotein
Seq58507	3.89316	2.18e-15	1.48e-13	putative vitellogenin precursor-like protein
Seq61737	4.30886	2.23e-15	1.51e-13	cytochrome p450 4c1
Seq4548	-3.87546	2.32e-15	1.57e-13	krueppel-like factor 1
Seq63854	-5.41198	2.32e-15	1.57e-13	hypothetical protein, partial
Seq27435	3.62013	2.34e-15	1.59e-13	Unannotated transcript
Seq60388	7.99749	2.39e-15	1.62e-13	Protein TTR-36
Seq7304	-4.99307	2.41e-15	1.63e-13	nicotinic acetylcholine receptor subunit alpha 6 transcript variant 5, partial
Seq27407	-6.32163	2.52e-15	1.7e-13	Protein T21D12.12
Seq24753	-6.83327	2.54e-15	1.71e-13	ubiquitin, partial
Seq22041	-4.22168	2.54e-15	1.71e-13	Putative AC9 transposase
Seq84374	3.22866	2.58e-15	1.74e-13	zinc finger protein
Seq3332	-2.85384	2.6e-15	1.75e-13	protein lsm12-like protein a
Seq10616	-9.35622	2.66e-15	1.79e-13	Pao retrotransposon peptidase family protein
Seq28691	-3.36716	2.71e-15	1.82e-13	Protein T01B6.1
Seq2714	2.89327	2.71e-15	1.82e-13	Pao retrotransposon peptidase family protein
Seq15921	-3.30839	2.77e-15	1.86e-13	Unannotated transcript
Seq23029	-3.69295	2.79e-15	1.87e-13	TPR Domain containing protein
Seq6945	-2.75529	2.85e-15	1.91e-13	translocating chain-associated membrane protein 1-like 1
Seq9276	-3.00587	2.9e-15	1.94e-13	hypothetical protein ASU_03876
Seq17359	-4.81476	2.94e-15	1.96e-13	Unannotated transcript
Seq26222	-3.07114	2.96e-15	1.98e-13	epsin-2
Seq58926	3.75569	2.98e-15	1.98e-13	alanine--glyoxylate aminotransferase 2-like protein
Seq2970	-4.88739	3.04e-15	2.02e-13	Unannotated transcript
Seq4313	-7.94016	3.04e-15	2.02e-13	Unannotated transcript
Seq20500	-10.2745	3.06e-15	2.03e-13	Unannotated transcript
Seq9683	-5.79075	3.13e-15	2.08e-13	Pogo transposable element with KRAB domain
Seq23342	-4.76165	3.15e-15	2.09e-13	Protein F25G6.7, isoform b
Seq72534	4.35566	3.17e-15	2.1e-13	Unannotated transcript
Seq6723	-4.21908	3.2e-15	2.12e-13	leucine aminopeptidase 1
Seq27001	-7.3756	3.25e-15	2.15e-13	Unannotated transcript
Seq83406	4.05674	3.26e-15	2.16e-13	5 -amp-activated protein kinase subunit gamma-2
Seq22114	-3.16993	3.27e-15	2.16e-13	btb poz domain-containing protein 7
Seq25365	-10.1405	3.29e-15	2.17e-13	Unannotated transcript
Seq7869	-4.12469	3.38e-15	2.23e-13	mariner transposase
Seq3096	-2.86329	3.42e-15	2.25e-13	Pax transcription activation domain interacting protein, putative
Seq60325	10.2618	3.43e-15	2.26e-13	solute carrier family 39
Seq26075	-3.64888	3.44e-15	2.26e-13	hypothetical protein ASU_07427
Seq29277	-6.32381	3.44e-15	2.26e-13	Unannotated transcript
Seq5527	-3.50097	3.47e-15	2.28e-13	rna polymerase ii subunit b1 ctd phosphatase
Seq24039	6.51778	3.52e-15	2.31e-13	secreted protein, putative
Seq22548	-3.41124	3.62e-15	2.37e-13	zyg-9 protein
Seq31783	-3.72442	3.67e-15	2.4e-13	cation transport-related protein
Seq57611	3.37246	3.94e-15	2.58e-13	C. briggsae CBR-SPTL-1 protein
Seq7589	-6.0544	4.12e-15	2.7e-13	Unannotated transcript
Seq4679	-4.29558	4.18e-15	2.73e-13	hypothetical protein ASU_00001
Seq64200	5.07455	4.24e-15	2.77e-13	Unannotated transcript
Seq30	-3.38805	4.26e-15	2.77e-13	aquaporin-10
Seq5537	-4.19379	4.35e-15	2.83e-13	acid phosphatase 10
Seq51228	10.2388	4.36e-15	2.83e-13	Unannotated transcript
Seq3705	-7.12399	4.5e-15	2.92e-13	hypothetical protein OXYTRI_14248
Seq62444	3.5634	4.55e-15	2.95e-13	PREDICTED: cysteine desulfurase, mitochondrial isoform 1
Seq26271	-4.04878	4.6e-15	2.98e-13	tho complex subunit 7-like protein
Seq2162	-3.0371	4.6e-15	2.98e-13	1-phosphatidylinositol- -bisphosphate phosphodiesterase delta-4
Seq32628	-5.24862	4.63e-15	3e-13	ubiquitin-associated domain-containing protein 2
Seq6463	-3.19937	4.67e-15	3.02e-13	acyl- -binding protein-like protein 1
Seq45008	4.24954	4.79e-15	3.1e-13	Papain family cysteine protease containing protein
Seq7448	-5.89428	4.81e-15	3.11e-13	Unannotated transcript
Seq41878	4.69336	4.88e-15	3.15e-13	40S ribosomal protein S2, variant
Seq6772	-3.08398	5.08e-15	3.28e-13	endonuclease-reverse transcriptase
Seq62434	3.51072	5.13e-15	3.3e-13	endoplasmic reticulum lectin 1
Seq6089	-2.91438	5.18e-15	3.33e-13	phospholipase b-like 3
Seq5818	-3.23025	5.19e-15	3.34e-13	glucosamine--fructose-6-phosphate aminotransferase 1
Seq26357	-11.0523	5.2e-15	3.34e-13	UA3-recognized allergen, partial
Seq73608	5.92492	5.27e-15	3.39e-13	Unannotated transcript
Seq46261	3.78823	5.32e-15	3.41e-13	Unannotated transcript
Seq28917	-2.77208	5.36e-15	3.43e-13	eukaryotic initiation factor 4A-III, partial
Seq62051	3.07035	5.41e-15	3.47e-13	trifunctional enzyme subunit
Seq28178	-5.49855	5.51e-15	3.52e-13	RING finger protein 170
Seq22138	-4.74881	5.54e-15	3.54e-13	putative vesicular glutamate transporter eat-4
Seq3949	-2.94457	5.58e-15	3.57e-13	cask-interacting protein 2
Seq52768	3.05413	5.77e-15	3.68e-13	thioredoxin family protein
Seq54393	3.46015	5.78e-15	3.68e-13	hypothetical protein ASU_05570
Seq42363	2.83666	5.78e-15	3.68e-13	Protein C53C9.2
Seq60640	3.31465	5.9e-15	3.76e-13	ubiquinone biosynthesis protein coq
Seq24296	-2.91651	5.93e-15	3.77e-13	long-chain fatty acid transport protein 4
Seq7350	-5.63335	6.01e-15	3.82e-13	Unannotated transcript
Seq80519	4.46447	6.05e-15	3.84e-13	translocon-associated protein subunit delta
Seq29622	-4.38319	6.14e-15	3.9e-13	hypothetical protein WUBG_01680
Seq63075	4.88322	6.4e-15	4.05e-13	sumo-activating enzyme subunit aos-1
Seq313	-3.81846	6.43e-15	4.07e-13	Protein CBR-PCP-3
Seq55997	6.84011	6.48e-15	4.1e-13	coiled-coil domain-containing protein
Seq17154	-3.32733	6.5e-15	4.11e-13	hypothetical protein ASU_06959
Seq62450	2.83042	6.53e-15	4.12e-13	Unannotated transcript
Seq54039	6.07527	6.56e-15	4.14e-13	Protein CDO-1
Seq53223	6.94514	6.6e-15	4.16e-13	hypothetical protein ASU_11776
Seq28496	-3.48983	6.61e-15	4.17e-13	retinol dehydrogenase 7
Seq29540	-5.81899	6.63e-15	4.17e-13	Unannotated transcript
Seq25739	-10.3621	6.65e-15	4.18e-13	Unannotated transcript
Seq3810	-3.54857	6.78e-15	4.26e-13	Protein CBG15346
Seq6600	-4.99989	6.78e-15	4.26e-13	Scaffold attachment factor B
Seq9597	-6.51579	6.82e-15	4.28e-13	Unannotated transcript
Seq3646	-3.23175	6.83e-15	4.28e-13	Protein Y61A9LA.1
Seq79017	-3.61416	6.94e-15	4.35e-13	acylamino-acid-releasing enzyme
Seq60306	3.83564	7.16e-15	4.48e-13	wd repeat-containing protein 26
Seq7355	-4.84524	7.16e-15	4.48e-13	Unannotated transcript
Seq132	-3.33962	7.36e-15	4.6e-13	zinc finger protein 34
Seq53746	4.87821	7.43e-15	4.64e-13	protein mago nashi-like protein
Seq27543	-3.85477	7.68e-15	4.79e-13	inositol polyphosphate 5-phosphatase ocrl-1
Seq51856	4.10229	7.7e-15	4.8e-13	wd repeat-containing protein 7
Seq25673	-7.993	7.98e-15	4.97e-13	Nucleolar protein K01G5.5
Seq53086	3.42263	8.01e-15	4.99e-13	hypothetical protein ASU_09117
Seq81295	2.93004	8.04e-15	5e-13	hypothetical protein ASU_08222
Seq27443	-3.53265	8.13e-15	5.05e-13	hypothetical protein LOAG_02110
Seq28872	-4.24307	8.54e-15	5.3e-13	Unannotated transcript
Seq23943	-10.1756	8.84e-15	5.48e-13	Unannotated transcript
Seq5477	-7.04811	8.87e-15	5.49e-13	UA3-recognized allergen, partial
Seq4562	-4.63756	8.89e-15	5.51e-13	arginine/serine-rich splicing factor 3
Seq32382	-7.19756	9.19e-15	5.69e-13	Unannotated transcript
Seq5441	-2.96467	9.21e-15	5.69e-13	aspartic protease 6
Seq59213	3.04028	9.21e-15	5.69e-13	hypothetical protein Bm1_31660
Seq53158	3.13137	9.39e-15	5.79e-13	translation elongation factor aEF-2
Seq82176	5.12742	9.5e-15	5.86e-13	Unannotated transcript
Seq39861	3.53074	9.57e-15	5.9e-13	hypothetical protein LOAG_10089
Seq328	3.5069	9.82e-15	6.05e-13	Unannotated transcript
Seq58659	2.85539	9.95e-15	6.12e-13	Arp2/3 complex component protein 1
Seq41633	-2.76338	1e-14	6.17e-13	homeobox protein cut-like ceh-44
Seq7535	-5.30182	1.03e-14	6.32e-13	Unannotated transcript
Seq41725	3.31224	1.04e-14	6.38e-13	hypothetical protein WUBG_07392
Seq11074	-5.81924	1.06e-14	6.5e-13	Unannotated transcript
Seq41324	6.91063	1.06e-14	6.5e-13	Fork head domain containing protein
Seq38909	-10.0721	1.09e-14	6.64e-13	Unannotated transcript
Seq62753	-2.88004	1.11e-14	6.81e-13	linker histone H1 and H5 family protein
Seq564	-3.41406	1.17e-14	7.15e-13	Unannotated transcript
Seq35366	-10.7144	1.18e-14	7.18e-13	Unannotated transcript
Seq10427	-4.51719	1.19e-14	7.29e-13	Unannotated transcript
Seq10546	-4.48873	1.21e-14	7.38e-13	Unannotated transcript
Seq43690	-3.43174	1.23e-14	7.5e-13	Unannotated transcript
Seq56528	6.11216	1.24e-14	7.54e-13	Unannotated transcript
Seq4057	-4.59689	1.29e-14	7.82e-13	Unannotated transcript
Seq30453	-3.07161	1.29e-14	7.87e-13	Unannotated transcript
Seq32864	-7.1039	1.31e-14	7.93e-13	Unannotated transcript
Seq7412	3.73242	1.33e-14	8.08e-13	Unannotated transcript
Seq78583	3.44573	1.33e-14	8.09e-13	SET domain containing protein
Seq39143	-12.1084	1.35e-14	8.16e-13	Unannotated transcript
Seq39678	4.59176	1.35e-14	8.19e-13	proteoglycan core protein
Seq42582	4.14065	1.36e-14	8.21e-13	hypothetical protein ASU_02917
Seq41426	4.02524	1.36e-14	8.21e-13	Scaffold attachment factor B
Seq44	-3.18972	1.36e-14	8.21e-13	6-phosphogluconolactonase
Seq4651	-3.99219	1.36e-14	8.21e-13	glucocorticoid modulatory element-binding protein 1
Seq73405	4.22384	1.36e-14	8.22e-13	Unannotated transcript
Seq55822	4.78768	1.37e-14	8.24e-13	aspartic protease 6
Seq12838	-2.83597	1.39e-14	8.34e-13	small subunit ribosomal protein 1
Seq39345	4.6277	1.39e-14	8.36e-13	cation diffusion facilitator family transporter containing protein
Seq54241	2.9115	1.4e-14	8.42e-13	putative enoyl
Seq58243	5.73123	1.4e-14	8.42e-13	nadh oxidase
Seq4106	-3.49829	1.4e-14	8.43e-13	hypothetical protein LOAG_00986
Seq46798	9.97144	1.41e-14	8.46e-13	Unannotated transcript
Seq9149	-2.9816	1.42e-14	8.48e-13	hypothetical protein ASU_12624
Seq3198	-3.84642	1.42e-14	8.49e-13	Unannotated transcript
Seq9863	-5.23778	1.42e-14	8.49e-13	Unannotated transcript
Seq58511	3.38846	1.47e-14	8.78e-13	hypothetical protein ASU_12526
Seq61489	9.95048	1.51e-14	8.99e-13	hypothetical protein ASU_03815
Seq36090	-3.96512	1.51e-14	8.99e-13	putative 5-hydroxyisourate hydrolase
Seq6820	-2.82322	1.56e-14	9.28e-13	Unannotated transcript
Seq8590	-4.23426	1.63e-14	9.73e-13	Unannotated transcript
Seq26581	-3.23739	1.66e-14	9.88e-13	homeobox protein cut-like ceh-44
Seq23924	-9.89513	1.67e-14	9.91e-13	Unannotated transcript
Seq75928	3.36682	1.7e-14	1.01e-12	V-type proton ATPase subunit A
Seq57766	3.73371	1.7e-14	1.01e-12	cathepsin D-like aspartic protease
Seq26280	-10.8815	1.71e-14	1.02e-12	UA3-recognized allergen, partial
Seq6918	-4.85239	1.71e-14	1.02e-12	Protein K04H4.2, isoform c
Seq16930	-3.5413	1.8e-14	1.07e-12	corepressor interacting with rbpj 1
Seq22783	-3.15086	1.82e-14	1.08e-12	Cuticle collagen C09G5.5
Seq3917	-2.78742	1.84e-14	1.09e-12	hypothetical protein ASU_07908
Seq2139	-3.74797	1.89e-14	1.11e-12	Unannotated transcript
Seq22068	-3.03707	1.89e-14	1.12e-12	serine threonine-protein kinase mtor
Seq16966	-4.90161	1.92e-14	1.13e-12	Unannotated transcript
Seq73017	6.01723	1.93e-14	1.14e-12	Unannotated transcript
Seq56453	2.8923	1.93e-14	1.14e-12	estradiol 17-beta-dehydrogenase 8
Seq27686	-4.23965	1.95e-14	1.15e-12	A Chain A, Complex Crystal Structure Of Ascaris Suum Eif4e-3 With M7g Cap
Seq54464	3.75084	2.04e-14	1.2e-12	NADH dehydrogenase subunit 5
Seq43782	3.65851	2.05e-14	1.21e-12	hypothetical protein LOAG_00307
Seq14133	-2.87819	2.06e-14	1.21e-12	variant SH3 domain-containing protein
Seq52735	2.74344	2.08e-14	1.22e-12	ATP-binding cassette, sub-family F, member 2
Seq42294	3.04875	2.14e-14	1.26e-12	Gem-associated protein, putative
Seq13682	-3.45173	2.17e-14	1.27e-12	40S ribosomal protein S14
Seq42568	-3.07213	2.17e-14	1.27e-12	e3 ubiquitin-protein ligase arih2
Seq62365	-2.84807	2.2e-14	1.28e-12	histone h1-delta
Seq72186	9.9671	2.22e-14	1.3e-12	Unannotated transcript
Seq10488	-3.80151	2.27e-14	1.33e-12	leukocyte cell-derived chemotaxin 2
Seq53561	3.13874	2.33e-14	1.36e-12	eukaryotic translation initiation factor 4 gamma 3
Seq44760	3.756	2.34e-14	1.37e-12	cre-scd-1 protein
Seq7570	-9.87784	2.35e-14	1.37e-12	Unannotated transcript
Seq69203	7.93891	2.35e-14	1.37e-12	Unannotated transcript
Seq83196	2.80443	2.38e-14	1.38e-12	mechanosensory abnormality protein 6
Seq17855	-7.35069	2.38e-14	1.38e-12	tyrosine-protein phosphatase non-receptor type 23
Seq8345	-3.30839	2.44e-14	1.41e-12	Unannotated transcript
Seq56377	2.84814	2.47e-14	1.43e-12	heat shock protein
Seq51227	3.61498	2.49e-14	1.45e-12	Protein C31C9.2
Seq60224	3.3329	2.51e-14	1.46e-12	Protein EEF-1A.1
Seq1540	-4.87119	2.57e-14	1.49e-12	Unannotated transcript
Seq34976;Seq615	-4.66865	2.61e-14	1.51e-12	Unannotated transcript;UA3-recognized allergen, partial
Seq20939	-3.34328	2.72e-14	1.57e-12	C88690 protein F41H10.4 - Caenorhabditis elegans
Seq35856	-4.57082	2.75e-14	1.59e-12	Unannotated transcript
Seq24877	-2.98451	2.77e-14	1.6e-12	putative helicase mot1
Seq24993	-5.04964	2.78e-14	1.6e-12	Unannotated transcript
Seq1221	-9.67877	2.8e-14	1.61e-12	hypothetical protein WUBG_01575, partial
Seq57208	3.17246	2.81e-14	1.62e-12	DEAD box ATP-dependent RNA helicase, putative
Seq78729	-2.81345	2.82e-14	1.62e-12	SXP/RAL-2 family protein 2 isoform 1
Seq25166	-10.1561	2.82e-14	1.62e-12	Unannotated transcript
Seq52132	3.15452	2.83e-14	1.63e-12	60S ribosomal protein L15
Seq28174	-5.97107	2.84e-14	1.63e-12	PREDICTED: kelch domain-containing protein 10-like
Seq3035	-2.67753	2.87e-14	1.65e-12	ADP-ribosylation factor-like protein 2
Seq79283	4.2724	2.89e-14	1.65e-12	Unannotated transcript
Seq77491	-3.1646	2.89e-14	1.66e-12	adipocyte plasma membrane-associated protein
Seq7273	-4.35306	2.94e-14	1.68e-12	hypothetical protein ASU_10402
Seq43242	3.49881	2.94e-14	1.68e-12	inositol hexakisphosphate and diphosphoinositol-pentakisphosphate kinase
Seq61125	3.00991	2.95e-14	1.69e-12	heat shock 70 kda protein c
Seq31185	-5.77854	3e-14	1.71e-12	Unannotated transcript
Seq3952	-5.46409	3.01e-14	1.72e-12	Unannotated transcript
Seq12484	-6.96708	3.04e-14	1.73e-12	Unannotated transcript
Seq72187	10.1233	3.06e-14	1.74e-12	Unannotated transcript
Seq24768	-2.91203	3.06e-14	1.74e-12	lipocalin/cytosolic fatty-acid binding protein family protein
Seq51373	3.88125	3.18e-14	1.81e-12	CRE-NEP-2 protein
Seq18868	-3.55855	3.23e-14	1.84e-12	UDP-glucose:Glycoprotein Glucosyltransferase containing protein
Seq29481	-5.92	3.27e-14	1.86e-12	hypothetical protein ASU_11771
Seq77478	3.48594	3.28e-14	1.86e-12	t family of potassium channels protein 18
Seq45915	4.59079	3.3e-14	1.87e-12	Protein C24A3.2, isoform b
Seq21308	-3.89005	3.31e-14	1.87e-12	cytochrome c oxidase subunit I
Seq70175	-4.74209	3.38e-14	1.92e-12	Unannotated transcript
Seq79774	-3.11159	3.45e-14	1.95e-12	Protein F25D1.3
Seq76646	2.99129	3.46e-14	1.96e-12	serine incorporator 3
Seq45918	4.02544	3.51e-14	1.98e-12	protein-tyrosine phosphatase 1-like protein
Seq56464	5.5908	3.63e-14	2.05e-12	alpha-crystallin b chain
Seq62926	6.82567	3.66e-14	2.07e-12	Unannotated transcript
Seq22951	-5.22128	3.77e-14	2.12e-12	putative serpin-like protein ma 3388
Seq55961	4.33048	3.82e-14	2.15e-12	proteasomal atpase-associated factor 1
Seq31632	-5.47385	3.97e-14	2.23e-12	Unannotated transcript
Seq29255	-9.83286	3.99e-14	2.24e-12	Unannotated transcript
Seq9577	5.68439	4.13e-14	2.32e-12	hypothetical protein ASU_03815
Seq42361	-2.67563	4.13e-14	2.32e-12	60 kda ss-a ro ribonucleoprotein-like protein
Seq6229	-5.32213	4.14e-14	2.32e-12	C. briggsae CBR-CLEC-50 protein
Seq24468	-3.99928	4.15e-14	2.33e-12	rna-binding protein nob1
Seq56998	3.24338	4.28e-14	2.4e-12	putative elongation factor 1-beta 1-delta 2
Seq6349	-2.86086	4.31e-14	2.41e-12	acylpyruvase
Seq33227	-4.93255	4.34e-14	2.43e-12	Unannotated transcript
Seq29610	-3.93135	4.36e-14	2.44e-12	Unannotated transcript
Seq46360	3.21927	4.52e-14	2.53e-12	sestrin-1
Seq69655	2.72927	4.53e-14	2.53e-12	Unannotated transcript
Seq40069	2.6855	4.54e-14	2.53e-12	protein prrc2a
Seq29645;Seq9119	-5.84743	4.57e-14	2.55e-12	Fork head domain containing protein;Unannotated transcript
Seq52576	3.74977	4.61e-14	2.57e-12	proteasome-associated protein ecm29-like protein
Seq28185	-6.82398	4.61e-14	2.57e-12	hypothetical protein ASU_08029
Seq72848	9.76993	4.62e-14	2.57e-12	putative galectin protein 140
Seq1798	-7.45534	4.73e-14	2.63e-12	Unannotated transcript
Seq6909	-3.41919	4.75e-14	2.64e-12	hypothetical protein ASU_12490
Seq41176	3.07801	4.77e-14	2.65e-12	Protein CBG09336
Seq28840	-4.63604	4.82e-14	2.67e-12	f-box domain-containing protein
Seq30947;Seq4896	-3.20077	4.87e-14	2.7e-12	Unannotated transcript;Unannotated transcript
Seq26175	-9.88819	4.92e-14	2.73e-12	hypothetical protein CAEBREN_12621
Seq42922	3.52273	4.95e-14	2.74e-12	hypothetical protein ASU_02854
Seq854	-2.80286	5.01e-14	2.77e-12	Unannotated transcript
Seq9046	-4.92183	5.05e-14	2.79e-12	Unannotated transcript
Seq1446	-3.37522	5.06e-14	2.8e-12	ventricular myosin heavy chain-like protein
Seq16134	-3.56654	5.11e-14	2.82e-12	hypothetical protein ASU_00556
Seq29077	-9.73138	5.31e-14	2.92e-12	Unannotated transcript
Seq22611	-3.09414	5.31e-14	2.92e-12	atp synthase subunit
Seq3897	-3.48608	5.32e-14	2.93e-12	e3 ubiquitin-protein ligase huwe1
Seq54542	2.63573	5.44e-14	2.99e-12	60S ribosomal protein L5
Seq14014	-9.93329	5.47e-14	3e-12	Unannotated transcript
Seq10728	-3.75112	5.48e-14	3.01e-12	Unannotated transcript
Seq886	-3.41749	5.48e-14	3.01e-12	C. briggsae CBR-PDE-1 protein
Seq36014	-3.22089	5.54e-14	3.04e-12	60 kda ss-a ro ribonucleoprotein-like protein
Seq21348	-6.12263	5.68e-14	3.11e-12	Protein ACP-5
Seq1688	-7.47434	5.75e-14	3.15e-12	Unannotated transcript
Seq64060	-4.13456	5.75e-14	3.15e-12	Unannotated transcript
Seq36185	-6.77909	5.76e-14	3.15e-12	Unannotated transcript
Seq20055	-2.98331	5.84e-14	3.19e-12	TRAF4-associated factor 2
Seq22421	-4.23444	5.86e-14	3.2e-12	duoxa-like protein
Seq3284	-4.00254	5.89e-14	3.21e-12	Unannotated transcript
Seq25530	-3.81891	5.9e-14	3.21e-12	putative 5-hydroxyisourate hydrolase
Seq56663	4.00139	5.91e-14	3.22e-12	ATP synthase F0 subunit 6
Seq17275	4.22941	5.92e-14	3.22e-12	grip and coiled-coil domain-containing protein 1
Seq56471	2.92751	5.93e-14	3.22e-12	feminization of xx and xo animals family member (fem-1)
Seq40566	4.07919	5.94e-14	3.23e-12	Unannotated transcript
Seq17338	3.4625	5.97e-14	3.24e-12	PREDICTED: uncharacterized protein K02A2.6-like
Seq36320	-10.0864	5.99e-14	3.25e-12	Unannotated transcript
Seq4094	-3.11381	6.01e-14	3.26e-12	calcium-independent phospholipase a2-gamma
Seq19393	-3.41537	6.05e-14	3.28e-12	annexin a7
Seq3481	-6.08955	6.18e-14	3.35e-12	hypothetical protein ASU_04535
Seq4618	-3.95202	6.27e-14	3.39e-12	Unannotated transcript
Seq84001	3.97914	6.35e-14	3.43e-12	Unannotated transcript
Seq64089	5.41858	6.36e-14	3.43e-12	Unannotated transcript
Seq5721	-2.87632	6.36e-14	3.43e-12	hypothetical protein LOAG_04721
Seq21059	-4.31335	6.38e-14	3.44e-12	Unannotated transcript
Seq57558	3.42544	6.6e-14	3.56e-12	putative oxidoreductase yhdf
Seq24626	-10.0838	6.62e-14	3.57e-12	Unannotated transcript
Seq7420	-4.66097	6.69e-14	3.6e-12	Unannotated transcript
Seq10887	-5.69436	6.71e-14	3.61e-12	Protein T07F10.6
Seq52418	3.94392	6.81e-14	3.66e-12	cytochrome c oxidase subunit I, partial (mitochondrion)
Seq5535	-2.73696	6.91e-14	3.71e-12	protein transport protein sec23a
Seq51903	3.76915	7.11e-14	3.82e-12	TPA: gag-pol polyprotein
Seq38037	-9.98782	7.15e-14	3.84e-12	Unannotated transcript
Seq15253	-6.97116	7.37e-14	3.95e-12	hypothetical protein TSTA_040370
Seq8344	-3.42771	7.4e-14	3.96e-12	Unannotated transcript
Seq58998	4.15924	7.55e-14	4.05e-12	60s ribosomal protein l8
Seq46992	-5.38951	7.63e-14	4.08e-12	Unannotated transcript
Seq83584	3.45663	7.72e-14	4.13e-12	Unannotated transcript
Seq6646	-2.68113	7.83e-14	4.18e-12	Pao retrotransposon peptidase family protein
Seq80618	-2.60027	7.91e-14	4.22e-12	Unannotated transcript
Seq58499	4.03503	7.97e-14	4.25e-12	putative thioredoxin-2
Seq54477	-3.13562	8.01e-14	4.27e-12	NADH dehydrogenase subunit 2
Seq61594	3.30205	8.15e-14	4.34e-12	ras and ef-hand domain-containing protein-like protein
Seq51083	3.31719	8.23e-14	4.38e-12	corepressor interacting with rbpj 1
Seq17027	-2.7214	8.33e-14	4.43e-12	e3 ubiquitin-protein ligase ubr5
Seq77701	-2.85301	8.61e-14	4.58e-12	elmo domain-containing protein 2
Seq24388	-2.57359	8.65e-14	4.59e-12	DnaJ chaperonine
Seq4756	-7.27885	8.67e-14	4.6e-12	Unannotated transcript
Seq45506	2.96128	8.81e-14	4.68e-12	leucine-rich repeat-containing g-protein coupled receptor 4
Seq59189	3.93423	8.92e-14	4.73e-12	hypothetical protein ASU_05570
Seq53060	3.49676	8.93e-14	4.73e-12	putative phosphorylase b kinase regulatory subunit beta
Seq22887	-2.9797	9.25e-14	4.9e-12	telomerase-binding protein est1a
Seq39622	-2.90379	9.28e-14	4.91e-12	cystinosin-like protein
Seq42339	4.74909	9.31e-14	4.92e-12	Unannotated transcript
Seq4409	-2.68636	9.33e-14	4.93e-12	viral A-type inclusion protein
Seq1175	-3.09178	9.39e-14	4.96e-12	hypothetical protein ASU_10628
Seq82357	4.05738	9.4e-14	4.96e-12	Unannotated transcript
Seq1100	-3.0781	9.44e-14	4.98e-12	protein yorkie
Seq9002	-2.96108	9.47e-14	4.99e-12	Unannotated transcript
Seq7019	-3.27138	9.49e-14	4.99e-12	cre-dpy-6 protein
Seq14188	-5.92664	9.72e-14	5.12e-12	Unannotated transcript
Seq45600	2.69254	9.78e-14	5.14e-12	onchocystatin
Seq25695	-3.79525	9.84e-14	5.17e-12	cre-vha-19 protein
Seq26931	-5.01769	9.94e-14	5.22e-12	e3 ubiquitin-protein ligase arih2
Seq16051	-4.03902	1e-13	5.25e-12	Unannotated transcript
Seq46167	3.45653	1.01e-13	5.28e-12	homologous to Bombyx mori multiprotein bridging factor, putative
Seq30617	-3.25863	1.02e-13	5.34e-12	protein kish-b
Seq18179	-3.65748	1.03e-13	5.38e-12	hypothetical protein ASU_04298
Seq54510	3.69188	1.03e-13	5.41e-12	C. briggsae CBR-PSSY-1 protein
Seq61136	3.16116	1.05e-13	5.49e-12	Protein F27C1.2, isoform a
Seq81750	3.12615	1.05e-13	5.51e-12	ap-3 complex subunit delta-1
Seq11107	-5.23886	1.06e-13	5.52e-12	Protein CBG11715
Seq46057	-2.63097	1.07e-13	5.59e-12	acyl- desaturase
Seq58830	2.90996	1.08e-13	5.63e-12	collagen alpha-1(IV) chain
Seq22	-2.69817	1.1e-13	5.74e-12	cre-atp-5 protein
Seq40252	3.35325	1.13e-13	5.87e-12	Protein T24C12.3
Seq29891	-4.52193	1.14e-13	5.92e-12	serine threonine-protein kinase ulk1
Seq7202	-5.03804	1.16e-13	6.03e-12	Unannotated transcript
Seq39351	-3.15648	1.21e-13	6.28e-12	Unannotated transcript
Seq53824	5.03245	1.21e-13	6.29e-12	protein spinster-like protein 1
Seq2749	-2.78681	1.24e-13	6.41e-12	Unannotated transcript
Seq7793	-5.04275	1.24e-13	6.45e-12	Unannotated transcript
Seq20046	-2.90405	1.25e-13	6.46e-12	NADH dehydrogenase subunit 2
Seq60613	2.75005	1.27e-13	6.56e-12	DEAD box ATP-dependent RNA helicase, putative
Seq36931	-5.88435	1.27e-13	6.56e-12	nucleobindin-2
Seq6857	-3.56293	1.27e-13	6.57e-12	putative v-type proton atpase subunit f
Seq3292	-2.63644	1.28e-13	6.6e-12	Unannotated transcript
Seq26255	-10.0552	1.28e-13	6.62e-12	hypothetical protein OXYTRI_14248
Seq41567	2.97922	1.29e-13	6.65e-12	hypothetical protein ASU_11063
Seq60405	3.1076	1.3e-13	6.68e-12	Surp module family protein
Seq23110	-6.53134	1.32e-13	6.82e-12	Endonuclease/Exonuclease/phosphatase family protein
Seq84357	4.15117	1.35e-13	6.94e-12	patched family protein
Seq28238	-4.12514	1.36e-13	6.99e-12	ap2-associated protein kinase 1
Seq3869	-2.90916	1.37e-13	7.02e-12	PAN domain containing protein
Seq15024	-2.70231	1.38e-13	7.07e-12	eukaryotic peptide chain release factor subunit 1
Seq24061	-2.72344	1.38e-13	7.08e-12	DnaJ chaperonine
Seq3873	-2.67243	1.38e-13	7.09e-12	gtp-binding protein rad
Seq32807	-6.80537	1.4e-13	7.19e-12	Unannotated transcript
Seq74181	4.32159	1.41e-13	7.25e-12	Unannotated transcript
Seq6754	-2.97763	1.42e-13	7.26e-12	histone
Seq29298	-10.0702	1.42e-13	7.27e-12	hypothetical protein THAOC_14323, partial
Seq39410	3.11359	1.42e-13	7.27e-12	Protein H06I04.6, isoform b
Seq36458	-6.70774	1.45e-13	7.42e-12	Unannotated transcript
Seq25171	-2.82878	1.46e-13	7.48e-12	protein ubash3a-like protein
Seq32197	-10.1051	1.48e-13	7.57e-12	Unannotated transcript
Seq65217	4.35725	1.5e-13	7.64e-12	Unannotated transcript
Seq52753	2.91476	1.5e-13	7.65e-12	unconventional myosin heavy chain 6
Seq22339	-5.49445	1.54e-13	7.83e-12	Unannotated transcript
Seq82799	3.1464	1.54e-13	7.83e-12	Scaffold attachment factor B
Seq41827	4.89644	1.54e-13	7.83e-12	Protein ACR-9
Seq24489	-4.64209	1.54e-13	7.83e-12	B-box zinc finger family protein, partial
Seq36002	-10.2086	1.54e-13	7.83e-12	Unannotated transcript
Seq40673	-2.89323	1.55e-13	7.88e-12	UA3-recognized allergen, partial
Seq17700	-2.97309	1.56e-13	7.92e-12	proable exocyst complex component Sec6
Seq41425	4.02278	1.57e-13	7.95e-12	UDP-glucose:Glycoprotein Glucosyltransferase containing protein
Seq32617	-7.2857	1.58e-13	7.99e-12	phospholipase ddhd1
Seq4362	-3.2792	1.58e-13	7.99e-12	ubiquitin carboxyl-terminal hydrolase 7
Seq60845	3.6344	1.58e-13	8e-12	heat shock protein 60
Seq45403	5.12175	1.59e-13	8.05e-12	pyruvate kinase muscle isozyme
Seq77348	2.79087	1.59e-13	8.06e-12	protein tumorous imaginal
Seq36201	-10.0701	1.6e-13	8.06e-12	Unannotated transcript
Seq21380	-2.81612	1.62e-13	8.18e-12	putative phospholipid-transporting atpase iib
Seq62188	9.66823	1.63e-13	8.2e-12	hypothetical protein ASU_07118
Seq46169	2.88048	1.63e-13	8.21e-12	hypothetical protein ASU_12729
Seq28092	-4.30815	1.63e-13	8.21e-12	hypothetical protein ASU_04150
Seq4846	-2.8365	1.64e-13	8.27e-12	chromodomain-helicase-dna-binding protein 3-like protein
Seq60489	6.10759	1.64e-13	8.27e-12	spermatogenesis serine-rich 2-like protein
Seq41390	3.05048	1.65e-13	8.28e-12	hypothetical protein ASU_03048
Seq52283	5.3094	1.66e-13	8.33e-12	exocyst complex component 3
Seq56109	4.95497	1.69e-13	8.48e-12	Unannotated transcript
Seq24574	-3.36941	1.69e-13	8.48e-12	DOMON domain-containing protein
Seq60855	3.42729	1.69e-13	8.48e-12	eukaryotic translation elongation factor 1A protein
Seq5300	-2.82209	1.69e-13	8.48e-12	ankyrin repeat domain-containing protein 12
Seq52994	4.16238	1.71e-13	8.54e-12	hypothetical protein ASU_06689
Seq52567	5.82372	1.71e-13	8.54e-12	prolyl endopeptidase
Seq65890	-2.86251	1.72e-13	8.58e-12	Unannotated transcript
Seq46295	4.50116	1.73e-13	8.64e-12	Germinal center kinase family protein 1, isoform d
Seq54193	3.26833	1.74e-13	8.67e-12	patched domain-containing protein 3
Seq790	-3.02759	1.75e-13	8.7e-12	hypothetical protein ASU_04868
Seq1706	-7.03798	1.77e-13	8.81e-12	Unannotated transcript
Seq9493	4.99746	1.79e-13	8.9e-12	Unannotated transcript
Seq23240	-4.34064	1.81e-13	9.01e-12	troponin T
Seq22948	-10.7109	1.81e-13	9.01e-12	UA3-recognized allergen, partial
Seq2478	-2.98114	1.86e-13	9.22e-12	testosterone regulated apoptosis inducer and tumor suppressor, putative
Seq42392	-3.44372	1.86e-13	9.25e-12	venom allergen 3
Seq44242	3.35605	1.87e-13	9.27e-12	ankyrin repeat domain-containing protein 17
Seq51708	5.59841	1.87e-13	9.27e-12	calponin-like protein ov9m
Seq66270	3.59975	1.87e-13	9.29e-12	Unannotated transcript
Seq43660	5.87119	1.92e-13	9.51e-12	Unannotated transcript
Seq1057	-2.95062	1.93e-13	9.56e-12	1-phosphatidylinositol- -bisphosphate phosphodiesterase epsilon-1
Seq75920	3.51132	1.95e-13	9.65e-12	myosin-4
Seq8506	-4.38845	1.96e-13	9.69e-12	Unannotated transcript
Seq61995	3.03221	1.98e-13	9.76e-12	Unannotated transcript
Seq64359	5.949	2e-13	9.89e-12	Unannotated transcript
Seq59088	2.92248	2.02e-13	9.95e-12	6-phosphofructokinase
Seq78234	-3.33838	2.06e-13	1.02e-11	protein casc3
Seq5388	-2.58994	2.12e-13	1.05e-11	coatomer alpha subunit
Seq64845	4.55202	2.12e-13	1.05e-11	Unannotated transcript
Seq12340;Seq4101	-5.0607	2.22e-13	1.09e-11	Unannotated transcript;Immunoglobulin I-set domain containing protein
Seq36473	-6.05689	2.26e-13	1.11e-11	Unannotated transcript
Seq8588	-4.54409	2.27e-13	1.12e-11	Unannotated transcript
Seq25836	-3.53701	2.28e-13	1.12e-11	hypothetical protein ASU_12663
Seq75975	-2.60021	2.29e-13	1.12e-11	hypothetical protein Bm1_05565
Seq216	-4.67113	2.31e-13	1.13e-11	PDZ domain containing protein
Seq4456	-3.8572	2.34e-13	1.15e-11	Unannotated transcript
Seq7927	-5.87638	2.36e-13	1.15e-11	hypothetical protein Bm1_10675
Seq29377	-4.26764	2.42e-13	1.18e-11	maguk p55 subfamily member 5
Seq27774	-3.46035	2.42e-13	1.19e-11	vesicle-fusing atpase
Seq32637	-9.82209	2.51e-13	1.23e-11	Unannotated transcript
Seq29293	-2.84621	2.51e-13	1.23e-11	40S ribosomal protein S27
Seq3604	-2.69457	2.53e-13	1.23e-11	phosphate permease
Seq13581	-4.17704	2.53e-13	1.24e-11	Unannotated transcript
Seq28938	-2.97978	2.55e-13	1.24e-11	hypothetical protein ASU_01620
Seq60478	3.54964	2.57e-13	1.25e-11	hypothetical protein LOAG_08708
Seq16366	-6.79814	2.57e-13	1.25e-11	Unannotated transcript
Seq42270	3.52826	2.67e-13	1.3e-11	hypothetical protein LOAG_08022
Seq18371	-6.39595	2.68e-13	1.3e-11	Unannotated transcript
Seq74063	3.17685	2.69e-13	1.31e-11	Unannotated transcript
Seq5669	-4.98202	2.69e-13	1.31e-11	filamin-a
Seq18752	-3.3009	2.71e-13	1.32e-11	fructose- -bisphosphatase isozyme 2
Seq12648	-6.76262	2.76e-13	1.34e-11	Unannotated transcript
Seq29722	-10.2502	2.77e-13	1.34e-11	Unannotated transcript
Seq51807	2.90472	2.78e-13	1.35e-11	eukaryotic translation initiation factor 3 subunit k
Seq59743	3.96109	2.8e-13	1.35e-11	40s ribosomal protein s12
Seq63213;Seq49464	4.46448	2.8e-13	1.35e-11	carboxypeptidase e;Unannotated transcript
Seq78203	2.81282	2.81e-13	1.36e-11	phosphofructokinase
Seq30153	-5.56944	2.82e-13	1.36e-11	peptidyl-prolyl cis-trans isomerase 3
Seq47239	4.09473	2.84e-13	1.37e-11	Unannotated transcript
Seq56236	3.80657	2.92e-13	1.41e-11	yy1-associated factor 2
Seq5851	-2.90455	2.92e-13	1.41e-11	lipid phosphate phosphohydrolase 3
Seq61328	4.43181	2.92e-13	1.41e-11	cytochrome c oxidase subunit III
Seq29361	-10.0368	2.99e-13	1.44e-11	hypothetical protein OXYTRI_14248
Seq75899	-2.6403	3.01e-13	1.45e-11	Uncharacterized protein family UPF0005 containing protein
Seq22526	-6.07597	3.03e-13	1.46e-11	hypothetical protein CRE_30164
Seq71122;Seq3369;Seq49934	2.70764	3.03e-13	1.46e-11	Unannotated transcript;Unannotated transcript;Unannotated transcript
Seq83557	4.14983	3.03e-13	1.46e-11	hypothetical protein ASU_07567
Seq36949	-8.65166	3.07e-13	1.47e-11	Unannotated transcript
Seq32810	-4.16264	3.13e-13	1.5e-11	Unannotated transcript
Seq20890	-4.40919	3.13e-13	1.5e-11	Unannotated transcript
Seq58052	5.83904	3.16e-13	1.52e-11	Hypothetical 28.6 kDa protein T07A5.2 in chromosome III, putative
Seq63879	3.25554	3.21e-13	1.53e-11	protein phosphatase 1 regulatory subunit 3c
Seq61121	3.59807	3.25e-13	1.56e-11	hypothetical protein LOAG_00973
Seq6062	-2.74834	3.27e-13	1.56e-11	Lon protease homolog, mitochondrial precursor
Seq3880	-4.03145	3.3e-13	1.58e-11	oxysterol-binding protein 9
Seq3941	-3.77895	3.37e-13	1.61e-11	hypothetical protein EDEG_01213, partial
Seq41069	4.52721	3.47e-13	1.66e-11	Unannotated transcript
Seq54006	4.76642	3.47e-13	1.66e-11	ATP synthase F0 subunit 6
Seq74534	6.6342	3.55e-13	1.69e-11	putative leucine carboxyl methyltransferase 1
Seq46263	2.87228	3.64e-13	1.73e-11	hypotetical protein, conserved
Seq3548	-2.676	3.66e-13	1.74e-11	RNA binding motif protein
Seq11844	-3.26857	3.75e-13	1.78e-11	testican-3
Seq16140	-4.78387	3.88e-13	1.84e-11	mediator of rna polymerase ii transcription subunit
Seq61632	4.00033	3.89e-13	1.85e-11	Unannotated transcript
Seq73181	5.94799	3.89e-13	1.85e-11	Unannotated transcript
Seq1478	-6.85248	4e-13	1.9e-11	hypothetical protein ASU_08551
Seq44953	3.39739	4.01e-13	1.9e-11	aspartate--trna cytoplasmic
Seq54123	3.37558	4.07e-13	1.93e-11	LIM domain-containing protein
Seq51759	2.64981	4.07e-13	1.93e-11	t-complex protein 1 subunit zeta
Seq59282	4.03285	4.08e-13	1.93e-11	glycerol-3-phosphate acyltransferase 3
Seq5345	-3.02447	4.14e-13	1.96e-11	tbc1 domain family member 30
Seq76170	3.45632	4.17e-13	1.97e-11	PCI domain containing protein
Seq18017	-3.53137	4.2e-13	1.99e-11	Nematode cuticle collagen N-terminal domain containing protein
Seq46719	-3.01281	4.24e-13	2e-11	histone H2A
Seq26620	-3.54113	4.25e-13	2.01e-11	putative regulator of innate immunity protein 3
Seq24549	-3.93476	4.26e-13	2.01e-11	transmembrane protein
Seq30058	-3.72459	4.31e-13	2.03e-11	mosc domain-containing protein
Seq23974	-3.69805	4.32e-13	2.04e-11	translation elongation factor aEF-2
Seq35067;Seq33491	-4.9119	4.37e-13	2.05e-11	Unannotated transcript;Unannotated transcript
Seq3828	-2.74133	4.39e-13	2.07e-11	enhancer of polycomb-like protein 1
Seq60907	10.0459	4.44e-13	2.09e-11	Unannotated transcript
Seq52725	7.99219	4.47e-13	2.1e-11	alp enigma encoding family member (alp-1)
Seq45508	3.2799	4.47e-13	2.1e-11	protein casc3
Seq2561	-3.20475	4.48e-13	2.1e-11	Unannotated transcript
Seq21768	-7.11127	4.55e-13	2.14e-11	putative uncharacterized protein
Seq1975	-4.7939	4.56e-13	2.14e-11	Hypothetical protein CBG09799
Seq30168	-3.22353	4.58e-13	2.14e-11	60 kda ss-a ro ribonucleoprotein-like protein
Seq57008	3.00891	4.64e-13	2.17e-11	f-box only protein 42
Seq65681	5.97235	4.65e-13	2.18e-11	Unannotated transcript
Seq6828	-4.10832	4.68e-13	2.19e-11	telomerase-binding protein est1a
Seq16363	-3.39171	4.7e-13	2.19e-11	germline helicase protein 1
Seq46095	3.22396	4.71e-13	2.2e-11	hypothetical protein ASU_06002
Seq9711	2.67457	4.74e-13	2.21e-11	NADH dehydrogenase subunit 4
Seq3700	-3.99106	4.75e-13	2.22e-11	DHHC zinc finger domain-containing protein
Seq64194	5.17472	4.8e-13	2.24e-11	Unannotated transcript
Seq57312	3.4848	4.89e-13	2.28e-11	actin-related protein 2 3 complex subunit 5
Seq5989	-2.59396	4.91e-13	2.29e-11	methionine aminopeptidase 2
Seq4631	-2.72838	4.92e-13	2.29e-11	Protein KIN-4, isoform b
Seq63988	2.80132	4.98e-13	2.31e-11	hypothetical protein LOAG_10089
Seq52511	6.20944	5e-13	2.32e-11	Sphingomyelin synthase-related 1
Seq75796	3.22025	5.03e-13	2.33e-11	Ani s 11-like protein precursor
Seq58648	3.56594	5.07e-13	2.35e-11	glutamate dehydrogenase
Seq6375	-3.11408	5.18e-13	2.4e-11	putative splicing arginine serine-rich 6
Seq29476	-5.00458	5.22e-13	2.42e-11	Avidin precursor
Seq26134	-3.17418	5.29e-13	2.45e-11	putative serpin-like protein ma 3388
Seq23485	-5.96441	5.29e-13	2.45e-11	PREDICTED: uncharacterized protein LOC100865369 isoform 1
Seq1401	-2.68737	5.3e-13	2.45e-11	ribonucleoside-diphosphate reductase small chain
Seq63673	5.28784	5.33e-13	2.46e-11	Unannotated transcript
Seq27292	-9.93539	5.33e-13	2.46e-11	Unannotated transcript
Seq18721	-2.94352	5.33e-13	2.46e-11	h aca ribonucleoprotein complex non-core subunit naf1
Seq45201	3.30122	5.52e-13	2.55e-11	zgc:91928
Seq3347	-4.11041	5.53e-13	2.55e-11	Unannotated transcript
Seq1991	-4.39175	5.71e-13	2.63e-11	Protein F09F7.7, isoform a
Seq40165	2.856	5.79e-13	2.67e-11	annexin-b12
Seq5647	-2.79272	5.87e-13	2.7e-11	vacuolar protein sorting-associated protein 52-like protein
Seq28988	-2.93769	5.88e-13	2.7e-11	liver carboxylesterase 2
Seq63752	2.9224	5.94e-13	2.73e-11	dnaK protein
Seq43860	2.98324	6e-13	2.76e-11	pleckstrin-like proteiny domain-containing family m member 2
Seq1277	-5.78307	6.02e-13	2.76e-11	Unannotated transcript
Seq16716	-2.78774	6.02e-13	2.76e-11	Protein F29C4.2
Seq57586	4.73613	6.04e-13	2.77e-11	glycerate kinase
Seq61948	4.94011	6.07e-13	2.78e-11	AF251308_1 guanine nucleotide exchange factor for RAS, partial
Seq61248	5.09668	6.25e-13	2.86e-11	methylmalonic aciduria and homocystinuria type d
Seq27829	-5.13775	6.28e-13	2.87e-11	Protein DMSR-6
Seq24008	-7.10348	6.32e-13	2.89e-11	conserved unknown protein
Seq15714	-2.89807	6.35e-13	2.9e-11	tyrosine-protein phosphatase non-receptor type 13
Seq4917	-8.29928	6.39e-13	2.92e-11	Unannotated transcript
Seq78604	3.01863	6.51e-13	2.97e-11	pi-plc x domain-containing protein 2
Seq55761	5.56304	6.61e-13	3.02e-11	hypothetical protein ASU_14363
Seq56723	5.64817	6.62e-13	3.02e-11	Pao retrotransposon peptidase family protein
Seq15853	-3.90008	6.74e-13	3.07e-11	nuclear pore complex protein 15
Seq40802	2.8461	6.75e-13	3.07e-11	Protein T28D6.6, isoform a
Seq31424	-3.5899	6.81e-13	3.1e-11	putative phosphoserine aminotransferase
Seq4623	-3.37512	6.89e-13	3.13e-11	SXP/RAL-2 family protein 2 isoform 1
Seq6592	-5.21351	6.93e-13	3.15e-11	24 kDa protein
Seq57129	2.52088	6.93e-13	3.15e-11	macrophage mannose receptor 1
Seq25499	-5.4246	6.95e-13	3.16e-11	beta-taxilin
Seq38084	-10.0283	6.96e-13	3.16e-11	Unannotated transcript
Seq5937	-3.42805	6.99e-13	3.17e-11	cral-trio domain-containing protein
Seq53980	2.71521	7e-13	3.17e-11	major pepsin inhibitor 3
Seq77547	2.80367	7.02e-13	3.18e-11	cytochrome b-c1 complex subunit
Seq29576	-3.41349	7.13e-13	3.23e-11	Troponin T
Seq35797	-11.4909	7.18e-13	3.25e-11	Unannotated transcript
Seq3162	-7.85655	7.2e-13	3.26e-11	Unannotated transcript
Seq140	-4.89904	7.24e-13	3.27e-11	Protein LIM-8, isoform b
Seq37048	-5.92438	7.36e-13	3.32e-11	Unannotated transcript
Seq9858	6.07602	7.38e-13	3.33e-11	Unannotated transcript
Seq45657	3.0187	7.45e-13	3.36e-11	prostaglandin e synthase 2
Seq25082	-3.6381	7.52e-13	3.39e-11	variant SH3 domain-containing protein
Seq52120	2.83765	7.54e-13	3.4e-11	alpha- sarcomeric
Seq5563	-3.92409	7.67e-13	3.45e-11	Histidine acid phosphatase family protein
Seq81768	3.48733	7.74e-13	3.49e-11	Unannotated transcript
Seq12729	-2.86742	7.79e-13	3.5e-11	bisphosphoglycerate-independent phosphoglycerate mutase
Seq54912	4.28159	7.86e-13	3.53e-11	60s ribosomal protein l6
Seq11563	-4.75324	7.92e-13	3.56e-11	Unannotated transcript
Seq67581	9.95861	7.92e-13	3.56e-11	Unannotated transcript
Seq6043	-2.84704	7.93e-13	3.56e-11	hypothetical protein LOAG_02917
Seq54821	4.92295	7.99e-13	3.58e-11	synaptophysin synaptoporin family protein
Seq53305	3.09995	8.08e-13	3.62e-11	eukaryotic translation initiation factor 4 gamma 3
Seq84239	-5.38304	8.12e-13	3.63e-11	ribokinase
Seq59502	3.6358	8.12e-13	3.63e-11	charged multivesicular body protein 1b
Seq32582	-10.3183	8.21e-13	3.67e-11	Unannotated transcript
Seq26463	-5.46412	8.22e-13	3.67e-11	cre-sgcb-1 protein
Seq30068	-3.70877	8.25e-13	3.69e-11	hypothetical protein LOAG_05116
Seq18928	-3.10349	8.44e-13	3.77e-11	protein phosphatase 1d
Seq47464	3.06985	8.51e-13	3.8e-11	putative serine threonine-protein kinase
Seq15040	-3.5591	8.68e-13	3.87e-11	PREDICTED: polyubiquitin-A-like, partial
Seq4374	-2.65272	8.69e-13	3.87e-11	hypothetical protein ASU_11006
Seq46059	4.56003	8.79e-13	3.91e-11	bestrophin-3
Seq2777	2.59384	8.84e-13	3.94e-11	TPA: gag-pol polyprotein
Seq26885	-3.31168	8.85e-13	3.94e-11	bisphosphoglycerate-independent phosphoglycerate mutase
Seq842	-4.07231	9e-13	4e-11	post-gpi attachment to proteins factor 2
Seq6717	-3.099	9.03e-13	4.01e-11	GH18795
Seq60422	2.9844	9.03e-13	4.01e-11	Unannotated transcript
Seq57262	3.83008	9.27e-13	4.11e-11	Unannotated transcript
Seq6173	-2.74943	9.29e-13	4.12e-11	hypothetical protein ASU_02450
Seq4889	-3.14962	9.36e-13	4.15e-11	Poly(U)-binding-splicing factor half pint
Seq78156	3.49287	9.39e-13	4.16e-11	mpv17-like protein 2
Seq25538	-4.83426	9.41e-13	4.17e-11	Protein POD-1, isoform c
Seq124	-2.52046	9.44e-13	4.18e-11	lymphocyte antigen 75
Seq29652	-3.6228	9.53e-13	4.22e-11	Unannotated transcript
Seq9049	-7.09392	9.65e-13	4.27e-11	Unannotated transcript
Seq28563	-7.10977	9.68e-13	4.28e-11	major facilitator superfamily domain-containing protein 8
Seq4700	-2.84067	9.69e-13	4.28e-11	putative n-acetylgalactosaminyltransferase 9
Seq82125	3.01179	9.71e-13	4.28e-11	Ctr copper transporter family protein
Seq8449	-3.12296	9.72e-13	4.29e-11	poly(adp-ribose) polymerase pme-5
Seq2616	-2.84654	9.83e-13	4.33e-11	trans-Golgi protein GMx33
Seq64108	-2.98312	9.84e-13	4.34e-11	Unannotated transcript
Seq16841	-2.62516	1e-12	4.4e-11	Unannotated transcript
Seq83255	-2.88688	1.03e-12	4.54e-11	Protein Y71H2AM.13
Seq59300	3.44113	1.04e-12	4.59e-11	WLPL439
Seq40668	3.12844	1.06e-12	4.65e-11	methylglutaconyl
Seq32956	-5.33531	1.06e-12	4.66e-11	Unannotated transcript
Seq61487	3.62176	1.07e-12	4.68e-11	solute carrier family 25 member 36
Seq21704	-3.7344	1.07e-12	4.69e-11	histone h1-delta
Seq2932	-2.65774	1.07e-12	4.7e-11	plasma membrane calcium-transporting atpase 2
Seq54785	6.99197	1.07e-12	4.71e-11	tudor domain containing protein
Seq29683	-4.48375	1.09e-12	4.76e-11	Tubulin beta chain
Seq1101	-4.02975	1.09e-12	4.76e-11	putative cell division control protein 7-like protein 2
Seq83283	2.57003	1.1e-12	4.81e-11	beta-taxilin
Seq32948	-5.57096	1.11e-12	4.83e-11	hypothetical protein KGM_01730
Seq23060	-3.12727	1.12e-12	4.91e-11	acetylcholinesterase 4
Seq73206	3.39214	1.13e-12	4.94e-11	Unannotated transcript
Seq9416	-2.72627	1.14e-12	4.97e-11	sodium potassium-transporting atpase subunit alpha-4
Seq41493	3.15413	1.15e-12	5e-11	b-cell receptor-associated protein 31
Seq51508	3.71161	1.15e-12	5.02e-11	Protein C26B9.5
Seq15342	-8.43271	1.16e-12	5.06e-11	putative transcriptional regulator, contains C-terminal CBS domain containing protein, partial
Seq30675	-4.37542	1.17e-12	5.07e-11	cral-trio domain-containing protein
Seq73307	5.16233	1.17e-12	5.09e-11	Unannotated transcript
Seq37101	-4.35211	1.17e-12	5.09e-11	Unannotated transcript
Seq60600	6.68964	1.18e-12	5.13e-11	U6 snRNA-associated Sm-like protein LSm7
Seq1537	-4.3855	1.18e-12	5.13e-11	Unannotated transcript
Seq1659	-3.87242	1.18e-12	5.13e-11	saccharopine dehydrogenase-like oxidoreductase
Seq72427	4.56167	1.18e-12	5.14e-11	Unannotated transcript
Seq31121	-9.53651	1.19e-12	5.15e-11	Unannotated transcript
Seq21470	-8.19888	1.19e-12	5.16e-11	PREDICTED: uncharacterized protein LOC101218508, partial
Seq752	-3.43925	1.2e-12	5.18e-11	polycomb complex protein bmi-1-b
Seq50466	5.93679	1.2e-12	5.2e-11	acid sphingomyelinase-like phosphodiesterase 3b
Seq58851	3.30291	1.2e-12	5.21e-11	hypothetical protein ASU_10542
Seq61106	3.54317	1.22e-12	5.27e-11	40S ribosomal protein S2, variant
Seq59682	2.87211	1.23e-12	5.33e-11	proteasome subunit alpha type 4
Seq6383	-3.70005	1.23e-12	5.33e-11	hypothetical protein ASU_04044
Seq53786	3.7846	1.24e-12	5.36e-11	e3 ubiquitin-protein ligase huwe1
Seq36905	-3.30691	1.26e-12	5.45e-11	ribonuclease z
Seq23289	-2.63181	1.27e-12	5.49e-11	bifunctional glutamate proline--trna ligase
Seq36731	-9.79957	1.28e-12	5.51e-11	Unannotated transcript
Seq20006	-6.64223	1.29e-12	5.57e-11	Unannotated transcript
Seq29832	-6.93144	1.3e-12	5.61e-11	NADH dehydrogenase subunit 1
Seq23492	3.20193	1.31e-12	5.62e-11	NADH dehydrogenase subunit 1
Seq53080	3.31361	1.32e-12	5.67e-11	LIM domain-containing protein
Seq23988	-2.8461	1.35e-12	5.78e-11	sulfhydryl oxidase 1
Seq35392	-7.26587	1.35e-12	5.82e-11	Unannotated transcript
Seq63028	3.80089	1.36e-12	5.82e-11	Protein SLO-2, isoform c
Seq32065	-9.4993	1.38e-12	5.9e-11	Unannotated transcript
Seq1445	-4.39507	1.4e-12	6e-11	Unannotated transcript
Seq20630	-3.65149	1.41e-12	6.03e-11	putative g-protein coupled receptor
Seq4331	-2.58658	1.41e-12	6.04e-11	aminopeptidase n
Seq29604	-4.82889	1.42e-12	6.09e-11	hypothetical protein LOAG_03520
Seq4277	-2.6761	1.42e-12	6.09e-11	hypothetical protein ASU_13791
Seq39810	2.65169	1.43e-12	6.1e-11	centrosome-associated protein
Seq3855	-4.00068	1.43e-12	6.11e-11	Unannotated transcript
Seq15577	-3.79078	1.44e-12	6.15e-11	Fukutin
Seq25550	-3.75479	1.48e-12	6.31e-11	hypothetical protein LOAG_04207
Seq67684	7.32937	1.48e-12	6.31e-11	Unannotated transcript
Seq3716	-2.50979	1.48e-12	6.31e-11	protein casc3
Seq23302	-9.83602	1.49e-12	6.37e-11	hypothetical protein TSTA_040370
Seq20941	-3.0059	1.51e-12	6.44e-11	protein rogdi-like protein
Seq1216	-3.0129	1.51e-12	6.44e-11	lysine-specific demethylase 6a
Seq18348	-4.57286	1.53e-12	6.52e-11	Unannotated transcript
Seq1623	-3.46145	1.54e-12	6.54e-11	hypothetical protein WUBG_00219
Seq43410	6.14192	1.54e-12	6.56e-11	transaldolase
Seq60667	4.85585	1.56e-12	6.6e-11	hypothetical protein ASU_14106
Seq56721	5.35756	1.56e-12	6.6e-11	Unannotated transcript
Seq83556	-3.23295	1.56e-12	6.6e-11	Protein R07E5.13
Seq52246	4.70096	1.57e-12	6.65e-11	hypothetical protein ASU_02148
Seq8582	-3.2563	1.57e-12	6.65e-11	MGC83729 protein
Seq45722	3.22696	1.58e-12	6.67e-11	putative complex i intermediate-associated protein
Seq27232	-2.83792	1.58e-12	6.69e-11	protein sec13-like protein
Seq53055	3.57881	1.58e-12	6.7e-11	NADH dehydrogenase subunit 5
Seq53250	3.98624	1.59e-12	6.71e-11	ankyrin repeat and sterile alpha motif domain-containing protein 1b
Seq72833	6.09018	1.59e-12	6.71e-11	patched domain-containing protein 3
Seq47704	5.74278	1.59e-12	6.73e-11	Unannotated transcript
Seq16658	-3.21951	1.6e-12	6.76e-11	Unannotated transcript
Seq55093	3.38868	1.61e-12	6.77e-11	A Chain A, Crystal Structure Of Full-length Toxascaris Leonina Galectin
Seq45859	4.01114	1.61e-12	6.79e-11	Protein HIS-67
Seq51129	4.51669	1.61e-12	6.79e-11	integrin alpha pat-2
Seq7171	-4.47288	1.61e-12	6.79e-11	hypothetical protein LOAG_17645
Seq26221	-2.9253	1.63e-12	6.87e-11	transmembrane protein 55b-b
Seq46597	5.10687	1.64e-12	6.88e-11	Unannotated transcript
Seq4671	-3.0025	1.65e-12	6.93e-11	abl interactor 1
Seq28274	-4.59187	1.65e-12	6.95e-11	NADH dehydrogenase subunit 4
Seq19330	-4.32188	1.66e-12	6.99e-11	Protein Y6B3B.5, isoform a
Seq51612	3.04357	1.67e-12	7e-11	beta tubulin type 1
Seq14578	-4.88981	1.68e-12	7.04e-11	Unannotated transcript
Seq63714;Seq48773	3.89377	1.69e-12	7.09e-11	acyl- -binding domain-containing protein 5;Unannotated transcript
Seq51565	4.58324	1.76e-12	7.36e-11	gonadotropin-releasing hormone ii receptor
Seq40808	3.00821	1.8e-12	7.52e-11	Unannotated transcript
Seq62729	3.97922	1.8e-12	7.54e-11	h aca ribonucleoprotein complex subunit 3
Seq61539	3.03033	1.83e-12	7.67e-11	hypothetical protein LOAG_18390
Seq59720	3.72709	1.85e-12	7.71e-11	Fukutin
Seq24482	-4.08677	1.92e-12	8.02e-11	major facilitator superfamily domain-containing protein 8
Seq72509	4.223	1.93e-12	8.04e-11	Unannotated transcript
Seq64651	10.2721	1.93e-12	8.07e-11	Unannotated transcript
Seq72816	9.72807	1.96e-12	8.17e-11	Unannotated transcript
Seq17786	-3.0461	1.97e-12	8.2e-11	h aca ribonucleoprotein complex subunit 3
Seq16088	-5.30402	2e-12	8.33e-11	eukaryotic translation initiation factor 3 subunit 4
Seq19554	-4.79691	2e-12	8.34e-11	Unannotated transcript
Seq27750	-2.77504	2.01e-12	8.38e-11	40S ribosomal protein S14
Seq442	-3.05773	2.03e-12	8.42e-11	Unannotated transcript
Seq25095	-3.74488	2.04e-12	8.47e-11	yy1-associated factor 2
Seq26568	-3.10163	2.05e-12	8.5e-11	Unannotated transcript
Seq2562	-3.07664	2.05e-12	8.53e-11	EDRK rich factor, identical
Seq32040	-6.08718	2.09e-12	8.66e-11	Unannotated transcript
Seq13283	-3.23672	2.1e-12	8.69e-11	zinc finger protein, variant 3
Seq39944	4.14951	2.11e-12	8.73e-11	hypothetical protein ASU_04868
Seq53359	4.20324	2.12e-12	8.76e-11	L-isoaspartate
Seq7947	-6.1282	2.13e-12	8.82e-11	Unannotated transcript
Seq24419	-5.47973	2.15e-12	8.88e-11	Protein ACP-5
Seq60495	4.3538	2.15e-12	8.91e-11	hypothetical protein ASU_04868
Seq30022	-5.27226	2.16e-12	8.92e-11	CRE-MEC-2 protein
Seq4202	-2.46478	2.17e-12	8.98e-11	60S ribosomal protein L11
Seq50430	5.61342	2.19e-12	9.03e-11	hypothetical protein LOAG_01102
Seq76802	2.71135	2.2e-12	9.08e-11	hypothetical protein ASU_06951
Seq66211	4.98113	2.22e-12	9.16e-11	Unannotated transcript
Seq28088	-3.42666	2.26e-12	9.32e-11	Fukutin
Seq20752	-9.79533	2.26e-12	9.33e-11	transmembrane protein
Seq43639	3.57159	2.28e-12	9.38e-11	gnat family protein
Seq30341	-7.66594	2.31e-12	9.5e-11	Unannotated transcript
Seq27689	-4.50781	2.32e-12	9.54e-11	glycerate kinase
Seq13725	-2.53995	2.33e-12	9.56e-11	glutathione peroxidase
Seq53118	3.57801	2.34e-12	9.59e-11	serine threonine-protein kinase sma-6
Seq7884	-5.1323	2.34e-12	9.6e-11	Unannotated transcript
Seq29814	-3.19929	2.36e-12	9.67e-11	hypothetical protein CRE_18850
Seq46349	2.63465	2.36e-12	9.69e-11	filamin a-interacting protein 1-like protein
Seq61542	9.65942	2.38e-12	9.77e-11	Unannotated transcript
Seq18372	-4.67879	2.39e-12	9.79e-11	hypothetical protein ASU_07081
Seq21464	-3.13543	2.44e-12	9.98e-11	chloride channel protein 2
Seq54655	5.88643	2.45e-12	1e-10	copine family protein 2
Seq4650	-3.11304	2.46e-12	1.01e-10	Not1 N-terminal domain, CCR4-Not complex component family protein
Seq19049	-4.09476	2.51e-12	1.03e-10	Unannotated transcript
Seq9842	-4.23954	2.53e-12	1.03e-10	nipped-b-like protein pqn-85
Seq30397	-3.04146	2.54e-12	1.04e-10	arginyl aa-tRNA synthetase protein 1, isoform b
Seq36528	-7.13708	2.55e-12	1.04e-10	Unannotated transcript
Seq2653	-4.0694	2.61e-12	1.06e-10	NADH dehydrogenase subunit 1
Seq77291	3.94541	2.61e-12	1.06e-10	mterf domain-containing protein
Seq419	-2.82884	2.63e-12	1.07e-10	Unannotated transcript
Seq63828	2.92166	2.63e-12	1.07e-10	hypothetical protein ASU_02482
Seq30358	-3.04658	2.64e-12	1.08e-10	uridine diphosphate glucose pyrophosphatase
Seq18769	-3.4958	2.66e-12	1.08e-10	serine threonine-protein kinase mig-15
Seq25192	-5.38515	2.75e-12	1.12e-10	hypothetical protein ASU_07081
Seq26650	-2.95699	2.76e-12	1.12e-10	eukaryotic translation initiation factor 3 subunit 4
Seq14057	-3.83013	2.79e-12	1.13e-10	PREDICTED: ubuquitin c isoform X1
Seq74752	9.77554	2.8e-12	1.14e-10	alhambra, isoform P
Seq3448	-5.18797	2.82e-12	1.14e-10	venom allergen 3
Seq2487	-3.46803	2.85e-12	1.16e-10	p70
Seq13281	-3.37049	2.86e-12	1.16e-10	zinc finger protein, variant 3
Seq9496	-5.44414	2.86e-12	1.16e-10	Unannotated transcript
Seq18347	-4.17412	2.87e-12	1.16e-10	hypothetical protein ASU_10824
Seq199	-3.35897	2.97e-12	1.2e-10	hypothetical protein ASU_08085
Seq40992	3.52732	2.98e-12	1.2e-10	Unannotated transcript
Seq40360	-2.55923	2.99e-12	1.21e-10	sodium nucleoside cotransporter 1
Seq71036	9.55645	3e-12	1.21e-10	Unannotated transcript
Seq13225	-5.5396	3.01e-12	1.22e-10	Unannotated transcript
Seq1042	-4.44803	3.12e-12	1.26e-10	CRE-HCH-1 protein
Seq26951	-7.63372	3.15e-12	1.27e-10	AF126830_1 C-type lectin Tc-ctl-4
Seq3137	-4.77806	3.16e-12	1.28e-10	beta- -galactosyltransferase 1
Seq15959	-2.58649	3.24e-12	1.3e-10	Protein R07E5.13
Seq72756	6.89042	3.29e-12	1.33e-10	Unannotated transcript
Seq28497	-3.21891	3.31e-12	1.33e-10	fatty acid elongation protein 3
Seq45839	4.06854	3.32e-12	1.34e-10	hypothetical protein ASU_07662
Seq5873	-5.31693	3.38e-12	1.36e-10	f-box domain-containing protein
Seq2208	-3.4797	3.39e-12	1.36e-10	solute carrier family facilitated glucose transporter member 3
Seq52434	3.60984	3.42e-12	1.37e-10	Surp module family protein
Seq36503	-3.24175	3.44e-12	1.38e-10	Unannotated transcript
Seq6914	-3.8768	3.45e-12	1.38e-10	Protein SQRD-1, isoform d
Seq19650	-5.93402	3.45e-12	1.38e-10	Unannotated transcript
Seq7109	-4.99139	3.47e-12	1.39e-10	Unannotated transcript
Seq25053	-2.7609	3.47e-12	1.39e-10	kh domain containing protein
Seq23656	-9.47628	3.54e-12	1.42e-10	Unannotated transcript
Seq397	-2.95319	3.57e-12	1.43e-10	transcription factor AP-1
Seq82455	4.44958	3.6e-12	1.44e-10	copine family protein 2
Seq2826	-5.70687	3.61e-12	1.44e-10	hypothetical protein OXYTRI_13058
Seq78812	4.74856	3.62e-12	1.45e-10	Unannotated transcript
Seq20619	5.53834	3.63e-12	1.45e-10	Unannotated transcript
Seq56129	4.7094	3.65e-12	1.46e-10	testosterone regulated apoptosis inducer and tumor suppressor, putative
Seq54817	4.21388	3.71e-12	1.48e-10	cytochrome oxidase subunit 1
Seq5292	9.6773	3.72e-12	1.48e-10	putative integrase core domain protein
Seq3077	-2.55038	3.72e-12	1.48e-10	plasma membrane calcium-transporting atpase 3
Seq83184	2.52606	3.73e-12	1.48e-10	rab3 gtpase-activating protein catalytic subunit
Seq54729	-3.35899	3.79e-12	1.51e-10	putative serpin-like protein ma 3388
Seq43537	2.98548	3.8e-12	1.51e-10	neuferricin-like protein
Seq47428	-5.42531	3.82e-12	1.52e-10	Unannotated transcript
Seq2697	-6.71429	3.83e-12	1.52e-10	Unannotated transcript
Seq83058;Seq14113	-2.80763	3.87e-12	1.54e-10	hydrolase;hydrolase
Seq46318	3.33686	3.9e-12	1.55e-10	putative protein brick1
Seq58217	4.12816	3.94e-12	1.56e-10	nucleoredoxin-like protein 2
Seq36502	-3.36905	3.99e-12	1.58e-10	Unannotated transcript
Seq84072	-4.1401	3.99e-12	1.58e-10	sodium chloride cotransporter 3
Seq10603	-2.62137	4.01e-12	1.59e-10	thioredoxin family protein
Seq5135	-2.64061	4.01e-12	1.59e-10	trifunctional enzyme subunit
Seq2660	-2.51581	4.09e-12	1.62e-10	ATP-binding cassette sub-family E member 1 (Ribonuclease 4 inhibitor)
Seq31513	-2.60554	4.1e-12	1.62e-10	T-complex protein 1, epsilon subunit
Seq77973	3.08438	4.12e-12	1.63e-10	Protein Y15E3A.4
Seq26135	-9.8571	4.15e-12	1.64e-10	Unannotated transcript
Seq81698	2.6374	4.16e-12	1.64e-10	cutaneous T-cell lymphoma tumor antigen se70-2
Seq45973	2.75759	4.23e-12	1.67e-10	putative monothiol glutaredoxin
Seq41313	2.77327	4.24e-12	1.67e-10	biotin--protein ligase
Seq22240	-2.66537	4.25e-12	1.67e-10	cytochrome b
Seq80419	-3.56825	4.29e-12	1.69e-10	Unannotated transcript
Seq1135	-10.1424	4.29e-12	1.69e-10	Unannotated transcript
Seq46520	4.61453	4.32e-12	1.7e-10	ddb1- and cul4-associated factor 7
Seq1520	-2.76091	4.33e-12	1.7e-10	gtp-binding protein 2
Seq6126	-3.07306	4.41e-12	1.73e-10	animal heme peroxidase
Seq5828	-3.99802	4.41e-12	1.73e-10	cre-olrn-1 protein
Seq54968	4.72193	4.44e-12	1.74e-10	histone acetyltransferase MYST1
Seq23383	-4.33261	4.47e-12	1.75e-10	alpha fucosyltransferase c
Seq55684	3.08334	4.65e-12	1.82e-10	protein dek
Seq29396	-4.19816	4.65e-12	1.82e-10	Unannotated transcript
Seq53886	4.93467	4.66e-12	1.83e-10	hypothetical protein ASU_09623
Seq1441	-5.9065	4.7e-12	1.84e-10	Unannotated transcript
Seq945	-2.99315	4.74e-12	1.85e-10	Unannotated transcript
Seq32006	-2.94211	4.78e-12	1.87e-10	feminization of xx and xo animals family member (fem-1)
Seq57231	3.17878	4.83e-12	1.89e-10	60S ribosomal protein L15
Seq15479	-2.82026	4.84e-12	1.89e-10	Ani s 10 allergen precursor
Seq37141	-4.81102	4.84e-12	1.89e-10	cement precursor protein 3B variant 2
Seq56399	2.5938	4.85e-12	1.89e-10	feminization of xx and xo animals family member (fem-1)
Seq14798	-2.94808	4.86e-12	1.9e-10	Unannotated transcript
Seq64009	2.85256	4.88e-12	1.9e-10	Protein DMD-7, isoform a
Seq31681	-2.81851	4.92e-12	1.92e-10	hypothetical protein ASU_07010
Seq38344;Seq234	-2.84253	4.97e-12	1.94e-10	Unannotated transcript;prolyl endopeptidase
Seq58836	2.787	5e-12	1.95e-10	4-hydroxybutyrate coenzyme a transferase
Seq22988	-4.82214	5.01e-12	1.95e-10	pre-mrna-splicing factor cwc22-like protein
Seq61802	5.68542	5.02e-12	1.95e-10	Unannotated transcript
Seq65253	10.5144	5.08e-12	1.97e-10	Unannotated transcript
Seq8754	-2.98281	5.08e-12	1.97e-10	hypothetical protein YQE_05813, partial
Seq43	-9.70526	5.08e-12	1.97e-10	Unannotated transcript
Seq61816	2.44942	5.09e-12	1.97e-10	TK/KIN16 protein kinase
Seq53844	3.41701	5.09e-12	1.98e-10	DnaJ domain containing protein
Seq44959	3.19514	5.11e-12	1.98e-10	hypothetical protein LOAG_17601
Seq61048	2.96551	5.14e-12	1.99e-10	trifunctional enzyme subunit
Seq16848	6.93566	5.19e-12	2.01e-10	Unannotated transcript
Seq6325	-3.88283	5.25e-12	2.03e-10	hypothetical protein ASU_09975
Seq3173	-3.08815	5.26e-12	2.04e-10	peptidyl-prolyl cis-trans isomerase-like 4
Seq35981	-2.78845	5.28e-12	2.04e-10	Unannotated transcript
Seq47219	3.56453	5.29e-12	2.04e-10	Unannotated transcript
Seq55918	4.26382	5.29e-12	2.04e-10	glycosyl transferase, group 1 family protein
Seq63013	4.7692	5.38e-12	2.08e-10	hypothetical protein WUBG_02284
Seq80921	2.56752	5.43e-12	2.1e-10	Poly(U)-binding-splicing factor half pint
Seq3871	-3.71772	5.44e-12	2.1e-10	Brain-specific homeobox protein like protein
Seq44513	-2.53343	5.48e-12	2.11e-10	e3 ubiquitin-protein ligase arih2
Seq35515	-3.30043	5.55e-12	2.14e-10	Unannotated transcript
Seq1648	-2.70188	5.63e-12	2.17e-10	HIRA protein.
Seq14553	-9.63337	5.71e-12	2.2e-10	Unannotated transcript
Seq52902	2.84966	5.75e-12	2.21e-10	Death domain containing protein
Seq42545	2.68304	5.78e-12	2.22e-10	integrin-linked protein kinase
Seq78073	2.51546	5.79e-12	2.23e-10	large neutral amino acids transporter small subunit 1
Seq16794	-3.99507	5.9e-12	2.26e-10	ribosomal protein l50
Seq39509	3.41276	5.99e-12	2.3e-10	Unannotated transcript
Seq73718	3.91601	6.09e-12	2.34e-10	227 kDa spindle-and centromere-associated protein
Seq7507	-4.76598	6.14e-12	2.36e-10	Unannotated transcript
Seq31336	-3.41831	6.16e-12	2.36e-10	Unannotated transcript
Seq11605	-2.76856	6.19e-12	2.37e-10	host cell factor 1
Seq10275	-3.32768	6.26e-12	2.4e-10	ani s 4 allergen
Seq10928	-2.61707	6.29e-12	2.41e-10	mitogen-activated protein kinase 7
Seq46288	2.96389	6.29e-12	2.41e-10	hypothetical protein ASU_03407
Seq54728	-2.73654	6.32e-12	2.42e-10	NADH dehydrogenase subunit 2
Seq9904	-3.64041	6.39e-12	2.44e-10	Unannotated transcript
Seq14634	-4.68747	6.39e-12	2.44e-10	D Chain D, Complex Between Nucleosome Core Particle (H3,H4,H2a,H2b) And 146 Bp Long Dna Fragment
Seq21985	-3.61291	6.49e-12	2.48e-10	syntenin-1
Seq25304	-5.16581	6.52e-12	2.49e-10	putative phenylalanine-4-hydroxylase 1
Seq59655	6.72632	6.62e-12	2.52e-10	ubiquitin carboxyl-terminal hydrolase 5
Seq7285	-3.06706	6.7e-12	2.55e-10	Unannotated transcript
Seq52320	3.78243	6.74e-12	2.57e-10	hypothetical protein ASU_01741
Seq14490	-3.81824	6.87e-12	2.62e-10	Unannotated transcript
Seq53680	4.25118	6.91e-12	2.63e-10	ATP synthase F0 subunit 6
Seq28796	-3.7728	6.97e-12	2.65e-10	camk/mapkapk/mnk protein kinase
Seq6295	-2.92332	7e-12	2.66e-10	hypothetical protein ASU_09675
Seq22687	-3.44392	7.01e-12	2.67e-10	transient receptor potential channel
Seq52671	2.61418	7.13e-12	2.71e-10	zinc finger protein
Seq29687	-2.3775	7.14e-12	2.71e-10	Unannotated transcript
Seq37429	4.70796	7.15e-12	2.71e-10	Unannotated transcript
Seq35174	-4.0281	7.24e-12	2.74e-10	Unannotated transcript
Seq27158	-3.03473	7.24e-12	2.75e-10	hypothetical protein WUBG_00308
Seq51779	2.54808	7.29e-12	2.76e-10	40s ribosomal protein sa
Seq11135	-4.88014	7.32e-12	2.77e-10	putative transporter
Seq23495	-3.37296	7.35e-12	2.78e-10	patched domain-containing protein 3
Seq42533	2.91286	7.41e-12	2.8e-10	papilin
Seq33000	-4.19608	7.49e-12	2.83e-10	Unannotated transcript
Seq44397	2.97173	7.5e-12	2.83e-10	superkiller viralicidic activity 2-like 2
Seq7266	-5.08232	7.73e-12	2.92e-10	f-box domain-containing protein
Seq74849;Seq45991	2.42928	7.89e-12	2.98e-10	Unannotated transcript;e3 ubiquitin-protein ligase rnf19b
Seq81385	2.86017	7.92e-12	2.99e-10	Unannotated transcript
Seq41427	2.63886	8.1e-12	3.05e-10	cask-interacting protein 2
Seq8075	-2.87638	8.12e-12	3.06e-10	hypothetical protein ASU_02148
Seq19931	-3.70659	8.19e-12	3.09e-10	oxidoreductase, short chain dehydrogenase/reductase family protein
Seq71014	9.74106	8.23e-12	3.1e-10	Unannotated transcript
Seq54126	9.55269	8.32e-12	3.13e-10	osteopetrosis-associated transmembrane protein 1
Seq7828	-3.0199	8.34e-12	3.14e-10	major facilitator superfamily domain-containing protein 8
Seq54612	2.82374	8.34e-12	3.14e-10	hypothetical protein ASU_01258
Seq58384	5.24906	8.38e-12	3.15e-10	Unannotated transcript
Seq28307	-6.23492	8.56e-12	3.22e-10	Unannotated transcript
Seq7232	-2.99942	8.64e-12	3.25e-10	hypothetical protein LOAG_07333
Seq7338	-3.69516	8.7e-12	3.27e-10	Unannotated transcript
Seq15635	-3.83366	8.72e-12	3.27e-10	beta-1,4-N-acetylgalactosaminyltransferase bre-4
Seq22602	-9.56212	8.76e-12	3.28e-10	UA3-recognized allergen, partial
Seq59325	2.35323	8.81e-12	3.3e-10	tubulin beta-2C chain
Seq55287	2.90159	8.83e-12	3.31e-10	26s proteasome non-atpase regulatory subunit 12
Seq57714	4.40618	8.86e-12	3.32e-10	Zinc finger, C2H2 type family protein
Seq28542	-6.06971	8.88e-12	3.32e-10	hypothetical protein ASU_08029
Seq62041	9.57786	9.02e-12	3.37e-10	Unannotated transcript
[truncated: 72,752 more rows]
