# Supplementary material for: Functional insights into the infective larval stage of Anisakis simplex s.s., Anisakis pegreffii and their hybrids based on gene expression patterns
Source: BMC Genomics. 2018 Aug 7;19:592. doi: 10.1186/s12864-018-4970-9 (PMC6080401; doi:10.1186/s12864-018-4970-9)
Supplement: Supplementary file 4 — Differentially enriched metabolic pathways and GOs. Annotation of metabolic pathways and and GOs integrating results of differential enrichment using GOseq. (XLSX 232 kb) [file 12864_2018_4970_MOESM4_ESM.xlsx]

## Sheet: Enrichment of pathways
Pathway	Metabolism		numInCat		ahap_over_represented_pvalue	ahap_adjusted_over_represented_pvalue	ahap_numDEInCat	Diff Enriched in ahap		ahas_over_represented_pvalue	ahas_adjusted_over_represented_pvalue	ahas_numDEInCat	Diff Enriched in ahas		apas_over_represented_pvalue	apas_adjusted_over_represented_pvalue	apas_numDEInCat	Diff Enriched in apas
Alanine, aspartate and glutamate metabolism	Amino acid metabolism		101		0.000165942	0.00224022	25	yes		0.16949	0.653748	38	no		0.00247706	0.0296604	50	yes
Aminoacyl-tRNA biosynthesis	Translation		151		0.74677	1	16	no		0.125725	0.522244	59	no		0.00274633	0.0296604	74	yes
Aminobenzoate degradation	Xenobiotics biodegradation and metabolism		31		0.026467	0.129929	8	no		0.0312435	0.227029	16	no		0.0343443	0.231824	17	no
Glycosaminoglycan degradation	Glycan biosynthesis and metabolism		32		0.248	0.637715	5	no		3.94274e-05	0.00106454	21	yes		0.0009113	0.0246051	19	yes
Oxidative phosphorylation	Energy metabolism		234		2.43432e-15	1.31453e-13	70	yes		1.17274e-10	6.3328e-09	120	yes		4.03675e-18	2.17984e-16	142	yes
Pentose phosphate pathway	Carbohydrate metabolism		33		0.10676	0.339119	7	no		0.0730817	0.358765	16	no		0.0098577	0.0887193	20	yes
Tyrosine metabolism	Amino acid metabolism		41		0.212436	0.573577	7	no		0.033634	0.227029	20	no		0.0451113	0.270668	21	no
Amino sugar and nucleotide sugar metabolism	Carbohydrate metabolism		17		0.593718	1	2	no		0.0208419	0.187577	10	no		0.207821	0.801594	8	no
Arginine and proline metabolism	Amino acid metabolism		66		0.636333	1	7	no		0.941799	1	16	no		0.807981	1	20	no
beta-Alanine metabolism	Metabolism of other amino acids		13		0.0507228	0.22565	4	no		0.408562	1	5	no		0.87778	1	3	no		ahap_over_represented_pvalue = for enrichment of pegreeffii over the hybrids in wallenius distribution in the hybrids vs A. pegreffii comparison
Biotin metabolism	Metabolism of cofactors and vitamins		4		1	1	0	no		0.818224	1	1	no		0.506214	1	2	no		ahap_adjusted_over_represented_pvalue = for differential enrichment in the hybrids vs A. pegreffii comparison using wallenius distribution after FDR correction of the pvalue at < 0.05 by the benjamini hochberg
Citrate cycle (TCA cycle)	Carbohydrate metabolism		85		0.877373	1	7	no		0.962192	1	21	no		0.656056	1	29	no		ahap_numDEInCat = number of differentially expressed transcripts in the assayed pathway in the hybrids vs A. pegreffii comparison
Cysteine and methionine metabolism	Amino acid metabolism		88		5.40266e-05	0.000972479	24	yes		0.553784	1	29	no		0.204269	0.801594	36	no
Ether lipid metabolism	Lipid metabolism		14		0.836688	1	1	no		0.534375	1	5	no		0.448635	1	6	no
Fatty acid biosynthesis	Lipid metabolism		6		1	1	0	no		0.395925	1	3	no		0.791129	1	2	no
Fatty acid elongation	Lipid metabolism		15		0.871094	1	1	no		0.0521394	0.310886	9	no		0.101644	0.498979	9	no
Folate biosynthesis	Metabolism of cofactors and vitamins		11		1	1	0	no		0.52944	1	4	no		0.383257	1	5	no		ahas_over_represented_pvalue = for enrichment of simplex over the hybrids in wallenius distribution in the hybrids vs A. simplex s.s. comparison
Fructose and mannose metabolism	Carbohydrate metabolism		4		0.429078	0.965425	1	no		0.0184017	0.187577	4	no		0.554164	1	2	no		ahas_adjusted_over_represented_pvalue = for differential enrichment in the hybrids vs A. simplex comparison using wallenius distribution after FDR correction of the pvalue at < 0.05 by the benjamini hochberg
Galactose metabolism	Carbohydrate metabolism		7		1	1	0	no		0.763121	1	2	no		0.968649	1	1	no		ahas_numDEInCat = number of differentially expressed transcripts in the assayed pathway in the hybrids vs A. simplex s.s. comparison
Glutathione metabolism	Metabolism of other amino acids		79		0.824326	1	7	no		0.850689	1	22	no		0.644207	1	27	no
Glycerolipid metabolism	Lipid metabolism		45		0.277273	0.680579	7	no		0.8565	1	12	no		0.719307	1	15	no
Glycerophospholipid metabolism	Lipid metabolism		67		0.932633	1	5	no		0.601808	1	23	no		0.760135	1	24	no
Glycine, serine and threonine metabolism	Amino acid metabolism		79		0.022948	0.123919	16	no		0.515249	1	27	no		0.80641	1	26	no
Glycolysis / Gluconeogenesis	Carbohydrate metabolism		278		0.377225	0.885659	34	no		0.973272	1	76	no		0.921707	1	87	no		apas_over_represented_pvalue = for enrichment of simplex over pegreffii in wallenius distribution in the A. Pegreffii vs A. simplex s.s. comparison
Glycosphingolipid biosynthesis - lacto and neolacto series	Glycan biosynthesis and metabolism		6		0.501826	1	1	no		0.891852	1	1	no		1	1	0	no		apas_adjusted_over_represented_pvalue = for differential enrichment in the A. pegreffii vs A. simplex comparison using wallenius distribution after FDR correction of the pvalue at < 0.05 by the benjamini hochberg
Inositol phosphate metabolism	Carbohydrate metabolism		53		0.087095	0.293945	10	no		0.824782	1	15	no		0.951432	1	14	no		apas_numDEInCat = number of differentially expressed transcripts in the assayed pathway in the A. Pegreffii vs A. simplex s.s. comparison
Lipoic acid metabolism	Metabolism of cofactors and vitamins		5		1	1	0	no		0.900824	1	1	no		0.692553	1	2	no
Lysine degradation	Amino acid metabolism		77		0.894459	1	6	no		0.958922	1	19	no		0.996291	1	17	no
Methane metabolism	Energy metabolism		54		0.00145441	0.0130897	14	yes		0.000427377	0.00769279	29	yes		0.00211056	0.0296604	28	yes
mTOR signaling pathway	Signal transduction		117		0.858466	1	11	no		0.984923	1	30	no		0.878044	1	39	no
Mucin type O-Glycan biosynthesis	Glycan biosynthesis and metabolism		36		0.0730749	0.28186	8	no		0.274752	0.839795	15	no		0.82081	1	12	no
Nicotinate and nicotinamide metabolism	Metabolism of cofactors and vitamins		17		0.128779	0.386338	4	no		0.314297	0.893265	7	no		0.0151324	0.116736	11	no
Nitrogen metabolism	Energy metabolism		7		0.611953	1	1	no		0.764834	1	2	no		0.580019	1	3	no
One carbon pool by folate	Metabolism of cofactors and vitamins		27		0.568695	1	3	no		0.996157	1	3	no		0.906108	1	6	no
Other glycan degradation	Glycan biosynthesis and metabolism		35		0.987771	1	1	no		0.941447	1	8	no		0.972158	1	8	no
Pantothenate and CoA biosynthesis	Metabolism of cofactors and vitamins		14		1	1	0	no		0.727846	1	4	no		0.597309	1	5	no
Phenylalanine metabolism	Amino acid metabolism		66		0.0812584	0.29253	12	no		0.737895	1	20	no		0.24935	0.858149	27	no
Phosphatidylinositol signaling system	Signal transduction		81		0.520528	1	10	no		0.7716	1	25	no		0.96825	1	23	no
Porphyrin and chlorophyll metabolism	Metabolism of cofactors and vitamins		19		1	1	0	no		0.562502	1	7	no		0.356236	1	9	no
Purine metabolism	Nucleotide metabolism		604		0.921471	1	62	no		0.205743	0.698236	216	no		0.31709	0.99302	232	no
Pyrimidine metabolism	Nucleotide metabolism		67		0.535779	1	8	no		0.980751	1	15	no		0.930216	1	19	no
Pyruvate metabolism	Carbohydrate metabolism		18		0.000361417	0.00390331	8	yes		0.00866685	0.117002	11	no		0.396208	1	7	no
Selenocompound metabolism	Metabolism of other amino acids		14		0.846804	1	1	no		0.921035	1	3	no		0.86867	1	4	no
Sphingolipid metabolism	Lipid metabolism		33		0.912635	1	2	no		0.279932	0.839795	13	no		0.177048	0.796714	15	no
Starch and sucrose metabolism	Carbohydrate metabolism		71		0.00262614	0.0202588	17	yes		0.206885	0.698236	27	no		0.987044	1	17	no
Steroid biosynthesis	Lipid metabolism		2		0.0120013	0.0810089	2	no		0.0944615	0.425077	2	no		0.547992	1	1	no
Streptomycin biosynthesis	Biosynthesis of other secondary metabolites		7		2.35565e-05	0.000636025	6	yes		0.0575715	0.310886	5	no		0.832027	1	2	no
T cell receptor signaling pathway	Immune system (signalling)		320		0.832831	1	33	no		0.894077	1	98	no		0.656188	1	115	no
Taurine and hypotaurine metabolism	Metabolism of other amino acids		13		0.486391	1	2	no		0.716066	1	4	no		0.078785	0.425439	8	no
Terpenoid backbone biosynthesis	Metabolism of terpenoids and polyketides		37		0.646294	1	4	no		0.471199	1	13	no		0.997981	1	6	no
Thiamine metabolism	Metabolism of cofactors and vitamins		16		0.881623	1	1	no		0.712327	1	5	no		0.650829	1	6	no
Tryptophan metabolism	Amino acid metabolism		14		0.0207148	0.123919	5	no		1	1	0	no		0.453141	1	6	no
Ubiquinone and other terpenoid-quinone biosynthesis	Metabolism of cofactors and vitamins		12		0.054323	0.22565	4	no		0.425457	1	5	no		0.331007	0.99302	6	no
Valine, leucine and isoleucine degradation	Amino acid metabolism		60		0.169186	0.480844	10	no		0.560826	1	20	no		0.254266	0.858149	25	no

## Sheet: Enrichment of GOs
ontology	category	term		numInCat		ahap_over_represented_pvalue	ahap_adjusted_over_represented_pvalue	ahap_numDEInCat	Diff Enriched in ahap		ahas_over_represented_pvalue	ahas_adjusted_over_represented_pvalue	ahas_numDEInCat	Diff Enriched in ahas		apas_over_represented_pvalue	apas_adjusted_over_represented_pvalue	apas_numDEInCat	Diff Enriched in apas
CC	GO:0005739	mitochondrion		537		2.47889e-12	7.15573e-10	117	yes		5.94374e-12	1.02946e-08	248	yes		5.72815e-21	9.92115e-18	292	yes
CC	GO:0070469	respiratory chain		132		1.08519e-14	4.69888e-12	48	yes		5.16178e-11	4.4701e-08	77	yes		5.61855e-19	4.86566e-16	93	yes
BP	GO:0022904	respiratory electron transport chain		64		6.14129e-06	0.00050651	20	yes		5.24975e-09	2.27314e-06	42	yes		1.73362e-15	1.00088e-12	51	yes
BP	GO:0022900	electron transport chain		161		1.08883e-12	3.7717e-10	51	yes		4.23816e-09	2.27314e-06	86	yes		9.13799e-15	3.95675e-12	101	yes
MF	GO:0008137	NADH dehydrogenase (ubiquinone) activity		100		6.58239e-10	1.42509e-07	34	yes		7.6222e-08	1.88595e-05	57	yes		1.46829e-14	5.08616e-12	70	yes
CC	GO:0005743	mitochondrial inner membrane		155		2.72606e-06	0.000248502	38	yes		4.92691e-08	1.70668e-05	82	yes		7.21748e-11	2.08345e-08	92	yes
MF	GO:0004129	cytochrome-c oxidase activity		98		8.76273e-08	1.16746e-05	30	yes		5.24207e-07	0.000113491	54	yes		1.05651e-09	2.61411e-07	61	yes
MF	GO:0009055	electron transfer activity		264		1.10179e-09	1.90829e-07	65	yes		2.03638e-05	0.0039189	118	yes		6.73152e-09	1.45737e-06	137	yes
MF	GO:0004867	serine-type endopeptidase inhibitor activity		121		6.90068e-06	0.000543272	30	yes		0.000627105	0.0482929	54	yes		9.06913e-09	1.7453e-06	68	yes
BP	GO:0042773	ATP synthesis coupled electron transport		56		8.3871e-10	1.61405e-07	24	yes		6.50279e-08	1.87714e-05	37	yes		7.83079e-07	0.000135629	36	yes		ontology = Biolohical Process (BP), Molecular Function (MF), and Cellular Component (CC)
BP	GO:0009060	aerobic respiration		45		8.76804e-09	1.30932e-06	20	yes		0.000430333	0.0382198	25	yes		1.62994e-06	0.000256641	30	yes		numInCat = Number of transcripts in the assayed GO in the hybrids vs A. pegreffii comparison
BP	GO:0010951	negative regulation of endopeptidase activity		23		0.708673	1	2	no		0.0073567	0.215963	13	no		3.0911e-06	0.000382413	18	yes		Category = Go category ID
BP	GO:0010955	negative regulation of protein processing		23		0.708673	1	2	no		0.0073567	0.215963	13	no		3.0911e-06	0.000382413	18	yes		term = GO term description
BP	GO:0060570	negative regulation of peptide hormone processing		23		0.708673	1	2	no		0.0073567	0.215963	13	no		3.0911e-06	0.000382413	18	yes
BP	GO:0006123	mitochondrial electron transport, cytochrome c to oxygen		18		0.0321999	0.404133	5	no		0.00547861	0.186058	11	no		4.39988e-06	0.000508039	15	yes
MF	GO:0015078	hydrogen ion transmembrane transporter activity		54		0.157749	1	9	no		0.00247782	0.107351	28	no		6.73023e-06	0.000728547	35	yes		ahap_over_represented_pvalue = for enrichment of pegreeffii over the hybrids in wallenius distribution in the hybrids vs A. pegreffii comparison
BP	GO:0015986	ATP synthesis coupled proton transport		93		0.390787	1	12	no		0.00065186	0.0482929	46	yes		7.51483e-06	0.000765629	54	yes		ahap_adjusted_over_represented_pvalue = for differential enrichment in the hybrids vs A. pegreffii comparison using wallenius distribution after FDR correction of the pvalue at < 0.05 by the benjamini hochberg
MF	GO:0016491	oxidoreductase activity		1301		6.32382e-16	5.47643e-13	248	yes		0.000115197	0.0140444	488	yes		2.99967e-05	0.00288635	530	yes		ahap_numDEInCat = number of differentially expressed transcripts in the assayed pathway in the hybrids vs A. pegreffii comparison
MF	GO:0051537	2 iron, 2 sulfur cluster binding		41		0.0192382	0.292285	10	no		0.0570189	0.575413	19	no		4.04389e-05	0.00368633	28	yes
CC	GO:0045263	proton-transporting ATP synthase complex, coupling factor F(o)		25		0.0439233	0.493994	6	no		0.0188782	0.396683	13	no		0.000190576	0.0165039	17	yes
MF	GO:0005506	iron ion binding		234		5.20872e-11	1.28879e-08	63	yes		0.228676	1	82	no		0.000233567	0.0192637	109	yes
BP	GO:0055114	oxidation-reduction process		1266		4.21509e-15	2.43351e-12	239	yes		6.9621e-05	0.0109621	477	yes		0.00027259	0.0214603	505	yes		ahas_over_represented_pvalue = for enrichment of simplex over the hybrids in wallenius distribution in the hybrids vs A. simplex s.s. comparison
MF	GO:0003987	acetate-CoA ligase activity		23		0.7806	1	2	no		0.529212	1	8	no		0.000384632	0.0277576	17	yes		ahas_adjusted_over_represented_pvalue = for differential enrichment in the hybrids vs A. simplex comparison using wallenius distribution after FDR correction of the pvalue at < 0.05 by the benjamini hochberg
MF	GO:0016208	AMP binding		23		0.7806	1	2	no		0.529212	1	8	no		0.000384632	0.0277576	17	yes		ahas_numDEInCat = number of differentially expressed transcripts in the assayed pathway in the hybrids vs A. simplex s.s. comparison
BP	GO:0001845	phagolysosome assembly		19		0.421683	1	3	no		0.000669186	0.0482929	14	yes		0.000425715	0.0283592	15	yes
MF	GO:0020037	heme binding		213		3.81084e-07	4.71455e-05	50	yes		0.112558	0.850077	78	no		0.000414327	0.0283592	99	yes
CC	GO:0000786	nucleosome		85		0.143424	1	13	no		0.0016964	0.0890352	40	no		0.000729656	0.0407666	43	yes
MF	GO:0004066	asparagine synthase (glutamine-hydrolyzing) activity		17		0.000989552	0.0297671	7	yes		0.0988567	0.80764	8	no		0.000707029	0.0407666	12	yes		apas_over_represented_pvalue = for enrichment of simplex over pegreffii in wallenius distribution in the A. Pegreffii vs A. simplex s.s. comparison
MF	GO:0004854	xanthine dehydrogenase activity		8		0.269047	1	2	no		0.0306358	0.491307	6	no		0.000663363	0.0407666	8	yes		apas_adjusted_over_represented_pvalue = for differential enrichment in the A. pegreffii vs A. simplex comparison using wallenius distribution after FDR correction of the pvalue at < 0.05 by the benjamini hochberg
MF	GO:0004855	xanthine oxidase activity		8		0.269047	1	2	no		0.0306358	0.491307	6	no		0.000663363	0.0407666	8	yes		apas_numDEInCat = number of differentially expressed transcripts in the assayed pathway in the A. Pegreffii vs A. simplex s.s. comparison
BP	GO:0006529	asparagine biosynthetic process		17		0.000989552	0.0297671	7	yes		0.0988567	0.80764	8	no		0.000707029	0.0407666	12	yes
NA	GO:0000046	NA		18		0.384241	1	3	no		0.00136262	0.0761308	13	no		0.000825881	0.0447008	14	yes
MF	GO:0004415	hyalurononglucosaminidase activity		32		0.248	1	5	no		3.94274e-05	0.00682883	21	yes		0.0009113	0.0478294	19	yes
BP	GO:0006412	translation		621		0.0770709	0.767937	85	no		0.190637	0.968282	217	no		0.000967342	0.0492775	263	yes
MF	GO:0030414	peptidase inhibitor activity		97		0.00026872	0.0110815	23	yes		0.00120654	0.0696576	45	no		0.00187463	0.0927675	46	no
MF	GO:0004499	N,N-dimethylaniline monooxygenase activity		54		0.00145441	0.0405338	14	yes		0.000427377	0.0382198	29	yes		0.00211056	0.101542	28	no
CC	GO:0033177	proton-transporting two-sector ATPase complex, proton-transporting domain		25		0.603184	1	3	no		0.00843564	0.237475	15	no		0.0024034	0.112505	17	no
CC	GO:0016471	vacuolar proton-transporting V-type ATPase complex		20		0.435124	1	3	no		0.004615	0.166525	13	no		0.00295113	0.13106	14	no
BP	GO:0043068	positive regulation of programmed cell death		20		0.435124	1	3	no		0.004615	0.166525	13	no		0.00295113	0.13106	14	no
MF	GO:0004527	exonuclease activity		53		0.967976	1	3	no		0.409122	1	20	no		0.00325827	0.141083	31	no
BP	GO:0006120	mitochondrial electron transport, NADH to ubiquinone		5		0.0107978	0.20328	3	no		0.0330533	0.506622	4	no		0.00352581	0.142675	5	no
BP	GO:0006334	nucleosome assembly		100		0.319174	1	13	no		0.00541475	0.186058	44	no		0.00355553	0.142675	47	no
BP	GO:0006828	manganese ion transport		31		1	1	0	no		0.0406441	0.534037	16	no		0.00382494	0.142675	20	no
BP	GO:0010042	response to manganese ion		31		1	1	0	no		0.0406441	0.534037	16	no		0.00382494	0.142675	20	no
MF	GO:0015410	manganese-transporting ATPase activity		31		1	1	0	no		0.0406441	0.534037	16	no		0.00382494	0.142675	20	no
CC	GO:0016592	mediator complex		18		0.667502	1	2	no		0.0195053	0.396683	11	no		0.00387167	0.142675	13	no
BP	GO:0051592	response to calcium ion		31		1	1	0	no		0.0406441	0.534037	16	no		0.00382494	0.142675	20	no
MF	GO:0004300	enoyl-CoA hydratase activity		9		0.707895	1	1	no		0.0020243	0.0929337	8	no		0.00418892	0.148066	8	no
CC	GO:0016507	mitochondrial fatty acid beta-oxidation multienzyme complex		9		0.707895	1	1	no		0.0020243	0.0929337	8	no		0.00418892	0.148066	8	no
BP	GO:0006302	double-strand break repair		8		1	1	0	no		0.542598	1	3	no		0.00492835	0.165848	7	no
BP	GO:0006464	cellular protein modification process		70		0.52779	1	9	no		0.434613	1	26	no		0.00497927	0.165848	39	no
MF	GO:0016303	1-phosphatidylinositol-3-kinase activity		16		0.619299	1	2	no		0.0271239	0.461852	10	no		0.00491625	0.165848	12	no
MF	GO:0043169	cation binding		53		0.320997	1	8	no		0.002011	0.0929337	29	no		0.00533722	0.174416	30	no
MF	GO:0008146	sulfotransferase activity		22		0.527614	1	3	no		0.531369	1	8	no		0.00558998	0.179293	15	no
CC	GO:0005925	focal adhesion		28		0.12537	0.988153	6	no		0.259843	1	12	no		0.0058544	0.18436	18	no
MF	GO:0004190	aspartic-type endopeptidase activity		170		0.0422196	0.484268	27	no		0.0854884	0.751603	63	no		0.00697066	0.215592	74	no
BP	GO:0006915	apoptotic process		23		0.788263	1	2	no		0.38199	1	9	no		0.007396	0.224735	15	no
BP	GO:0015074	DNA integration		154		0.000325662	0.0131174	32	yes		0.00203896	0.0929337	66	no		0.00771066	0.230256	66	no
CC	GO:0031594	neuromuscular junction		22		0.0370143	0.439101	6	no		0.0119995	0.314895	13	no		0.00811961	0.23635	14	no
BP	GO:0045454	cell redox homeostasis		196		0.219118	1	27	no		0.0428586	0.534037	77	no		0.00818764	0.23635	88	no
MF	GO:0004812	aminoacyl-tRNA ligase activity		161		0.834203	1	16	no		0.200983	1	61	no		0.00935462	0.259812	76	no
MF	GO:0005507	copper ion binding		28		0.197987	1	5	no		0.0323718	0.500606	14	no		0.00945042	0.259812	16	no
BP	GO:0006351	transcription, DNA-templated		5		1	1	0	no		0.221273	1	3	no		0.00923325	0.259812	5	no
MF	GO:0004353	glutamate dehydrogenase [NAD(P)+] activity		38		0.0278136	0.362204	9	no		0.239799	1	15	no		0.0112792	0.271328	21	no
NA	GO:0004428	NA		25		0.620246	1	3	no		0.00343305	0.13828	16	no		0.0110346	0.271328	16	no
BP	GO:0006108	malate metabolic process		12		0.440448	1	2	no		0.0783503	0.703123	7	no		0.0107903	0.271328	9	no
MF	GO:0016639	oxidoreductase activity, acting on the CH-NH2 group of donors, NAD or NADP as acceptor		38		0.0278136	0.362204	9	no		0.239799	1	15	no		0.0112792	0.271328	21	no
MF	GO:0016874	ligase activity		339		0.821244	1	36	no		0.767704	1	110	no		0.0108318	0.271328	149	no
MF	GO:0031419	cobalamin binding		33		0.0345125	0.415524	8	no		0.561192	1	11	no		0.0106925	0.271328	19	no
BP	GO:0032508	DNA duplex unwinding		5		1	1	0	no		0.0547322	0.573042	4	no		0.0103765	0.271328	5	no
BP	GO:0046854	phosphatidylinositol phosphorylation		25		0.620246	1	3	no		0.00343305	0.13828	16	no		0.0110346	0.271328	16	no
BP	GO:0048015	phosphatidylinositol-mediated signaling		25		0.620246	1	3	no		0.00343305	0.13828	16	no		0.0110346	0.271328	16	no
BP	GO:0009103	lipopolysaccharide biosynthetic process		8		0.283872	1	2	no		0.0352013	0.512342	6	no		0.0115362	0.273066	7	no
MF	GO:0016820	hydrolase activity, acting on acid anhydrides, catalyzing transmembrane movement of substances		132		0.836609	1	13	no		0.0181512	0.396683	58	no		0.0116668	0.273066	64	no
CC	GO:0032040	small-subunit processome		5		0.130079	0.992451	2	no		0.00650529	0.208651	5	no		0.0124879	0.288388	5	no
MF	GO:0004470	malic enzyme activity		7		0.59274	1	1	no		0.0481872	0.552717	5	no		0.013187	0.289113	6	no
BP	GO:0006635	fatty acid beta-oxidation		10		0.744223	1	1	no		0.000771623	0.0494982	9	yes		0.0131386	0.289113	8	no
MF	GO:0015662	ATPase activity, coupled to transmembrane movement of ions, phosphorylative mechanism		112		0.731001	1	12	no		0.0292863	0.484212	49	no		0.0128551	0.289113	55	no
NA	GO:0016619	NA		7		0.59274	1	1	no		0.0481872	0.552717	5	no		0.013187	0.289113	6	no
MF	GO:0004497	monooxygenase activity		116		1.13268e-05	0.000817419	30	yes		0.0364152	0.516976	47	no		0.0137808	0.296059	52	no
BP	GO:0016051	carbohydrate biosynthetic process		14		0.842367	1	1	no		0.180452	0.934678	7	no		0.0138457	0.296059	10	no
MF	GO:0004494	methylmalonyl-CoA mutase activity		17		0.128779	0.988153	4	no		0.314297	1	7	no		0.0151324	0.308345	11	no
BP	GO:0007172	signal complex assembly		24		0.0657048	0.689701	6	no		0.0951312	0.787022	12	no		0.0148528	0.308345	15	no
MF	GO:0016866	intramolecular transferase activity		17		0.128779	0.988153	4	no		0.314297	1	7	no		0.0151324	0.308345	11	no
MF	GO:0047548	2-methyleneglutarate mutase activity		17		0.128779	0.988153	4	no		0.314297	1	7	no		0.0151324	0.308345	11	no
MF	GO:0004749	ribose phosphate diphosphokinase activity		10		0.381777	1	2	no		0.11534	0.850077	6	no		0.0159878	0.309825	8	no
BP	GO:0006418	tRNA aminoacylation for protein translation		145		0.852092	1	14	no		0.321009	1	53	no		0.0160994	0.309825	68	no
BP	GO:0009156	ribonucleoside monophosphate biosynthetic process		10		0.381777	1	2	no		0.11534	0.850077	6	no		0.0159878	0.309825	8	no
BP	GO:0040026	positive regulation of vulval development		11		0.131721	0.994095	3	no		0.541607	1	4	no		0.0159695	0.309825	8	no
BP	GO:0044249	cellular biosynthetic process		10		0.381777	1	2	no		0.11534	0.850077	6	no		0.0159878	0.309825	8	no
CC	GO:0005788	endoplasmic reticulum lumen		57		0.964562	1	3	no		0.0745244	0.677981	24	no		0.0167986	0.319728	28	no
BP	GO:0006754	ATP biosynthetic process		135		0.688599	1	15	no		0.025855	0.452333	58	no		0.0171866	0.323557	64	no
BP	GO:0007391	dorsal closure		35		0.593981	1	4	no		0.0797132	0.711666	16	no		0.0190646	0.349629	19	no
BP	GO:0010038	response to metal ion		21		0.688509	1	2	no		0.322031	1	8	no		0.0191771	0.349629	12	no
BP	GO:0015992	proton transport		49		0.548064	1	6	no		0.0227846	0.406835	24	no		0.0190127	0.349629	26	no
CC	GO:0031227	intrinsic component of endoplasmic reticulum membrane		63		0.0222654	0.324064	13	no		0.00825962	0.237475	30	no		0.0194768	0.351393	30	no
CC	GO:0005576	extracellular region		445		1.08973e-06	0.000104856	85	yes		0.00105326	0.0629052	175	no		0.02131	0.380504	176	no
BP	GO:0001666	response to hypoxia		33		0.595876	1	4	no		0.00247924	0.107351	20	no		0.0224046	0.381993	19	no
MF	GO:0004176	ATP-dependent peptidase activity		7		1	1	0	no		0.0666175	0.615851	5	no		0.0225734	0.381993	6	no
MF	GO:0005544	calcium-dependent phospholipid binding		59		0.377318	1	8	no		0.000551401	0.0454774	32	yes		0.0226827	0.381993	29	no
BP	GO:0006144	purine nucleobase metabolic process		6		0.000108663	0.00537727	5	yes		0.0144999	0.348803	5	no		0.0227167	0.381993	5	no
MF	GO:0033971	hydroxyisourate hydrolase activity		6		0.000108663	0.00537727	5	yes		0.0144999	0.348803	5	no		0.0227167	0.381993	5	no
MF	GO:0050661	NADP binding		79		0.00258749	0.0640218	18	no		0.0153653	0.350166	35	no		0.0224488	0.381993	36	no
BP	GO:0007276	gamete generation		23		0.0545624	0.594353	6	no		0.0605735	0.588046	12	no		0.0245962	0.40572	14	no
MF	GO:0016881	acid-amino acid ligase activity		47		0.55834	1	6	no		0.208261	1	20	no		0.0245663	0.40572	26	no
CC	GO:0005654	nucleoplasm		7		1	1	0	no		0.253339	1	4	no		0.0252679	0.412869	6	no
BP	GO:0006364	rRNA processing		48		0.563154	1	6	no		0.313249	1	19	no		0.025904	0.419305	26	no
MF	GO:0005328	neurotransmitter:sodium symporter activity		43		0.889813	1	3	no		0.455394	1	15	no		0.0264239	0.423761	22	no
NA	GO:0005624	NA		93		0.992858	1	5	no		0.0439374	0.543569	41	no		0.0273438	0.43449	46	no
BP	GO:0006548	histidine catabolic process		16		0.287499	1	3	no		0.0512963	0.558154	9	no		0.0289124	0.455239	10	no
CC	GO:0005615	extracellular space		19		0.159505	1	4	no		0.231503	1	8	no		0.0294296	0.459209	11	no
MF	GO:0004014	adenosylmethionine decarboxylase activity		4		1	1	0	no		0.0204146	0.396683	4	no		0.0317434	0.462062	4	no
MF	GO:0004416	hydroxyacylglutathione hydrolase activity		6		1	1	0	no		0.322482	1	3	no		0.030523	0.462062	5	no
CC	GO:0005783	endoplasmic reticulum		201		0.650104	1	22	no		0.0304052	0.491307	79	no		0.0309994	0.462062	85	no
BP	GO:0005975	carbohydrate metabolic process		313		0.00418576	0.0884114	53	no		0.000121631	0.0140444	136	yes		0.0308771	0.462062	130	no
BP	GO:0006597	spermine biosynthetic process		4		1	1	0	no		0.0204146	0.396683	4	no		0.0317434	0.462062	4	no
BP	GO:0008283	cell proliferation		4		1	1	0	no		0.158929	0.876057	3	no		0.0317467	0.462062	4	no
BP	GO:0008295	spermidine biosynthetic process		4		1	1	0	no		0.0204146	0.396683	4	no		0.0317434	0.462062	4	no
MF	GO:0046933	proton-transporting ATP synthase activity, rotational mechanism		38		0.842772	1	3	no		0.0518723	0.558154	18	no		0.031037	0.462062	20	no
MF	GO:0004813	alanine-tRNA ligase activity		8		0.63696	1	1	no		0.0226092	0.406835	6	no		0.0330273	0.465067	6	no
BP	GO:0006419	alanyl-tRNA aminoacylation		8		0.63696	1	1	no		0.0226092	0.406835	6	no		0.0330273	0.465067	6	no
BP	GO:0009607	response to biotic stimulus		6		0.00267989	0.0643594	4	no		0.915654	1	1	no		0.0325529	0.465067	5	no
BP	GO:0009966	regulation of signal transduction		6		0.00267989	0.0643594	4	no		0.915654	1	1	no		0.0325529	0.465067	5	no
MF	GO:0003993	acid phosphatase activity		31		0.026467	0.351285	8	no		0.0312435	0.494282	16	no		0.0343443	0.472098	17	no
BP	GO:0045807	positive regulation of endocytosis		39		0.871264	1	3	no		0.0225985	0.406835	20	no		0.0343012	0.472098	21	no
BP	GO:0051481	negative regulation of cytosolic calcium ion concentration		39		0.871264	1	3	no		0.0225985	0.406835	20	no		0.0343012	0.472098	21	no
CC	GO:0005887	integral component of plasma membrane		44		0.900017	1	3	no		0.504031	1	15	no		0.0371915	0.50721	22	no
BP	GO:0007210	serotonin receptor signaling pathway		8		0.25447	1	2	no		0.567294	1	3	no		0.0393951	0.513025	6	no
BP	GO:0007212	dopamine receptor signaling pathway		8		0.25447	1	2	no		0.567294	1	3	no		0.0393951	0.513025	6	no
MF	GO:0008378	galactosyltransferase activity		21		0.722716	1	2	no		0.563031	1	7	no		0.0392558	0.513025	12	no
MF	GO:0017048	Rho GTPase binding		8		0.25447	1	2	no		0.567294	1	3	no		0.0393951	0.513025	6	no
BP	GO:0032094	response to food		8		0.25447	1	2	no		0.567294	1	3	no		0.0393951	0.513025	6	no
BP	GO:0040012	regulation of locomotion		8		0.25447	1	2	no		0.567294	1	3	no		0.0393951	0.513025	6	no
MF	GO:0051536	iron-sulfur cluster binding		85		0.576152	1	10	no		0.438107	1	30	no		0.0413964	0.535064	40	no
MF	GO:0003713	transcription coactivator activity		29		0.976417	1	1	no		0.0400036	0.534037	15	no		0.0423091	0.53973	16	no
BP	GO:0040024	dauer larval development		48		0.982822	1	2	no		0.0923634	0.780358	21	no		0.0423806	0.53973	24	no
BP	GO:0007271	synaptic transmission, cholinergic		81		0.255669	1	12	no		0.39525	1	29	no		0.0429225	0.542641	38	no
MF	GO:0003756	protein disulfide isomerase activity		34		0.925954	1	2	no		0.13236	0.876057	15	no		0.0433394	0.543941	18	no
BP	GO:0042026	protein refolding		17		0.87815	1	1	no		0.496808	1	6	no		0.0446409	0.556245	10	no
MF	GO:0004692	cGMP-dependent protein kinase activity		20		0.459819	1	3	no		0.129328	0.876057	10	no		0.04682	0.571072	12	no
BP	GO:0007420	brain development		11		0.73454	1	1	no		0.10148	0.81372	6	no		0.0467913	0.571072	7	no
BP	GO:0009725	response to hormone		11		0.73454	1	1	no		0.10148	0.81372	6	no		0.0467913	0.571072	7	no
MF	GO:0004623	phospholipase A2 activity		5		0.447797	1	1	no		0.0363929	0.516976	4	no		0.0478472	0.573522	4	no
BP	GO:0006644	phospholipid metabolic process		5		0.447797	1	1	no		0.0363929	0.516976	4	no		0.0478472	0.573522	4	no
MF	GO:0015085	calcium ion transmembrane transporter activity		40		0.882976	1	3	no		0.0313921	0.494282	20	no		0.0480143	0.573522	21	no
MF	GO:0003735	structural constituent of ribosome		376		0.00408527	0.0873541	61	no		0.281414	1	128	no		0.0486138	0.576706	149	no
BP	GO:0006486	protein glycosylation		45		0.923478	1	3	no		0.489862	1	16	no		0.0498685	0.583705	23	no
MF	GO:0008375	acetylglucosaminyltransferase activity		23		0.248761	1	4	no		0.000889361	0.0550133	15	no		0.0498778	0.583705	12	no
MF	GO:0004869	cysteine-type endopeptidase inhibitor activity		61		0.293358	1	9	no		0.189747	0.966594	24	no		0.0522304	0.595152	29	no
MF	GO:0005388	calcium-transporting ATPase activity		47		0.938555	1	3	no		0.0293546	0.484212	23	no		0.0518846	0.595152	24	no
BP	GO:0016070	RNA metabolic process		25		0.601469	1	3	no		0.117963	0.865047	12	no		0.0518879	0.595152	14	no
CC	GO:0019008	molybdopterin synthase complex		5		1	1	0	no		0.186921	0.955004	3	no		0.0513183	0.595152	4	no
MF	GO:0004500	dopamine beta-monooxygenase activity		19		0.400689	1	3	no		0.0747658	0.677981	10	no		0.0529071	0.598923	11	no
CC	GO:0012505	endomembrane system		3		0.321769	1	1	no		0.275385	1	2	no		0.0544172	0.612017	3	no
CC	GO:0005794	Golgi apparatus		205		0.600886	1	24	no		0.0160978	0.362096	85	no		0.0549287	0.613784	89	no
BP	GO:0006777	Mo-molybdopterin cofactor biosynthetic process		51		0.943361	1	3	no		0.39919	1	18	no		0.0554414	0.615542	24	no
MF	GO:0004816	asparagine-tRNA ligase activity		3		1	1	0	no		0.287036	1	2	no		0.056376	0.616625	3	no
BP	GO:0006421	asparaginyl-tRNA aminoacylation		3		1	1	0	no		0.287036	1	2	no		0.056376	0.616625	3	no
MF	GO:0008757	S-adenosylmethionine-dependent methyltransferase activity		10		1	1	0	no		0.276613	1	5	no		0.056607	0.616625	7	no
MF	GO:0005488	binding		1347		0.130646	0.992451	173	no		0.00422167	0.158955	498	no		0.0612035	0.658413	520	no
MF	GO:0005543	phospholipid binding		19		0.0712828	0.731951	5	no		0.498228	1	7	no		0.0610793	0.658413	11	no
MF	GO:0003985	acetyl-CoA C-acetyltransferase activity		47		0.255596	1	7	no		0.0668476	0.615851	20	no		0.0627624	0.658815	21	no
MF	GO:0004012	phospholipid-translocating ATPase activity		37		0.515229	1	5	no		0.137839	0.876057	17	no		0.0625772	0.658815	20	no
BP	GO:0015914	phospholipid transport		37		0.515229	1	5	no		0.137839	0.876057	17	no		0.0625772	0.658815	20	no
BP	GO:0042254	ribosome biogenesis		53		0.785658	1	5	no		0.562711	1	18	no		0.0623377	0.658815	26	no
CC	GO:0030880	RNA polymerase complex		3		1	1	0	no		0.0410465	0.534037	3	no		0.0633357	0.660828	3	no
MF	GO:0003980	UDP-glucose:glycoprotein glucosyltransferase activity		3		1	1	0	no		0.0555009	0.573042	3	no		0.075212	0.661254	3	no
MF	GO:0004143	diacylglycerol kinase activity		17		0.145142	1	4	no		0.364308	1	7	no		0.0689428	0.661254	10	no
MF	GO:0004411	homogentisate 1,2-dioxygenase activity		3		0.346055	1	1	no		0.322243	1	2	no		0.0752109	0.661254	3	no
MF	GO:0004815	aspartate-tRNA ligase activity		9		0.679804	1	1	no		0.0475803	0.552717	6	no		0.0680182	0.661254	6	no
MF	GO:0004820	glycine-tRNA ligase activity		3		1	1	0	no		0.0556764	0.573042	3	no		0.075212	0.661254	3	no
MF	GO:0004828	serine-tRNA ligase activity		5		1	1	0	no		0.0518708	0.558154	4	no		0.0669262	0.661254	4	no
MF	GO:0004832	valine-tRNA ligase activity		29		0.873045	1	2	no		0.896098	1	7	no		0.0687176	0.661254	15	no
MF	GO:0005319	lipid transporter activity		3		1	1	0	no		0.047323	0.552717	3	no		0.0694481	0.661254	3	no
CC	GO:0005811	lipid droplet		29		0.121524	0.988153	6	no		0.522045	1	10	no		0.0710887	0.661254	15	no
BP	GO:0006422	aspartyl-tRNA aminoacylation		9		0.679804	1	1	no		0.0475803	0.552717	6	no		0.0680182	0.661254	6	no
BP	GO:0006426	glycyl-tRNA aminoacylation		3		1	1	0	no		0.0556764	0.573042	3	no		0.075212	0.661254	3	no
BP	GO:0006434	seryl-tRNA aminoacylation		5		1	1	0	no		0.0518708	0.558154	4	no		0.0669262	0.661254	4	no
BP	GO:0006438	valyl-tRNA aminoacylation		29		0.873045	1	2	no		0.896098	1	7	no		0.0687176	0.661254	15	no
BP	GO:0006561	proline biosynthetic process		21		0.0262448	0.351285	6	no		0.944584	1	4	no		0.0736634	0.661254	11	no
BP	GO:0006570	tyrosine metabolic process		3		0.346055	1	1	no		0.322243	1	2	no		0.0752109	0.661254	3	no
BP	GO:0006869	lipid transport		3		1	1	0	no		0.047323	0.552717	3	no		0.0694481	0.661254	3	no
BP	GO:0007205	protein kinase C-activating G-protein coupled receptor signaling pathway		17		0.145142	1	4	no		0.364308	1	7	no		0.0689428	0.661254	10	no
MF	GO:0008235	metalloexopeptidase activity		3		0.34246	1	1	no		0.0505857	0.558154	3	no		0.0718971	0.661254	3	no
BP	GO:0010468	regulation of gene expression		11		0.758575	1	1	no		0.132284	0.876057	6	no		0.0748888	0.661254	7	no
BP	GO:0015966	diadenosine tetraphosphate biosynthetic process		3		1	1	0	no		0.0556764	0.573042	3	no		0.075212	0.661254	3	no
CC	GO:0016021	integral component of membrane		2950		0.034547	0.415524	382	no		0.361725	1	1000	no		0.0645035	0.661254	1123	no
MF	GO:0016614	oxidoreductase activity, acting on CH-OH group of donors		17		0.628242	1	2	no		0.0845856	0.747461	9	no		0.0643968	0.661254	10	no
MF	GO:0016798	hydrolase activity, acting on glycosyl bonds		40		0.72732	1	4	no		0.0271991	0.461852	20	no		0.0738117	0.661254	20	no
MF	GO:0016972	thiol oxidase activity		18		0.356527	1	3	no		0.108274	0.848551	9	no		0.0750027	0.661254	10	no
MF	GO:0019787	ubiquitin-like protein transferase activity		75		0.700463	1	8	no		0.592785	1	25	no		0.0705636	0.661254	35	no
BP	GO:0030730	sequestering of triglyceride		11		0.758575	1	1	no		0.132284	0.876057	6	no		0.0748888	0.661254	7	no
CC	GO:0031966	mitochondrial membrane		27		0.0888563	0.850272	6	no		0.399375	1	10	no		0.0698538	0.661254	14	no
MF	GO:0035257	nuclear hormone receptor binding		11		0.758575	1	1	no		0.132284	0.876057	6	no		0.0748888	0.661254	7	no
BP	GO:0040013	negative regulation of locomotion		67		0.54769	1	8	no		0.220781	1	26	no		0.0684183	0.661254	31	no
BP	GO:0043687	post-translational protein modification		75		0.700463	1	8	no		0.592785	1	25	no		0.0705636	0.661254	35	no
BP	GO:0051246	regulation of protein metabolic process		75		0.700463	1	8	no		0.592785	1	25	no		0.0705636	0.661254	35	no
BP	GO:0006950	response to stress		352		0.422022	1	42	no		0.0590743	0.57806	129	no		0.0759191	0.6641	137	no
NA	GO:0003840	NA		13		0.486391	1	2	no		0.716066	1	4	no		0.078785	0.682419	8	no
BP	GO:0044403	symbiosis, encompassing mutualism through parasitism		12		0.764571	1	1	no		0.572022	1	4	no		0.0791952	0.682419	7	no
CC	GO:0051285	cell cortex of cell tip		5		0.118787	0.985627	2	no		0.0512402	0.558154	4	no		0.0789511	0.682419	4	no
BP	GO:0006508	proteolysis		841		0.00337753	0.0759725	124	no		0.000441337	0.0382198	323	yes		0.0804506	0.689804	320	no
CC	GO:0005912	adherens junction		24		0.51935	1	3	no		0.111573	0.850077	11	no		0.0809176	0.69039	12	no
MF	GO:0004148	dihydrolipoyl dehydrogenase activity		22		0.118772	0.985627	5	no		0.671374	1	7	no		0.0822048	0.697935	12	no
BP	GO:0044267	cellular protein metabolic process		96		0.139289	1	15	no		0.000354082	0.0360747	48	yes		0.0836707	0.706915	41	no
BP	GO:0006836	neurotransmitter transport		68		0.68291	1	7	no		0.837088	1	19	no		0.0849992	0.714654	30	no
BP	GO:0001556	oocyte maturation		11		0.767044	1	1	no		0.330497	1	5	no		0.0874611	0.716308	7	no
MF	GO:0005003	ephrin receptor activity		11		0.767044	1	1	no		0.330497	1	5	no		0.0874611	0.716308	7	no
BP	GO:0007409	axonogenesis		11		0.767044	1	1	no		0.330497	1	5	no		0.0874611	0.716308	7	no
BP	GO:0007624	ultradian rhythm		11		0.404984	1	2	no		0.157895	0.876057	6	no		0.0885046	0.716308	7	no
BP	GO:0016331	morphogenesis of embryonic epithelium		11		0.767044	1	1	no		0.330497	1	5	no		0.0874611	0.716308	7	no
BP	GO:0032502	developmental process		11		0.404984	1	2	no		0.157895	0.876057	6	no		0.0885046	0.716308	7	no
BP	GO:0050954	sensory perception of mechanical stimulus		11		0.404984	1	2	no		0.157895	0.876057	6	no		0.0885046	0.716308	7	no
BP	GO:0060280	negative regulation of ovulation		11		0.767044	1	1	no		0.330497	1	5	no		0.0874611	0.716308	7	no
BP	GO:0000381	regulation of alternative mRNA splicing, via spliceosome		9		1	1	0	no		0.671823	1	3	no		0.089775	0.718727	6	no
MF	GO:0005198	structural molecule activity		234		0.111812	0.985627	33	no		0.431309	1	77	no		0.089901	0.718727	91	no
BP	GO:0030421	defecation		37		0.801849	1	3	no		0.177665	0.929654	15	no		0.0900484	0.718727	17	no
CC	GO:0000275	mitochondrial proton-transporting ATP synthase complex, catalytic core F(1)		8		1	1	0	no		0.0139281	0.344621	6	no		0.091091	0.720749	5	no
CC	GO:0005787	signal peptidase complex		8		1	1	0	no		0.480637	1	3	no		0.0915501	0.720749	5	no
BP	GO:0006465	signal peptide processing		8		1	1	0	no		0.480637	1	3	no		0.0915501	0.720749	5	no
MF	GO:0004069	L-aspartate:2-oxoglutarate aminotransferase activity		9		0.312603	1	2	no		0.174995	0.921248	5	no		0.0924768	0.721485	6	no
MF	GO:0004345	glucose-6-phosphate dehydrogenase activity		5		0.125999	0.988153	2	no		0.0580989	0.575413	4	no		0.092229	0.721485	4	no
BP	GO:0006357	regulation of transcription from RNA polymerase II promoter		45		0.937661	1	3	no		0.0129141	0.328929	24	no		0.0936279	0.725124	23	no
MF	GO:0008097	5S rRNA binding		5		0.126815	0.988153	2	no		0.240442	1	3	no		0.0937805	0.725124	4	no
MF	GO:0016769	transferase activity, transferring nitrogenous groups		43		0.262688	1	7	no		0.395806	1	16	no		0.0945785	0.728044	21	no
BP	GO:0048812	neuron projection morphogenesis		5		0.0176213	0.274955	3	no		0.06622	0.615851	4	no		0.0955377	0.732174	4	no
BP	GO:0012501	programmed cell death		24		0.932562	1	1	no		0.164803	0.878272	10	no		0.09623	0.73423	11	no
BP	GO:0043052	thermotaxis		5		0.00126902	0.0366323	4	yes		0.892589	1	1	no		0.0974951	0.737387	4	no
BP	GO:0046956	positive phototaxis		5		0.00126902	0.0366323	4	yes		0.892589	1	1	no		0.0974951	0.737387	4	no
MF	GO:0050660	flavin adenine dinucleotide binding		281		0.0363763	0.434509	43	no		0.00564085	0.187884	113	no		0.0986796	0.743101	111	no
MF	GO:0003857	3-hydroxyacyl-CoA dehydrogenase activity		13		0.829902	1	1	no		0.056195	0.573042	8	no		0.102425	0.750021	8	no
MF	GO:0004534	5'-3' exoribonuclease activity		5		1	1	0	no		0.618589	1	2	no		0.10263	0.750021	4	no
MF	GO:0004844	uracil DNA N-glycosylase activity		5		0.504155	1	1	no		0.90143	1	1	no		0.101347	0.750021	4	no
CC	GO:0005635	nuclear envelope		7		1	1	0	no		0.784989	1	2	no		0.102128	0.750021	5	no
MF	GO:0016799	hydrolase activity, hydrolyzing N-glycosyl compounds		5		0.504155	1	1	no		0.90143	1	1	no		0.101347	0.750021	4	no
CC	GO:0031430	M band		15		0.871651	1	1	no		0.681656	1	5	no		0.100838	0.750021	9	no
BP	GO:0040039	inductive cell migration		140		0.768946	1	14	no		0.180766	0.934678	52	no		0.102284	0.750021	58	no
MF	GO:0003678	DNA helicase activity		7		1	1	0	no		0.21516	1	4	no		0.103347	0.751506	5	no
BP	GO:0006414	translational elongation		83		0.770784	1	8	no		0.579373	1	27	no		0.10394	0.751506	36	no
BP	GO:0009253	peptidoglycan catabolic process		9		0.0964079	0.912451	3	no		0.173232	0.914747	5	no		0.104135	0.751506	6	no
MF	GO:0004139	deoxyribose-phosphate aldolase activity		10		0.330815	1	2	no		0.422949	1	4	no		0.108682	0.774637	6	no
BP	GO:0009264	deoxyribonucleotide catabolic process		10		0.330815	1	2	no		0.422949	1	4	no		0.108682	0.774637	6	no
BP	GO:0046034	ATP metabolic process		47		0.326228	1	7	no		0.128097	0.876057	20	no		0.108014	0.774637	22	no
BP	GO:0008219	cell death		213		0.367581	1	26	no		0.0633882	0.599936	79	no		0.109555	0.777662	82	no
BP	GO:0008360	regulation of cell shape		32		0.984174	1	1	no		0.0423166	0.534037	16	no		0.111403	0.778024	16	no
BP	GO:0010883	regulation of lipid storage		32		0.984174	1	1	no		0.0423166	0.534037	16	no		0.111403	0.778024	16	no
BP	GO:0016197	endosomal transport		32		0.984174	1	1	no		0.0423166	0.534037	16	no		0.111403	0.778024	16	no
BP	GO:0048488	synaptic vesicle endocytosis		32		0.984174	1	1	no		0.0423166	0.534037	16	no		0.111403	0.778024	16	no
MF	GO:0016772	transferase activity, transferring phosphorus-containing groups		31		1	1	0	no		0.115235	0.850077	14	no		0.113496	0.789458	15	no
MF	GO:0004645	phosphorylase activity		16		0.0242026	0.343597	5	no		0.375495	1	6	no		0.114221	0.791325	8	no
BP	GO:0042981	regulation of apoptotic process		38		0.519873	1	5	no		0.82856	1	11	no		0.115393	0.79626	19	no
BP	GO:0043050	pharyngeal pumping		178		0.000177094	0.00793516	37	yes		0.806684	1	52	no		0.116282	0.799207	69	no
MF	GO:0004618	phosphoglycerate kinase activity		11		1	1	0	no		0.0275327	0.462977	7	no		0.116921	0.80042	6	no
CC	GO:0005882	intermediate filament		88		0.265245	1	12	no		0.324501	1	30	no		0.119008	0.804707	35	no
BP	GO:0006030	chitin metabolic process		22		0.742524	1	2	no		0.000741842	0.0494181	15	yes		0.119405	0.804707	11	no
BP	GO:0006631	fatty acid metabolic process		44		0.158496	1	8	no		0.0226667	0.406835	22	no		0.118578	0.804707	21	no
MF	GO:0008061	chitin binding		22		0.742524	1	2	no		0.000741842	0.0494181	15	yes		0.119405	0.804707	11	no
CC	GO:0005942	phosphatidylinositol 3-kinase complex		51		0.000552983	0.0191144	15	yes		0.0913985	0.775991	22	no		0.120476	0.808779	23	no
MF	GO:0008417	fucosyltransferase activity		9		0.71822	1	1	no		0.207183	1	5	no		0.122161	0.81692	6	no
BP	GO:0006614	SRP-dependent cotranslational protein targeting to membrane		16		0.31852	1	3	no		0.0675771	0.619278	9	no		0.124124	0.826855	9	no
BP	GO:0030833	regulation of actin filament polymerization		14		0.455467	1	2	no		0.243625	1	6	no		0.125509	0.832881	7	no
CC	GO:0045261	proton-transporting ATP synthase complex, catalytic core F(1)		24		0.55297	1	3	no		0.25911	1	10	no		0.126372	0.835407	12	no
MF	GO:0003746	translation elongation factor activity		128		0.262998	1	18	no		0.398789	1	45	no		0.128712	0.847637	54	no
BP	GO:0006396	RNA processing		105		0.9505	1	8	no		0.102184	0.815585	43	no		0.13015	0.849618	46	no
BP	GO:0030308	negative regulation of cell growth		16		0.322909	1	3	no		0.336614	1	7	no		0.130975	0.849618	9	no
MF	GO:0030553	cGMP binding		16		0.322909	1	3	no		0.336614	1	7	no		0.130975	0.849618	9	no
BP	GO:0046621	negative regulation of organ growth		16		0.322909	1	3	no		0.336614	1	7	no		0.130975	0.849618	9	no
MF	GO:0016887	ATPase activity		140		0.965514	1	11	no		0.163937	0.878272	55	no		0.131732	0.851343	61	no
NA	GO:0005099	NA		10		0.726844	1	1	no		0.914324	1	2	no		0.134788	0.864639	6	no
BP	GO:0007269	neurotransmitter secretion		69		0.836882	1	6	no		0.248944	1	26	no		0.134785	0.864639	30	no
BP	GO:0030968	endoplasmic reticulum unfolded protein response		23		0.922302	1	1	no		0.232875	1	9	no		0.137305	0.87431	10	no
BP	GO:0048609	multicellular organismal reproductive process		23		0.922302	1	1	no		0.232875	1	9	no		0.137305	0.87431	10	no
MF	GO:0015293	symporter activity		61		0.86482	1	5	no		0.210162	1	24	no		0.140985	0.894455	27	no
BP	GO:0016052	carbohydrate catabolic process		5		0.0814395	0.800263	2	no		0.149598	0.876057	3	no		0.142219	0.895718	3	no
BP	GO:0031167	rRNA methylation		8		0.644792	1	1	no		0.280657	1	4	no		0.142191	0.895718	5	no
BP	GO:0008544	epidermis development		28		0.638028	1	3	no		0.164521	0.878272	12	no		0.142778	0.895986	13	no
MF	GO:0003968	RNA-directed 5'-3' RNA polymerase activity		3		1	1	0	no		0.0199584	0.396683	3	no		0.148105	0.896916	2	no
BP	GO:0010286	heat acclimation		17		0.56214	1	2	no		0.813013	1	4	no		0.144566	0.896916	8	no
MF	GO:0016779	nucleotidyltransferase activity		154		0.0554154	0.599872	25	no		0.185923	0.952718	57	no		0.147651	0.896916	62	no
BP	GO:0019079	viral genome replication		3		1	1	0	no		0.0199584	0.396683	3	no		0.148105	0.896916	2	no
BP	GO:0019082	viral protein processing		3		1	1	0	no		0.0199584	0.396683	3	no		0.148105	0.896916	2	no
CC	GO:0032116	SMC loading complex		22		0.496305	1	3	no		0.801215	1	6	no		0.14676	0.896916	11	no
CC	GO:0032580	Golgi cisterna membrane		16		0.332327	1	3	no		0.7363	1	5	no		0.146151	0.896916	9	no
BP	GO:0034088	maintenance of mitotic sister chromatid cohesion		22		0.496305	1	3	no		0.801215	1	6	no		0.14676	0.896916	11	no
BP	GO:0042542	response to hydrogen peroxide		17		0.56214	1	2	no		0.813013	1	4	no		0.144566	0.896916	8	no
BP	GO:0045893	positive regulation of transcription, DNA-templated		37		0.688507	1	4	no		0.676987	1	12	no		0.147513	0.896916	18	no
MF	GO:0004797	thymidine kinase activity		2		1	1	0	no		0.1143	0.850077	2	no		0.148829	0.89816	2	no
BP	GO:0007369	gastrulation		28		0.642144	1	3	no		0.0929255	0.781296	13	no		0.149611	0.899742	13	no
BP	GO:0000387	spliceosomal snRNP assembly		4		1	1	0	no		0.13639	0.876057	3	no		0.17351	0.903075	3	no
BP	GO:0001510	RNA methylation		6		1	1	0	no		0.346956	1	3	no		0.155096	0.903075	4	no
BP	GO:0001682	tRNA 5'-leader removal		8		0.266339	1	2	no		0.300868	1	4	no		0.169586	0.903075	5	no
BP	GO:0001709	cell fate determination		4		1	1	0	no		0.426077	1	2	no		0.167615	0.903075	3	no
BP	GO:0002168	instar larval development		2		1	1	0	no		0.145811	0.876057	2	no		0.178183	0.903075	2	no
MF	GO:0003796	lysozyme activity		10		0.120344	0.988153	3	no		0.23965	1	5	no		0.158783	0.903075	6	no
MF	GO:0003842	1-pyrroline-5-carboxylate dehydrogenase activity		4		0.413379	1	1	no		0.1313	0.876057	3	no		0.171039	0.903075	3	no
MF	GO:0003964	RNA-directed DNA polymerase activity		222		6.21148e-05	0.0035861	44	yes		0.0866173	0.753875	79	no		0.17044	0.903075	79	no
MF	GO:0004001	adenosine kinase activity		2		1	1	0	no		0.606208	1	1	no		0.176739	0.903075	2	no
MF	GO:0004333	fumarate hydratase activity		13		0.813056	1	1	no		0.963857	1	2	no		0.179885	0.903075	7	no
MF	GO:0004367	glycerol-3-phosphate dehydrogenase [NAD+] activity		2		0.246075	1	1	no		0.601534	1	1	no		0.177185	0.903075	2	no
MF	GO:0004714	transmembrane receptor protein tyrosine kinase activity		69		0.938499	1	5	no		0.138676	0.876057	29	no		0.171489	0.903075	31	no
MF	GO:0004735	pyrroline-5-carboxylate reductase activity		17		0.0337955	0.415524	5	no		0.998441	1	1	no		0.179002	0.903075	8	no
MF	GO:0004767	sphingomyelin phosphodiesterase activity		33		0.912635	1	2	no		0.279932	1	13	no		0.177048	0.903075	15	no
MF	GO:0004821	histidine-tRNA ligase activity		4		1	1	0	no		0.113238	0.850077	3	no		0.157862	0.903075	3	no
MF	GO:0005047	signal recognition particle binding		4		1	1	0	no		0.122795	0.869027	3	no		0.157486	0.903075	3	no
CC	GO:0005785	signal recognition particle receptor complex		4		1	1	0	no		0.122795	0.869027	3	no		0.157486	0.903075	3	no
CC	GO:0005840	ribosome		437		0.0281088	0.363317	64	no		0.606288	1	140	no		0.159994	0.903075	165	no
BP	GO:0006106	fumarate metabolic process		13		0.813056	1	1	no		0.963857	1	2	no		0.179885	0.903075	7	no
BP	GO:0006166	purine ribonucleoside salvage		2		1	1	0	no		0.606208	1	1	no		0.176739	0.903075	2	no
BP	GO:0006278	RNA-dependent DNA biosynthetic process		222		6.21148e-05	0.0035861	44	yes		0.0866173	0.753875	79	no		0.17044	0.903075	79	no
BP	GO:0006427	histidyl-tRNA aminoacylation		4		1	1	0	no		0.113238	0.850077	3	no		0.157862	0.903075	3	no
BP	GO:0006428	isoleucyl-tRNA aminoacylation		18		1	1	0	no		0.782746	1	5	no		0.166276	0.903075	9	no
BP	GO:0006520	cellular amino acid metabolic process		93		0.276877	1	13	no		0.181618	0.936196	35	no		0.163588	0.903075	38	no
BP	GO:0006559	L-phenylalanine catabolic process		8		0.0112556	0.20739	4	no		0.583822	1	3	no		0.16461	0.903075	5	no
BP	GO:0006572	tyrosine catabolic process		8		0.0112556	0.20739	4	no		0.583822	1	3	no		0.16461	0.903075	5	no
BP	GO:0006820	anion transport		15		0.101714	0.947143	4	no		0.939981	1	3	no		0.175936	0.903075	8	no
BP	GO:0006890	retrograde vesicle-mediated transport, Golgi to ER		4		1	1	0	no		0.124433	0.869027	3	no		0.169415	0.903075	3	no
BP	GO:0006891	intra-Golgi vesicle-mediated transport		2		0.017425	0.274364	2	no		0.616267	1	1	no		0.178183	0.903075	2	no
BP	GO:0007482	haltere development		2		1	1	0	no		0.145811	0.876057	2	no		0.178183	0.903075	2	no
BP	GO:0007591	molting cycle, chitin-based cuticle		2		1	1	0	no		0.145811	0.876057	2	no		0.178183	0.903075	2	no
NA	GO:0008262	NA		2		1	1	0	no		0.145811	0.876057	2	no		0.178183	0.903075	2	no
CC	GO:0008290	F-actin capping protein complex		2		1	1	0	no		0.143799	0.876057	2	no		0.178183	0.903075	2	no
MF	GO:0008508	bile acid:sodium symporter activity		4		0.0771484	0.767937	2	no		0.438471	1	2	no		0.165313	0.903075	3	no
MF	GO:0008531	riboflavin kinase activity		4		0.410292	1	1	no		0.118978	0.865047	3	no		0.166182	0.903075	3	no
BP	GO:0009165	nucleotide biosynthetic process		44		0.434841	1	6	no		0.28771	1	17	no		0.165662	0.903075	20	no
BP	GO:0009231	riboflavin biosynthetic process		4		0.410292	1	1	no		0.118978	0.865047	3	no		0.166182	0.903075	3	no
BP	GO:0009452	7-methylguanosine RNA capping		6		1	1	0	no		0.346956	1	3	no		0.155096	0.903075	4	no
CC	GO:0015030	Cajal body		4		1	1	0	no		0.13639	0.876057	3	no		0.17351	0.903075	3	no
MF	GO:0015299	solute:proton antiporter activity		52		0.460557	1	7	no		0.947718	1	13	no		0.161793	0.903075	24	no
BP	GO:0016042	lipid catabolic process		54		0.794138	1	5	no		0.355212	1	20	no		0.178301	0.903075	24	no
CC	GO:0016272	prefoldin complex		16		0.284298	1	3	no		0.814643	1	4	no		0.178099	0.903075	8	no
MF	GO:0016415	octanoyltransferase activity		2		1	1	0	no		0.144115	0.876057	2	no		0.178183	0.903075	2	no
BP	GO:0016539	intein-mediated protein splicing		4		1	1	0	no		0.826881	1	1	no		0.158968	0.903075	3	no
MF	GO:0016817	hydrolase activity, acting on acid anhydrides		2		1	1	0	no		0.585628	1	1	no		0.158793	0.903075	2	no
MF	GO:0017056	structural constituent of nuclear pore		2		0.246596	1	1	no		0.14577	0.876057	2	no		0.178183	0.903075	2	no
BP	GO:0022613	ribonucleoprotein complex biogenesis		4		1	1	0	no		0.13639	0.876057	3	no		0.17351	0.903075	3	no
CC	GO:0030532	small nuclear ribonucleoprotein complex		4		1	1	0	no		0.13639	0.876057	3	no		0.17351	0.903075	3	no
BP	GO:0032968	positive regulation of transcription elongation from RNA polymerase II promoter		10		0.735976	1	1	no		0.25713	1	5	no		0.154043	0.903075	6	no
CC	GO:0032982	myosin filament		150		0.000178679	0.00793516	33	yes		0.901319	1	42	no		0.158496	0.903075	59	no
BP	GO:0040015	negative regulation of multicellular organism growth		74		0.674777	1	8	no		0.141455	0.876057	30	no		0.170354	0.903075	32	no
CC	GO:0045239	tricarboxylic acid cycle enzyme complex		13		0.813056	1	1	no		0.963857	1	2	no		0.179885	0.903075	7	no
BP	GO:0045664	regulation of neuron differentiation		4		1	1	0	no		0.426077	1	2	no		0.167615	0.903075	3	no
BP	GO:0046168	glycerol-3-phosphate catabolic process		2		0.246075	1	1	no		0.601534	1	1	no		0.177185	0.903075	2	no
BP	GO:0048478	replication fork protection		2		0.246573	1	1	no		0.139951	0.876057	2	no		0.17814	0.903075	2	no
MF	GO:0071164	RNA trimethylguanosine synthase activity		4		1	1	0	no		0.13639	0.876057	3	no		0.17351	0.903075	3	no
BP	GO:0071167	ribonucleoprotein complex import into nucleus		4		1	1	0	no		0.13639	0.876057	3	no		0.17351	0.903075	3	no
CC	GO:0005694	chromosome		218		0.206756	1	29	no		0.357337	1	73	no		0.180986	0.905978	82	no
CC	GO:0000785	chromatin		90		0.933453	1	7	no		0.847069	1	27	no		0.181733	0.907093	39	no
MF	GO:0003682	chromatin binding		82		0.947092	1	6	no		0.922429	1	23	no		0.184562	0.908368	36	no
MF	GO:0008379	thioredoxin peroxidase activity		18		0.59113	1	2	no		0.683831	1	5	no		0.184036	0.908368	8	no
CC	GO:0030126	COPI vesicle coat		8		1	1	0	no		0.124042	0.869027	5	no		0.184611	0.908368	5	no
CC	GO:0031305	integral component of mitochondrial inner membrane		6		0.557791	1	1	no		0.0265059	0.459082	5	no		0.182901	0.908368	4	no
MF	GO:0051920	peroxiredoxin activity		18		0.59113	1	2	no		0.683831	1	5	no		0.184036	0.908368	8	no
BP	GO:0006400	tRNA modification		22		0.518675	1	3	no		0.0954242	0.787022	11	no		0.186343	0.914296	11	no
MF	GO:0046961	proton-transporting ATPase activity, rotational mechanism		37		0.840178	1	3	no		0.0891934	0.768572	17	no		0.188396	0.921759	17	no
BP	GO:0042744	hydrogen peroxide catabolic process		37		0.0214693	0.317806	9	no		0.946674	1	8	no		0.189921	0.926602	16	no
MF	GO:0008289	lipid binding		81		0.122277	0.988153	13	no		0.0129091	0.328929	36	no		0.19092	0.928859	32	no
BP	GO:0008104	protein localization		53		0.79704	1	5	no		0.92949	1	14	no		0.191715	0.930113	24	no
CC	GO:0016469	proton-transporting two-sector ATPase complex		22		0.52184	1	3	no		0.208019	1	10	no		0.192782	0.932677	11	no
MF	GO:0008233	peptidase activity		938		0.271188	1	114	no		0.0613562	0.590383	328	no		0.193986	0.935887	342	no
BP	GO:0007548	sex differentiation		10		0.753134	1	1	no		0.293942	1	5	no		0.194543	0.935967	6	no
CC	GO:0001726	ruffle		4		1	1	0	no		1	1	0	no		0.196484	0.940086	3	no
MF	GO:0005158	insulin receptor binding		4		1	1	0	no		1	1	0	no		0.196484	0.940086	3	no
CC	GO:0000123	histone acetyltransferase complex		18		1	1	0	no		0.128723	0.876057	9	no		0.200763	0.941119	9	no
MF	GO:0004560	alpha-L-fucosidase activity		4		1	1	0	no		0.84677	1	1	no		0.204279	0.941119	3	no
MF	GO:0004826	phenylalanine-tRNA ligase activity		16		0.0341227	0.415524	5	no		0.482704	1	6	no		0.205938	0.941119	8	no
CC	GO:0005958	DNA-dependent protein kinase-DNA ligase 4 complex		4		1	1	0	no		0.847941	1	1	no		0.203033	0.941119	3	no
BP	GO:0006004	fucose metabolic process		4		1	1	0	no		0.84677	1	1	no		0.204279	0.941119	3	no
BP	GO:0006284	base-excision repair		6		0.569201	1	1	no		0.937347	1	1	no		0.204842	0.941119	4	no
BP	GO:0006303	double-strand break repair via nonhomologous end joining		4		1	1	0	no		0.847941	1	1	no		0.203033	0.941119	3	no
BP	GO:0006432	phenylalanyl-tRNA aminoacylation		16		0.0341227	0.415524	5	no		0.482704	1	6	no		0.205938	0.941119	8	no
BP	GO:0008643	carbohydrate transport		27		0.860968	1	2	no		0.00709727	0.215963	16	no		0.200543	0.941119	13	no
MF	GO:0008705	methionine synthase activity		16		0.113324	0.985627	4	no		0.838567	1	4	no		0.201344	0.941119	8	no
BP	GO:0009086	methionine biosynthetic process		16		0.113324	0.985627	4	no		0.838567	1	4	no		0.201344	0.941119	8	no
BP	GO:0016573	histone acetylation		18		1	1	0	no		0.128723	0.876057	9	no		0.200763	0.941119	9	no
MF	GO:0030246	carbohydrate binding		14		0.0714201	0.731951	4	no		0.0607738	0.588046	8	no		0.20496	0.941119	7	no
BP	GO:0042558	pteridine-containing compound metabolic process		16		0.113324	0.985627	4	no		0.838567	1	4	no		0.201344	0.941119	8	no
BP	GO:0046580	negative regulation of Ras protein signal transduction		4		1	1	0	no		1	1	0	no		0.205608	0.941119	3	no
BP	GO:0048665	neuron fate specification		21		0.459355	1	3	no		0.951007	1	4	no		0.202345	0.941119	10	no
MF	GO:0051082	unfolded protein binding		282		0.117177	0.985627	40	no		9.28391e-05	0.0133998	124	yes		0.202584	0.941119	109	no
MF	GO:0004568	chitinase activity		17		0.593718	1	2	no		0.0208419	0.396683	10	no		0.207821	0.942543	8	no
BP	GO:0006032	chitin catabolic process		17		0.593718	1	2	no		0.0208419	0.396683	10	no		0.207821	0.942543	8	no
MF	GO:0042802	identical protein binding		45		0.0116858	0.207863	11	no		0.519391	1	15	no		0.207882	0.942543	19	no
BP	GO:0006812	cation transport		191		0.927889	1	17	no		0.627073	1	63	no		0.20926	0.946314	77	no
BP	GO:0006333	chromatin assembly or disassembly		83		0.951223	1	6	no		0.933108	1	23	no		0.211991	0.956167	36	no
MF	GO:0005344	oxygen carrier activity		16		0.117324	0.985627	4	no		0.837391	1	4	no		0.216712	0.969883	8	no
BP	GO:0015671	oxygen transport		16		0.117324	0.985627	4	no		0.837391	1	4	no		0.216712	0.969883	8	no
MF	GO:0019825	oxygen binding		16		0.117324	0.985627	4	no		0.837391	1	4	no		0.216712	0.969883	8	no
MF	GO:0008483	transaminase activity		66		0.182254	1	11	no		0.0136379	0.342331	32	no		0.217521	0.970998	29	no
MF	GO:0000247	C-8 sterol isomerase activity		5		0.101281	0.947143	2	no		0.504959	1	2	no		0.224665	0.985436	3	no
MF	GO:0004822	isoleucine-tRNA ligase activity		19		1	1	0	no		0.666404	1	6	no		0.223517	0.985436	9	no
BP	GO:0006696	ergosterol biosynthetic process		5		0.101281	0.947143	2	no		0.504959	1	2	no		0.224665	0.985436	3	no
MF	GO:0008158	hedgehog receptor activity		129		0.0297196	0.381291	23	no		0.414359	1	45	no		0.221945	0.985436	52	no
BP	GO:0009612	response to mechanical stimulus		24		0.604485	1	3	no		0.0548603	0.573042	13	no		0.221749	0.985436	12	no
NA	GO:0016876	NA		34		0.989244	1	1	no		0.425056	1	13	no		0.224739	0.985436	16	no
BP	GO:0043039	tRNA aminoacylation		34		0.989244	1	1	no		0.425056	1	13	no		0.224739	0.985436	16	no
BP	GO:0000003	reproduction		1501		0.503164	1	176	no		0.897602	1	475	no		0.680453	1	533	no
CC	GO:0000015	phosphopyruvate hydratase complex		8		1	1	0	no		1	1	0	no		1	1	0	no
MF	GO:0000036	acyl carrier activity		14		1	1	0	no		0.963812	1	2	no		0.975606	1	2	no
MF	GO:0000049	tRNA binding		18		0.176042	1	4	no		0.461493	1	7	no		0.234022	1	9	no
MF	GO:0000062	fatty-acyl-CoA binding		25		0.158596	1	5	no		0.289505	1	10	no		0.722739	1	8	no
BP	GO:0000077	DNA damage checkpoint		9		1	1	0	no		0.640014	1	3	no		0.712153	1	3	no
BP	GO:0000082	G1/S transition of mitotic cell cycle		6		0.559522	1	1	no		0.705482	1	2	no		0.466008	1	3	no
MF	GO:0000104	succinate dehydrogenase activity		10		0.305606	1	2	no		0.873591	1	2	no		0.895439	1	2	no
BP	GO:0000122	negative regulation of transcription from RNA polymerase II promoter		37		0.63129	1	4	no		0.807365	1	10	no		0.30693	1	15	no
CC	GO:0000139	Golgi membrane		89		0.07427	0.748511	16	no		0.353546	1	33	no		0.718801	1	32	no
CC	GO:0000145	exocyst		16		1	1	0	no		0.998723	1	1	no		0.969901	1	3	no
CC	GO:0000151	ubiquitin ligase complex		23		0.956094	1	1	no		0.462973	1	9	no		0.880469	1	7	no
BP	GO:0000154	rRNA modification		10		0.0253913	0.349029	4	no		0.901783	1	2	no		0.801976	1	3	no
MF	GO:0000155	phosphorelay sensor kinase activity		2		1	1	0	no		1	1	0	no		1	1	0	no
CC	GO:0000159	protein phosphatase type 2A complex		4		1	1	0	no		1	1	0	no		0.874549	1	1	no
MF	GO:0000166	nucleotide binding		3636		0.999213	1	371	no		0.858723	1	1188	no		0.985032	1	1266	no
MF	GO:0000175	3'-5'-exoribonuclease activity		4		0.431843	1	1	no		0.149279	0.876057	3	no		0.561254	1	2	no
MF	GO:0000179	rRNA (adenine-N6,N6-)-dimethyltransferase activity		10		0.0253913	0.349029	4	no		0.901783	1	2	no		0.801976	1	3	no
MF	GO:0000182	rDNA binding		26		0.64722	1	3	no		0.936747	1	6	no		0.451716	1	11	no
BP	GO:0000184	nuclear-transcribed mRNA catabolic process, nonsense-mediated decay		20		0.917424	1	1	no		0.525496	1	7	no		0.786177	1	6	no
BP	GO:0000188	inactivation of MAPK activity		15		0.570822	1	2	no		0.241983	1	7	no		0.757139	1	5	no
MF	GO:0000213	tRNA-intron endonuclease activity		4		1	1	0	no		0.126551	0.873253	3	no		0.532312	1	2	no
BP	GO:0000226	microtubule cytoskeleton organization		3		1	1	0	no		0.242783	1	2	no		0.259707	1	2	no
CC	GO:0000228	nuclear chromosome		1		1	1	0	no		1	1	0	no		1	1	0	no
BP	GO:0000245	spliceosomal complex assembly		1		1	1	0	no		0.333436	1	1	no		1	1	0	no
CC	GO:0000276	mitochondrial proton-transporting ATP synthase complex, coupling factor F(o)		5		1	1	0	no		1	1	0	no		1	1	0	no
BP	GO:0000278	mitotic cell cycle		20		0.690329	1	2	no		0.980615	1	3	no		0.959118	1	4	no
BP	GO:0000281	mitotic cytokinesis		21		1	1	0	no		0.259706	1	8	no		0.617485	1	6	no
MF	GO:0000287	magnesium ion binding		302		0.795659	1	32	no		0.930253	1	91	no		0.795107	1	106	no
BP	GO:0000398	mRNA splicing, via spliceosome		14		0.5561	1	2	no		0.404035	1	6	no		0.745517	1	5	no
CC	GO:0000439	core TFIIH complex		1		1	1	0	no		1	1	0	no		0.391557	1	1	no
BP	GO:0000463	maturation of LSU-rRNA from tricistronic rRNA transcript (SSU-rRNA, 5.8S rRNA, LSU-rRNA)		3		1	1	0	no		0.760827	1	1	no		0.384125	1	2	no
CC	GO:0000502	proteasome complex		121		0.165367	1	18	no		0.999998	1	18	no		0.988748	1	32	no
BP	GO:0000723	telomere maintenance		26		0.64722	1	3	no		0.936747	1	6	no		0.451716	1	11	no
MF	GO:0000774	adenyl-nucleotide exchange factor activity		1		1	1	0	no		0.363088	1	1	no		1	1	0	no
CC	GO:0000775	chromosome, centromeric region		101		0.629189	1	11	no		0.948916	1	26	no		0.281	1	39	no
CC	GO:0000776	kinetochore		62		0.524525	1	7	no		0.77388	1	17	no		0.466842	1	21	no
CC	GO:0000777	condensed chromosome kinetochore		62		0.524525	1	7	no		0.77388	1	17	no		0.466842	1	21	no
CC	GO:0000780	condensed nuclear chromosome, centromeric region		26		0.64722	1	3	no		0.936747	1	6	no		0.451716	1	11	no
CC	GO:0000781	chromosome, telomeric region		26		0.64722	1	3	no		0.936747	1	6	no		0.451716	1	11	no
CC	GO:0000792	heterochromatin		26		0.64722	1	3	no		0.936747	1	6	no		0.451716	1	11	no
CC	GO:0000793	condensed chromosome		26		0.64722	1	3	no		0.936747	1	6	no		0.451716	1	11	no
CC	GO:0000808	origin recognition complex		2		1	1	0	no		0.591229	1	1	no		0.64827	1	1	no
CC	GO:0000813	ESCRT I complex		3		1	1	0	no		1	1	0	no		1	1	0	no
BP	GO:0000910	cytokinesis		41		0.44074	1	5	no		0.237959	1	15	no		0.272484	1	15	no
CC	GO:0000922	spindle pole		80		0.188071	1	12	no		0.975774	1	18	no		0.668995	1	26	no
CC	GO:0000932	P-body		2		1	1	0	no		1	1	0	no		1	1	0	no
BP	GO:0001505	regulation of neurotransmitter levels		4		0.367452	1	1	no		0.768319	1	1	no		0.386421	1	2	no
BP	GO:0001522	pseudouridine synthesis		58		0.966448	1	3	no		0.387446	1	20	no		0.427569	1	21	no
CC	GO:0001651	dense fibrillar component		2		0.206085	1	1	no		1	1	0	no		1	1	0	no
MF	GO:0001671	ATPase activator activity		6		0.562903	1	1	no		0.132359	0.876057	4	no		0.475359	1	3	no
BP	GO:0001703	gastrulation with mouth forming first		4		1	1	0	no		0.472808	1	2	no		0.88062	1	1	no
BP	GO:0001708	cell fate specification		4		1	1	0	no		0.158921	0.876057	3	no		0.562643	1	2	no
BP	GO:0001714	endodermal cell fate specification		37		0.951637	1	2	no		0.97224	1	8	no		0.976958	1	9	no
CC	GO:0001891	phagocytic cup		8		1	1	0	no		0.598208	1	3	no		0.983189	1	1	no
BP	GO:0001956	positive regulation of neurotransmitter secretion		9		0.300129	1	2	no		0.653458	1	3	no		0.726781	1	3	no
BP	GO:0002009	morphogenesis of an epithelium		235		0.370027	1	30	no		0.911229	1	70	no		0.865669	1	79	no
BP	GO:0002098	tRNA wobble uridine modification		2		1	1	0	no		0.137425	0.876057	2	no		0.662039	1	1	no
BP	GO:0002119	nematode larval development		1515		0.403481	1	181	no		0.61382	1	498	no		0.900152	1	524	no
MF	GO:0003674	molecular_function		58		0.920193	1	4	no		0.972894	1	13	no		0.999532	1	10	no
MF	GO:0003676	nucleic acid binding		1458		0.999989	1	124	no		0.473486	1	493	no		0.915797	1	512	no
MF	GO:0003677	DNA binding		1174		0.940941	1	123	no		0.111519	0.850077	416	no		0.857314	1	415	no
MF	GO:0003684	damaged DNA binding		13		0.814148	1	1	no		0.874957	1	3	no		0.922431	1	3	no
MF	GO:0003689	DNA clamp loader activity		7		0.627043	1	1	no		1	1	0	no		0.977828	1	1	no
MF	GO:0003690	double-stranded DNA binding		3		1	1	0	no		0.326081	1	2	no		0.384125	1	2	no
MF	GO:0003696	satellite DNA binding		26		0.64722	1	3	no		0.936747	1	6	no		0.451716	1	11	no
MF	GO:0003697	single-stranded DNA binding		4		1	1	0	no		0.119368	0.865047	3	no		0.485965	1	2	no
MF	GO:0003700	DNA binding transcription factor activity		442		0.998918	1	34	no		0.65597	1	147	no		0.948541	1	150	no
NA	GO:0003702	NA		35		0.824201	1	3	no		0.299127	1	14	no		0.76173	1	12	no
MF	GO:0003705	transcription factor activity, RNA polymerase II distal enhancer sequence-specific binding		3		1	1	0	no		0.326081	1	2	no		0.384125	1	2	no
MF	GO:0003707	steroid hormone receptor activity		194		0.998762	1	11	no		0.864363	1	58	no		0.956773	1	60	no
NA	GO:0003711	NA		18		0.913543	1	1	no		0.302299	1	8	no		0.63384	1	7	no
MF	GO:0003712	transcription cofactor activity		22		0.943155	1	1	no		0.345369	1	9	no		0.30878	1	10	no
MF	GO:0003723	RNA binding		799		0.889983	1	81	no		0.704096	1	253	no		0.874168	1	264	no
MF	GO:0003725	double-stranded RNA binding		44		1	1	0	no		0.9765	1	9	no		0.988929	1	9	no
MF	GO:0003729	mRNA binding		26		0.64722	1	3	no		0.936747	1	6	no		0.451716	1	11	no
MF	GO:0003743	translation initiation factor activity		138		0.915019	1	12	no		0.797959	1	43	no		0.649553	1	50	no
MF	GO:0003747	translation release factor activity		3		1	1	0	no		1	1	0	no		1	1	0	no
MF	GO:0003755	peptidyl-prolyl cis-trans isomerase activity		119		0.985641	1	7	no		0.155216	0.876057	44	no		0.90007	1	35	no
MF	GO:0003774	motor activity		308		0.0180721	0.279472	49	no		0.878167	1	94	no		0.840901	1	104	no
MF	GO:0003777	microtubule motor activity		99		0.654464	1	11	no		0.745801	1	31	no		0.992677	1	26	no
MF	GO:0003779	actin binding		392		1.08809e-06	0.000104856	79	yes		0.57987	1	130	no		0.355818	1	147	no
MF	GO:0003785	actin monomer binding		18		0.00278692	0.0643594	7	no		0.0384726	0.533076	10	no		0.663435	1	6	no
MF	GO:0003824	catalytic activity		1933		0.0940701	0.895216	246	no		0.407336	1	647	no		0.551058	1	698	no
MF	GO:0003827	alpha-1,3-mannosylglycoprotein 2-beta-N-acetylglucosaminyltransferase activity		14		1	1	0	no		0.53816	1	5	no		0.823773	1	4	no
MF	GO:0003841	1-acylglycerol-3-phosphate O-acyltransferase activity		11		1	1	0	no		0.90473	1	2	no		0.928656	1	2	no
MF	GO:0003847	1-alkyl-2-acetylglycerophosphocholine esterase activity		14		0.836688	1	1	no		0.534375	1	5	no		0.448635	1	6	no
MF	GO:0003854	3-beta-hydroxy-delta5-steroid dehydrogenase activity		1		1	1	0	no		1	1	0	no		1	1	0	no
MF	GO:0003867	4-aminobutyrate transaminase activity		5		1	1	0	no		0.897809	1	1	no		0.929894	1	1	no
MF	GO:0003868	4-hydroxyphenylpyruvate dioxygenase activity		5		0.014595	0.240747	3	no		0.874672	1	1	no		0.621439	1	2	no
MF	GO:0003872	6-phosphofructokinase activity		10		0.731782	1	1	no		0.100164	0.810676	6	no		0.810636	1	3	no
MF	GO:0003873	6-phosphofructo-2-kinase activity		11		0.770039	1	1	no		0.797686	1	3	no		0.967107	1	2	no
MF	GO:0003874	6-pyruvoyltetrahydropterin synthase activity		3		1	1	0	no		0.283628	1	2	no		0.347149	1	2	no
MF	GO:0003878	ATP citrate synthase activity		7		1	1	0	no		0.686027	1	2	no		0.930746	1	1	no
MF	GO:0003883	CTP synthase activity		7		0.183534	1	2	no		0.936102	1	1	no		0.454404	1	3	no
MF	GO:0003887	DNA-directed DNA polymerase activity		20		0.91471	1	1	no		0.69622	1	6	no		0.999845	1	1	no
MF	GO:0003896	DNA primase activity		4		1	1	0	no		1	1	0	no		1	1	0	no
MF	GO:0003899	DNA-directed 5'-3' RNA polymerase activity		66		0.990742	1	3	no		0.329335	1	25	no		0.675811	1	24	no
MF	GO:0003904	deoxyribodipyrimidine photo-lyase activity		5		0.118021	0.985627	2	no		0.584837	1	2	no		0.913613	1	1	no
MF	GO:0003906	DNA-(apurinic or apyrimidinic site) lyase activity		1		1	1	0	no		1	1	0	no		1	1	0	no
MF	GO:0003910	DNA ligase (ATP) activity		11		1	1	0	no		0.817084	1	3	no		0.884246	1	3	no
MF	GO:0003913	DNA photolyase activity		5		0.118021	0.985627	2	no		0.584837	1	2	no		0.913613	1	1	no
MF	GO:0003916	DNA topoisomerase activity		24		0.945923	1	1	no		0.975856	1	4	no		0.986434	1	4	no
MF	GO:0003917	DNA topoisomerase type I activity		19		0.672136	1	2	no		0.976219	1	3	no		1	1	0	no
MF	GO:0003918	DNA topoisomerase type II (ATP-hydrolyzing) activity		15		0.260877	1	3	no		0.621034	1	5	no		0.861816	1	4	no
MF	GO:0003922	GMP synthase (glutamine-hydrolyzing) activity		4		1	1	0	no		0.84563	1	1	no		0.88721	1	1	no
MF	GO:0003924	GTPase activity		330		0.419776	1	40	no		0.476586	1	110	no		0.268576	1	124	no
MF	GO:0003934	GTP cyclohydrolase I activity		2		1	1	0	no		1	1	0	no		1	1	0	no
MF	GO:0003937	IMP cyclohydrolase activity		2		1	1	0	no		1	1	0	no		1	1	0	no
MF	GO:0003938	IMP dehydrogenase activity		2		1	1	0	no		0.145811	0.876057	2	no		1	1	0	no
MF	GO:0003945	N-acetyllactosamine synthase activity		23		0.937896	1	1	no		0.478695	1	8	no		0.572259	1	8	no
MF	GO:0003950	NAD+ ADP-ribosyltransferase activity		23		0.551605	1	3	no		0.737959	1	7	no		0.929764	1	6	no
MF	GO:0003978	UDP-glucose 4-epimerase activity		1		1	1	0	no		1	1	0	no		1	1	0	no
MF	GO:0003989	acetyl-CoA carboxylase activity		6		1	1	0	no		0.395925	1	3	no		0.791129	1	2	no
MF	GO:0003990	acetylcholinesterase activity		20		0.931984	1	1	no		0.957888	1	4	no		0.868644	1	6	no
MF	GO:0003994	aconitate hydratase activity		3		1	1	0	no		1	1	0	no		1	1	0	no
MF	GO:0003995	acyl-CoA dehydrogenase activity		61		0.432108	1	8	no		0.00733562	0.215963	30	no		0.363833	1	24	no
MF	GO:0003997	acyl-CoA oxidase activity		1		1	1	0	no		0.340002	1	1	no		1	1	0	no
MF	GO:0004003	ATP-dependent DNA helicase activity		7		1	1	0	no		0.492057	1	3	no		0.284673	1	4	no
MF	GO:0004017	adenylate kinase activity		27		0.384518	1	4	no		0.376022	1	10	no		0.356247	1	11	no
MF	GO:0004022	alcohol dehydrogenase (NAD) activity		18		1	1	0	no		0.86403	1	4	no		0.902575	1	4	no
MF	GO:0004024	alcohol dehydrogenase activity, zinc-dependent		18		1	1	0	no		0.86403	1	4	no		0.902575	1	4	no
MF	GO:0004030	aldehyde dehydrogenase [NAD(P)+] activity		11		0.383337	1	2	no		0.930172	1	2	no		0.625949	1	4	no
MF	GO:0004044	amidophosphoribosyltransferase activity		2		1	1	0	no		1	1	0	no		1	1	0	no
MF	GO:0004046	aminoacylase activity		23		0.924962	1	1	no		0.948797	1	4	no		0.959526	1	4	no
MF	GO:0004047	aminomethyltransferase activity		17		0.355006	1	3	no		0.59146	1	6	no		0.709194	1	6	no
MF	GO:0004054	arginine kinase activity		5		1	1	0	no		0.604292	1	2	no		0.344772	1	3	no
MF	GO:0004057	arginyltransferase activity		7		0.596574	1	1	no		0.0505447	0.558154	5	no		0.535644	1	3	no
MF	GO:0004067	asparaginase activity		8		1	1	0	no		0.109015	0.850077	5	no		0.379852	1	4	no
MF	GO:0004070	aspartate carbamoyltransferase activity		2		1	1	0	no		1	1	0	no		0.66606	1	1	no
MF	GO:0004077	biotin-[acetyl-CoA-carboxylase] ligase activity		4		1	1	0	no		0.818224	1	1	no		0.506214	1	2	no
MF	GO:0004085	butyryl-CoA dehydrogenase activity		19		0.699184	1	2	no		0.0844062	0.747461	10	no		0.466648	1	8	no
NA	GO:0004086	NA		2		1	1	0	no		1	1	0	no		0.66606	1	1	no
MF	GO:0004089	carbonate dehydratase activity		7		0.611953	1	1	no		0.764834	1	2	no		0.580019	1	3	no
NA	GO:0004091	NA		31		0.984819	1	1	no		0.984026	1	6	no		0.987211	1	7	no
MF	GO:0004096	catalase activity		8		0.00924002	0.175865	4	no		1	1	0	no		0.609731	1	3	no
MF	GO:0004104	cholinesterase activity		28		0.974803	1	1	no		0.984688	1	5	no		0.903386	1	8	no
MF	GO:0004108	citrate (Si)-synthase activity		6		1	1	0	no		0.70605	1	2	no		0.773094	1	2	no
MF	GO:0004114	3',5'-cyclic-nucleotide phosphodiesterase activity		32		0.918504	1	2	no		0.307371	1	13	no		0.477498	1	13	no
MF	GO:0004122	cystathionine beta-synthase activity		11		0.00449629	0.0905532	5	no		0.72625	1	3	no		0.539166	1	4	no
MF	GO:0004123	cystathionine gamma-lyase activity		10		0.696991	1	1	no		0.0584715	0.575413	6	no		0.984539	1	1	no
MF	GO:0004124	cysteine synthase activity		12		0.00686753	0.133647	5	no		0.780192	1	3	no		0.612224	1	4	no
MF	GO:0004126	cytidine deaminase activity		2		0.0115067	0.2076	2	no		0.513582	1	1	no		0.534073	1	1	no
MF	GO:0004146	dihydrofolate reductase activity		3		1	1	0	no		1	1	0	no		1	1	0	no
MF	GO:0004149	dihydrolipoyllysine-residue succinyltransferase activity		19		0.891297	1	1	no		0.377601	1	7	no		0.270788	1	8	no
MF	GO:0004152	dihydroorotate dehydrogenase activity		10		0.676894	1	1	no		0.861694	1	2	no		0.977379	1	1	no
MF	GO:0004163	diphosphomevalonate decarboxylase activity		2		1	1	0	no		0.584575	1	1	no		0.645837	1	1	no
MF	GO:0004164	diphthine synthase activity		5		1	1	0	no		0.84706	1	1	no		1	1	0	no
MF	GO:0004170	dUTP diphosphatase activity		1		1	1	0	no		1	1	0	no		1	1	0	no
MF	GO:0004175	endopeptidase activity		36		0.443906	1	5	no		0.993336	1	6	no		0.921416	1	10	no
MF	GO:0004177	aminopeptidase activity		42		0.367245	1	6	no		0.126046	0.873253	18	no		0.445786	1	16	no
MF	GO:0004180	carboxypeptidase activity		109		0.305925	1	15	no		0.111662	0.850077	43	no		0.676995	1	38	no
MF	GO:0004181	metallocarboxypeptidase activity		40		0.105117	0.973601	8	no		0.526754	1	14	no		0.703553	1	14	no
MF	GO:0004185	serine-type carboxypeptidase activity		44		0.406255	1	6	no		0.106227	0.843965	19	no		0.999742	1	6	no
MF	GO:0004197	cysteine-type endopeptidase activity		165		0.917773	1	14	no		0.384226	1	56	no		0.49289	1	59	no
MF	GO:0004198	calcium-dependent cysteine-type endopeptidase activity		85		0.966604	1	5	no		0.268599	1	30	no		0.821564	1	25	no
NA	GO:0004221	NA		91		0.768552	1	9	no		0.832919	1	27	no		0.992975	1	23	no
MF	GO:0004222	metalloendopeptidase activity		183		0.0196933	0.296599	31	no		0.0756299	0.682245	70	no		0.351549	1	68	no
MF	GO:0004252	serine-type endopeptidase activity		50		0.0143209	0.238498	12	no		0.0177429	0.393984	25	no		0.312428	1	21	no
MF	GO:0004298	threonine-type endopeptidase activity		40		0.347783	1	6	no		0.992556	1	7	no		0.871111	1	12	no
MF	GO:0004325	ferrochelatase activity		1		1	1	0	no		1	1	0	no		0.416363	1	1	no
MF	GO:0004326	tetrahydrofolylpolyglutamate synthase activity		6		1	1	0	no		0.63213	1	2	no		0.354534	1	3	no
MF	GO:0004329	formate-tetrahydrofolate ligase activity		22		0.395814	1	3	no		0.976783	1	3	no		0.670816	1	6	no
MF	GO:0004332	fructose-bisphosphate aldolase activity		21		0.916193	1	1	no		0.981475	1	3	no		0.955879	1	4	no
MF	GO:0004334	fumarylacetoacetase activity		12		0.407614	1	2	no		0.797742	1	3	no		0.65373	1	4	no
MF	GO:0004335	galactokinase activity		2		1	1	0	no		0.561181	1	1	no		1	1	0	no
MF	GO:0004347	glucose-6-phosphate isomerase activity		6		0.523179	1	1	no		0.306068	1	3	no		0.692343	1	2	no
MF	GO:0004348	glucosylceramidase activity		15		0.851814	1	1	no		0.614267	1	5	no		0.866644	1	4	no
MF	GO:0004356	glutamate-ammonia ligase activity		17		0.00149778	0.0405338	7	yes		0.985569	1	2	no		0.957906	1	3	no
MF	GO:0004360	glutamine-fructose-6-phosphate transaminase (isomerizing) activity		7		1	1	0	no		0.725204	1	2	no		0.480172	1	3	no
MF	GO:0004361	glutaryl-CoA dehydrogenase activity		7		0.179352	1	2	no		0.145524	0.876057	4	no		1	1	0	no
MF	GO:0004362	glutathione-disulfide reductase activity		15		0.5544	1	2	no		0.807803	1	4	no		0.314276	1	7	no
MF	GO:0004363	glutathione synthase activity		11		1	1	0	no		0.988443	1	1	no		0.954504	1	2	no
MF	GO:0004364	glutathione transferase activity		21		0.926944	1	1	no		0.736237	1	6	no		0.923353	1	5	no
MF	GO:0004365	glyceraldehyde-3-phosphate dehydrogenase (NAD+) (phosphorylating) activity		17		0.857108	1	1	no		0.983333	1	2	no		0.998625	1	1	no
MF	GO:0004368	glycerol-3-phosphate dehydrogenase activity		1		1	1	0	no		1	1	0	no		1	1	0	no
MF	GO:0004370	glycerol kinase activity		6		1	1	0	no		1	1	0	no		0.943223	1	1	no
MF	GO:0004375	glycine dehydrogenase (decarboxylating) activity		3		1	1	0	no		1	1	0	no		1	1	0	no
MF	GO:0004383	guanylate cyclase activity		50		0.998521	1	1	no		0.958216	1	12	no		0.773535	1	17	no
MF	GO:0004385	guanylate kinase activity		11		1	1	0	no		0.60147	1	4	no		0.696945	1	4	no
MF	GO:0004386	helicase activity		343		0.968859	1	31	no		0.133755	0.876057	128	no		0.341024	1	133	no
MF	GO:0004396	hexokinase activity		13		0.226627	1	3	no		0.976633	1	2	no		0.44395	1	6	no
MF	GO:0004402	histone acetyltransferase activity		51		0.887141	1	4	no		0.743054	1	16	no		0.291019	1	22	no
MF	GO:0004407	histone deacetylase activity		21		0.761656	1	2	no		0.476781	1	8	no		0.642435	1	8	no
MF	GO:0004419	hydroxymethylglutaryl-CoA lyase activity		1		1	1	0	no		1	1	0	no		1	1	0	no
MF	GO:0004420	hydroxymethylglutaryl-CoA reductase (NADPH) activity		2		0.22047	1	1	no		1	1	0	no		1	1	0	no
MF	GO:0004435	phosphatidylinositol phospholipase C activity		39		0.511307	1	5	no		0.904135	1	10	no		0.845738	1	12	no
NA	GO:0004437	NA		30		8.22889e-06	0.000619671	13	yes		0.230221	1	12	no		0.849334	1	8	no
MF	GO:0004439	phosphatidylinositol-4,5-bisphosphate 5-phosphatase activity		7		1	1	0	no		0.938097	1	1	no		0.772234	1	2	no
MF	GO:0004445	inositol-polyphosphate 5-phosphatase activity		7		0.000218102	0.00921349	5	yes		0.123876	0.869027	4	no		1	1	0	no
MF	GO:0004449	isocitrate dehydrogenase (NAD+) activity		7		1	1	0	no		1	1	0	no		0.957879	1	1	no
MF	GO:0004450	isocitrate dehydrogenase (NADP+) activity		3		1	1	0	no		1	1	0	no		0.729688	1	1	no
MF	GO:0004452	isopentenyl-diphosphate delta-isomerase activity		4		1	1	0	no		0.450792	1	2	no		0.869239	1	1	no
MF	GO:0004459	L-lactate dehydrogenase activity		12		9.07152e-09	1.30932e-06	10	yes		0.000200991	0.0217573	10	yes		0.988108	1	1	no
MF	GO:0004462	lactoylglutathione lyase activity		12		5.47109e-06	0.000473797	8	yes		0.00991027	0.272454	8	no		0.92914	1	2	no
MF	GO:0004476	mannose-6-phosphate isomerase activity		4		0.429078	1	1	no		0.0184017	0.396683	4	no		0.554164	1	2	no
MF	GO:0004478	methionine adenosyltransferase activity		19		0.394012	1	3	no		0.816715	1	5	no		0.751067	1	6	no
MF	GO:0004484	mRNA guanylyltransferase activity		8		1	1	0	no		0.583168	1	3	no		0.386365	1	4	no
MF	GO:0004485	methylcrotonoyl-CoA carboxylase activity		10		1	1	0	no		0.469569	1	4	no		0.558858	1	4	no
MF	GO:0004489	methylenetetrahydrofolate reductase (NAD(P)H) activity		2		1	1	0	no		1	1	0	no		1	1	0	no
MF	GO:0004491	methylmalonate-semialdehyde dehydrogenase (acylating) activity		13		0.0507228	0.556025	4	no		0.408562	1	5	no		0.87778	1	3	no
MF	GO:0004496	mevalonate kinase activity		14		1	1	0	no		0.686856	1	4	no		0.996361	1	1	no
MF	GO:0004502	kynurenine 3-monooxygenase activity		1		1	1	0	no		1	1	0	no		1	1	0	no
MF	GO:0004504	peptidylglycine monooxygenase activity		6		1	1	0	no		0.675006	1	2	no		0.738129	1	2	no
MF	GO:0004512	inositol-3-phosphate synthase activity		5		0.000996818	0.0297671	4	yes		0.226595	1	3	no		0.909278	1	1	no
MF	GO:0004518	nuclease activity		70		0.99049	1	3	no		0.640871	1	22	no		0.791837	1	22	no
MF	GO:0004519	endonuclease activity		100		0.902569	1	8	no		0.113001	0.850077	39	no		0.399149	1	37	no
MF	GO:0004523	RNA-DNA hybrid ribonuclease activity		17		0.879313	1	1	no		0.949841	1	3	no		0.790887	1	5	no
MF	GO:0004525	ribonuclease III activity		13		1	1	0	no		0.748505	1	4	no		0.832667	1	4	no
MF	GO:0004526	ribonuclease P activity		20		0.690056	1	2	no		0.83042	1	5	no		0.413959	1	8	no
MF	GO:0004540	ribonuclease activity		8		1	1	0	no		0.800281	1	2	no		0.605061	1	3	no
MF	GO:0004553	hydrolase activity, hydrolyzing O-glycosyl compounds		77		0.819725	1	7	no		0.0113357	0.306771	36	no		0.284586	1	31	no
MF	GO:0004555	alpha,alpha-trehalase activity		40		0.00448611	0.0905532	11	no		0.30488	1	15	no		0.999721	1	5	no
MF	GO:0004559	alpha-mannosidase activity		10		1	1	0	no		0.895658	1	2	no		0.988741	1	1	no
MF	GO:0004571	mannosyl-oligosaccharide 1,2-alpha-mannosidase activity		22		0.7745	1	2	no		0.697213	1	7	no		0.811588	1	7	no
MF	GO:0004573	mannosyl-oligosaccharide glucosidase activity		18		1	1	0	no		0.988315	1	2	no		0.962681	1	3	no
MF	GO:0004576	oligosaccharyl transferase activity		12		1	1	0	no		0.993227	1	1	no		0.969514	1	2	no
MF	GO:0004579	dolichyl-diphosphooligosaccharide-protein glycotransferase activity		14		0.829706	1	1	no		0.319681	1	6	no		0.631524	1	5	no
MF	GO:0004587	ornithine-oxo-acid transaminase activity		9		1	1	0	no		0.0452304	0.551684	6	no		0.907675	1	2	no
MF	GO:0004588	orotate phosphoribosyltransferase activity		3		1	1	0	no		0.732453	1	1	no		1	1	0	no
MF	GO:0004590	orotidine-5'-phosphate decarboxylase activity		3		1	1	0	no		0.732453	1	1	no		1	1	0	no
MF	GO:0004591	oxoglutarate dehydrogenase (succinyl-transferring) activity		6		0.540561	1	1	no		0.351147	1	3	no		0.410424	1	3	no
MF	GO:0004594	pantothenate kinase activity		10		1	1	0	no		0.690478	1	3	no		0.758658	1	3	no
MF	GO:0004597	peptide-aspartate beta-dioxygenase activity		4		0.426633	1	1	no		0.838988	1	1	no		0.547856	1	2	no
MF	GO:0004601	peroxidase activity		66		0.0812584	0.800263	12	no		0.737895	1	20	no		0.24935	1	27	no
MF	GO:0004602	glutathione peroxidase activity		14		0.502071	1	2	no		0.306718	1	6	no		0.614797	1	5	no
MF	GO:0004607	phosphatidylcholine-sterol O-acyltransferase activity		6		1	1	0	no		0.924201	1	1	no		1	1	0	no
MF	GO:0004609	phosphatidylserine decarboxylase activity		5		1	1	0	no		0.871875	1	1	no		0.904922	1	1	no
MF	GO:0004611	phosphoenolpyruvate carboxykinase activity		59		0.909	1	4	no		0.981065	1	12	no		0.830935	1	17	no
MF	GO:0004613	phosphoenolpyruvate carboxykinase (GTP) activity		59		0.909	1	4	no		0.981065	1	12	no		0.830935	1	17	no
MF	GO:0004617	phosphoglycerate dehydrogenase activity		7		0.62279	1	1	no		0.234317	1	4	no		0.317639	1	4	no
MF	GO:0004622	lysophospholipase activity		11		1	1	0	no		1	1	0	no		0.969338	1	2	no
MF	GO:0004629	phospholipase C activity		44		0.627186	1	5	no		0.932636	1	11	no		0.82925	1	14	no
MF	GO:0004634	phosphopyruvate hydratase activity		8		1	1	0	no		1	1	0	no		1	1	0	no
MF	GO:0004643	phosphoribosylaminoimidazolecarboxamide formyltransferase activity		2		1	1	0	no		1	1	0	no		1	1	0	no
MF	GO:0004647	phosphoserine phosphatase activity		3		1	1	0	no		0.751342	1	1	no		0.375664	1	2	no
MF	GO:0004648	O-phospho-L-serine:2-oxoglutarate aminotransferase activity		14		0.0701839	0.727895	4	no		0.886301	1	3	no		0.598251	1	5	no
MF	GO:0004652	polynucleotide adenylyltransferase activity		2		1	1	0	no		1	1	0	no		1	1	0	no
MF	GO:0004653	polypeptide N-acetylgalactosaminyltransferase activity		36		0.0730749	0.744505	8	no		0.274752	1	15	no		0.82081	1	12	no
MF	GO:0004656	procollagen-proline 4-dioxygenase activity		7		0.59876	1	1	no		0.771169	1	2	no		0.542011	1	3	no
MF	GO:0004657	proline dehydrogenase activity		5		1	1	0	no		0.867632	1	1	no		1	1	0	no
MF	GO:0004658	propionyl-CoA carboxylase activity		23		0.79409	1	2	no		0.73273	1	7	no		0.390098	1	10	no
MF	GO:0004659	prenyltransferase activity		7		0.610881	1	1	no		0.204145	1	4	no		0.57696	1	3	no
MF	GO:0004671	protein C-terminal S-isoprenylcysteine carboxyl O-methyltransferase activity		1		1	1	0	no		1	1	0	no		1	1	0	no
MF	GO:0004672	protein kinase activity		990		0.980292	1	99	no		0.91492	1	318	no		0.997743	1	328	no
MF	GO:0004673	protein histidine kinase activity		2		1	1	0	no		1	1	0	no		1	1	0	no
MF	GO:0004674	protein serine/threonine kinase activity		786		0.96976	1	78	no		0.884849	1	252	no		0.999516	1	249	no
MF	GO:0004675	transmembrane receptor protein serine/threonine kinase activity		10		1	1	0	no		0.776522	1	3	no		0.399589	1	5	no
MF	GO:0004683	calmodulin-dependent protein kinase activity		18		0.900957	1	1	no		0.612303	1	6	no		0.86519	1	5	no
MF	GO:0004691	cAMP-dependent protein kinase activity		49		0.599992	1	6	no		0.730896	1	16	no		0.396532	1	21	no
MF	GO:0004693	cyclin-dependent protein serine/threonine kinase activity		6		0.559522	1	1	no		0.705482	1	2	no		0.466008	1	3	no
MF	GO:0004697	protein kinase C activity		81		0.520528	1	10	no		0.7716	1	25	no		0.96825	1	23	no
MF	GO:0004702	signal transducer, downstream of receptor, with serine/threonine kinase activity		65		0.655956	1	7	no		0.629119	1	21	no		0.855046	1	20	no
MF	GO:0004703	G-protein coupled receptor kinase activity		11		1	1	0	no		0.933025	1	2	no		0.378786	1	5	no
MF	GO:0004705	JUN kinase activity		43		0.906486	1	3	no		0.992322	1	8	no		0.99808	1	8	no
MF	GO:0004707	MAP kinase activity		68		0.917531	1	5	no		0.993497	1	14	no		0.971973	1	18	no
MF	GO:0004713	protein tyrosine kinase activity		164		0.857023	1	16	no		0.375919	1	59	no		0.244594	1	67	no
MF	GO:0004715	non-membrane spanning protein tyrosine kinase activity		87		0.618168	1	10	no		0.784425	1	27	no		0.829422	1	29	no
MF	GO:0004719	protein-L-isoaspartate (D-aspartate) O-methyltransferase activity		9		0.683599	1	1	no		0.863098	1	2	no		0.449568	1	4	no
MF	GO:0004721	phosphoprotein phosphatase activity		237		0.868019	1	23	no		0.887698	1	71	no		0.500443	1	87	no
MF	GO:0004722	protein serine/threonine phosphatase activity		55		0.895691	1	4	no		0.164138	0.878272	22	no		0.400866	1	21	no
MF	GO:0004725	protein tyrosine phosphatase activity		176		0.431746	1	22	no		0.938994	1	50	no		0.869115	1	58	no
MF	GO:0004731	purine-nucleoside phosphorylase activity		5		1	1	0	no		0.0350848	0.512342	4	no		0.534502	1	2	no
MF	GO:0004739	pyruvate dehydrogenase (acetyl-transferring) activity		25		0.95239	1	1	no		0.410907	1	9	no		0.99036	1	4	no
MF	GO:0004740	pyruvate dehydrogenase (acetyl-transferring) kinase activity		2		1	1	0	no		1	1	0	no		1	1	0	no
MF	GO:0004742	dihydrolipoyllysine-residue acetyltransferase activity		22		0.470489	1	3	no		0.999815	1	1	no		0.838376	1	6	no
MF	GO:0004748	ribonucleoside-diphosphate reductase activity, thioredoxin disulfide as acceptor		8		0.260516	1	2	no		0.574367	1	3	no		0.881527	1	2	no
MF	GO:0004756	selenide, water dikinase activity		4		1	1	0	no		1	1	0	no		1	1	0	no
MF	GO:0004766	spermidine synthase activity		11		0.732719	1	1	no		0.985264	1	1	no		0.786192	1	3	no
MF	GO:0004775	succinate-CoA ligase (ADP-forming) activity		13		0.7882	1	1	no		0.843098	1	3	no		0.965792	1	2	no
MF	GO:0004776	succinate-CoA ligase (GDP-forming) activity		7		1	1	0	no		0.686027	1	2	no		0.930746	1	1	no
MF	GO:0004784	superoxide dismutase activity		9		0.266328	1	2	no		0.572189	1	3	no		0.36066	1	4	no
MF	GO:0004788	thiamine diphosphokinase activity		5		1	1	0	no		0.219718	1	3	no		0.628369	1	2	no
MF	GO:0004791	thioredoxin-disulfide reductase activity		20		0.442234	1	3	no		0.734566	1	6	no		0.500036	1	8	no
MF	GO:0004792	thiosulfate sulfurtransferase activity		6		0.527983	1	1	no		0.648333	1	2	no		0.933147	1	1	no
MF	GO:0004794	L-threonine ammonia-lyase activity		2		1	1	0	no		0.610805	1	1	no		1	1	0	no
MF	GO:0004799	thymidylate synthase activity		4		1	1	0	no		0.77574	1	1	no		0.804369	1	1	no
MF	GO:0004801	sedoheptulose-7-phosphate:D-glyceraldehyde-3-phosphate glyceronetransferase activity		6		0.534862	1	1	no		0.917274	1	1	no		0.938718	1	1	no
MF	GO:0004803	transposase activity		54		0.940931	1	3	no		0.968887	1	11	no		0.99969	1	7	no
MF	GO:0004805	trehalose-phosphatase activity		15		0.864615	1	1	no		0.441913	1	6	no		0.900376	1	4	no
MF	GO:0004806	triglyceride lipase activity		28		0.0429096	0.488944	7	no		0.464502	1	10	no		0.329869	1	12	no
MF	GO:0004808	tRNA (5-methylaminomethyl-2-thiouridylate)-methyltransferase activity		5		1	1	0	no		1	1	0	no		0.915168	1	1	no
MF	GO:0004809	tRNA (guanine-N2-)-methyltransferase activity		2		1	1	0	no		1	1	0	no		0.587641	1	1	no
MF	GO:0004814	arginine-tRNA ligase activity		9		0.710026	1	1	no		0.693301	1	3	no		0.537744	1	4	no
MF	GO:0004817	cysteine-tRNA ligase activity		4		1	1	0	no		0.852814	1	1	no		0.888489	1	1	no
MF	GO:0004818	glutamate-tRNA ligase activity		17		1	1	0	no		0.620099	1	6	no		0.378455	1	8	no
MF	GO:0004819	glutamine-tRNA ligase activity		8		1	1	0	no		0.841565	1	2	no		0.399265	1	4	no
MF	GO:0004823	leucine-tRNA ligase activity		14		0.013225	0.223372	5	no		0.243113	1	6	no		0.498734	1	5	no
MF	GO:0004825	methionine-tRNA ligase activity		10		0.737308	1	1	no		0.753503	1	3	no		0.603565	1	4	no
MF	GO:0004827	proline-tRNA ligase activity		22		1	1	0	no		0.733143	1	7	no		0.573206	1	9	no
MF	GO:0004829	threonine-tRNA ligase activity		2		1	1	0	no		0.580089	1	1	no		0.627978	1	1	no
MF	GO:0004830	tryptophan-tRNA ligase activity		2		0.224434	1	1	no		0.567825	1	1	no		1	1	0	no
MF	GO:0004831	tyrosine-tRNA ligase activity		4		1	1	0	no		1	1	0	no		1	1	0	no
MF	GO:0004833	tryptophan 2,3-dioxygenase activity		3		1	1	0	no		1	1	0	no		0.317764	1	2	no
MF	GO:0004835	tubulin-tyrosine ligase activity		2		0.245998	1	1	no		1	1	0	no		0.664488	1	1	no
MF	GO:0004838	L-tyrosine:2-oxoglutarate aminotransferase activity		7		0.622501	1	1	no		0.220487	1	4	no		0.316935	1	4	no
MF	GO:0004842	ubiquitin-protein transferase activity		83		0.953003	1	6	no		0.457793	1	30	no		0.558098	1	32	no
MF	GO:0004849	uridine kinase activity		16		1	1	0	no		0.998475	1	1	no		0.993568	1	2	no
MF	GO:0004857	enzyme inhibitor activity		14		0.80509	1	1	no		0.994898	1	1	no		0.996378	1	1	no
MF	GO:0004861	cyclin-dependent protein serine/threonine kinase inhibitor activity		2		0.236709	1	1	no		0.578752	1	1	no		0.639234	1	1	no
MF	GO:0004862	cAMP-dependent protein kinase inhibitor activity		2		1	1	0	no		0.531222	1	1	no		0.568149	1	1	no
MF	GO:0004866	endopeptidase inhibitor activity		9		0.691571	1	1	no		0.1621	0.877368	5	no		0.914653	1	2	no
MF	GO:0004871	signal transducer activity		279		0.249489	1	38	no		0.974499	1	81	no		0.96237	1	92	no
MF	GO:0004872	receptor activity		820		0.997998	1	72	no		0.995151	1	241	no		0.957014	1	277	no
MF	GO:0004879	nuclear receptor activity		195		0.998863	1	11	no		0.875855	1	58	no		0.962	1	60	no
MF	GO:0004887	thyroid hormone receptor activity		32		0.910089	1	2	no		0.160968	0.876719	14	no		0.555443	1	12	no
MF	GO:0004888	transmembrane signaling receptor activity		23		0.956037	1	1	no		0.633472	1	8	no		0.768936	1	8	no
NA	GO:0004889	NA		47		0.926083	1	3	no		0.996239	1	8	no		0.95719	1	12	no
MF	GO:0004890	GABA-A receptor activity		2		1	1	0	no		1	1	0	no		1	1	0	no
MF	GO:0004930	G-protein coupled receptor activity		115		0.625048	1	13	no		0.894643	1	33	no		0.836473	1	38	no
MF	GO:0004965	G-protein coupled GABA receptor activity		4		0.370914	1	1	no		0.772143	1	1	no		0.794887	1	1	no
MF	GO:0004966	galanin receptor activity		1		1	1	0	no		1	1	0	no		1	1	0	no
MF	GO:0004970	ionotropic glutamate receptor activity		15		0.52608	1	2	no		0.911214	1	3	no		0.647706	1	5	no
MF	GO:0004983	neuropeptide Y receptor activity		26		0.851413	1	2	no		0.428973	1	10	no		0.60053	1	10	no
MF	GO:0004989	octopamine receptor activity		25		0.784069	1	2	no		0.998971	1	2	no		0.639238	1	8	no
MF	GO:0005024	transforming growth factor beta-activated receptor activity		4		1	1	0	no		1	1	0	no		0.522755	1	2	no
MF	GO:0005057	signal transducer activity, downstream of receptor		17		0.889105	1	1	no		0.888455	1	4	no		0.833246	1	5	no
MF	GO:0005080	protein kinase C binding		1		1	1	0	no		1	1	0	no		1	1	0	no
NA	GO:0005083	NA		18		0.151977	1	4	no		0.107917	0.848551	9	no		0.836313	1	5	no
MF	GO:0005085	guanyl-nucleotide exchange factor activity		61		0.135573	1	11	no		0.62939	1	21	no		0.452113	1	25	no
MF	GO:0005086	ARF guanyl-nucleotide exchange factor activity		8		1	1	0	no		0.970537	1	1	no		0.981272	1	1	no
MF	GO:0005089	Rho guanyl-nucleotide exchange factor activity		98		0.000983079	0.0297671	23	yes		0.0149739	0.350166	44	no		0.541651	1	36	no
MF	GO:0005093	Rab GDP-dissociation inhibitor activity		12		1	1	0	no		0.0584449	0.575413	7	no		0.654521	1	4	no
MF	GO:0005094	Rho GDP-dissociation inhibitor activity		4		1	1	0	no		1	1	0	no		1	1	0	no
MF	GO:0005096	GTPase activator activity		28		0.974066	1	1	no		0.960621	1	6	no		0.895688	1	8	no
NA	GO:0005097	NA		57		0.993971	1	2	no		0.97804	1	13	no		0.904666	1	17	no
MF	GO:0005102	receptor binding		14		0.83951	1	1	no		0.177436	0.929654	7	no		0.462576	1	6	no
MF	GO:0005125	cytokine activity		5		0.125896	0.988153	2	no		0.249984	1	3	no		0.674007	1	2	no
MF	GO:0005184	neuropeptide hormone activity		13		0.770101	1	1	no		0.990723	1	1	no		0.949597	1	2	no
MF	GO:0005200	structural constituent of cytoskeleton		24		0.317876	1	4	no		0.752055	1	7	no		0.236297	1	11	no
MF	GO:0005201	extracellular matrix structural constituent		32		0.71887	1	3	no		0.300126	1	12	no		0.421371	1	12	no
MF	GO:0005215	transporter activity		539		0.0202242	0.301968	81	no		0.84574	1	172	no		0.890717	1	188	no
MF	GO:0005216	ion channel activity		453		0.96327	1	42	no		0.999995	1	109	no		0.999999	1	118	no
MF	GO:0005219	ryanodine-sensitive calcium-release channel activity		25		0.302725	1	4	no		0.262507	1	10	no		0.956987	1	5	no
MF	GO:0005220	inositol 1,4,5-trisphosphate-sensitive calcium-release channel activity		14		1	1	0	no		0.58476	1	5	no		0.486829	1	6	no
MF	GO:0005230	extracellular ligand-gated ion channel activity		114		0.994344	1	6	no		0.99995	1	20	no		0.999863	1	24	no
MF	GO:0005234	extracellularly glutamate-gated ion channel activity		15		0.52608	1	2	no		0.911214	1	3	no		0.647706	1	5	no
MF	GO:0005244	voltage-gated ion channel activity		81		0.935133	1	6	no		0.928657	1	22	no		0.943485	1	24	no
MF	GO:0005245	voltage-gated calcium channel activity		37		0.668383	1	4	no		0.929188	1	9	no		0.878285	1	11	no
MF	GO:0005246	calcium channel regulator activity		14		0.835951	1	1	no		0.904782	1	3	no		0.98762	1	2	no
MF	GO:0005247	voltage-gated chloride channel activity		36		0.427933	1	5	no		0.309071	1	14	no		0.458181	1	14	no
MF	GO:0005249	voltage-gated potassium channel activity		77		0.827158	1	7	no		0.982451	1	18	no		0.828041	1	25	no
MF	GO:0005254	chloride channel activity		11		1	1	0	no		0.806673	1	3	no		0.996567	1	1	no
MF	GO:0005262	calcium channel activity		65		0.657809	1	7	no		0.637124	1	21	no		0.992637	1	15	no
MF	GO:0005267	potassium channel activity		125		0.609274	1	14	no		0.972405	1	32	no		0.991301	1	33	no
MF	GO:0005272	sodium channel activity		41		0.893796	1	3	no		0.972958	1	9	no		0.95735	1	11	no
MF	GO:0005277	acetylcholine transmembrane transporter activity		14		0.835951	1	1	no		0.904782	1	3	no		0.98762	1	2	no
MF	GO:0005313	L-glutamate transmembrane transporter activity		18		0.678142	1	2	no		0.142519	0.876057	9	no		0.898058	1	5	no
MF	GO:0005315	inorganic phosphate transmembrane transporter activity		28		0.841694	1	2	no		0.574285	1	9	no		0.983916	1	5	no
MF	GO:0005338	nucleotide-sugar transmembrane transporter activity		10		0.734021	1	1	no		0.0908581	0.775203	6	no		0.341821	1	5	no
MF	GO:0005351	sugar:proton symporter activity		13		0.485442	1	2	no		0.123118	0.869027	7	no		0.377998	1	6	no
MF	GO:0005375	copper ion transmembrane transporter activity		25		0.561936	1	3	no		0.598271	1	8	no		0.379749	1	10	no
MF	GO:0005432	calcium:sodium antiporter activity		15		0.867764	1	1	no		0.846409	1	4	no		0.592657	1	6	no
MF	GO:0005452	inorganic anion exchanger activity		10		0.0265695	0.351285	4	no		0.921346	1	2	no		0.338901	1	5	no
MF	GO:0005484	SNAP receptor activity		26		0.352159	1	4	no		0.986684	1	4	no		0.751034	1	8	no
MF	GO:0005509	calcium ion binding		599		0.803581	1	63	no		0.728063	1	190	no		0.982634	1	188	no
MF	GO:0005515	protein binding		3439		0.65147	1	400	no		0.896999	1	1119	no		0.994754	1	1188	no
MF	GO:0005516	calmodulin binding		65		0.907156	1	5	no		0.894895	1	18	no		0.779076	1	22	no
MF	GO:0005523	tropomyosin binding		13		0.0576476	0.620159	4	no		0.685899	1	4	no		0.322905	1	6	no
MF	GO:0005524	ATP binding		3077		0.993469	1	323	no		0.4412	1	1042	no		0.942272	1	1091	no
MF	GO:0005525	GTP binding		781		0.953515	1	77	no		0.96411	1	235	no		0.758262	1	272	no
MF	GO:0005542	folic acid binding		2		1	1	0	no		0.52331	1	1	no		1	1	0	no
MF	GO:0005545	1-phosphatidylinositol binding		5		0.448328	1	1	no		0.853996	1	1	no		0.55047	1	2	no
CC	GO:0005575	cellular_component		178		0.994343	1	11	no		0.756206	1	54	no		0.903167	1	55	no
CC	GO:0005578	proteinaceous extracellular matrix		125		0.978504	1	8	no		0.990634	1	29	no		0.998002	1	29	no
CC	GO:0005581	collagen trimer		32		0.71887	1	3	no		0.300126	1	12	no		0.421371	1	12	no
CC	GO:0005604	basement membrane		94		0.923796	1	7	no		0.751943	1	28	no		0.916199	1	27	no
CC	GO:0005606	laminin-1 complex		7		0.607746	1	1	no		0.48313	1	3	no		0.833777	1	2	no
CC	GO:0005618	cell wall		2		1	1	0	no		1	1	0	no		0.66606	1	1	no
CC	GO:0005622	intracellular		1830		0.874144	1	204	no		0.307979	1	631	no		0.562566	1	678	no
NA	GO:0005625	NA		104		0.3515	1	14	no		0.696071	1	33	no		0.996158	1	26	no
NA	GO:0005626	NA		104		0.3515	1	14	no		0.696071	1	33	no		0.996158	1	26	no
CC	GO:0005634	nucleus		1770		0.999996	1	154	no		0.918192	1	572	no		0.890214	1	631	no
CC	GO:0005643	nuclear pore		6		0.524871	1	1	no		0.327074	1	3	no		0.370694	1	3	no
CC	GO:0005658	alpha DNA polymerase:primase complex		1		1	1	0	no		1	1	0	no		1	1	0	no
CC	GO:0005663	DNA replication factor C complex		7		0.627043	1	1	no		1	1	0	no		0.977828	1	1	no
CC	GO:0005665	DNA-directed RNA polymerase II, core complex		10		1	1	0	no		0.539965	1	4	no		0.643196	1	4	no
CC	GO:0005666	DNA-directed RNA polymerase III complex		1		1	1	0	no		1	1	0	no		1	1	0	no
CC	GO:0005667	transcription factor complex		54		0.971739	1	3	no		0.900709	1	15	no		0.907362	1	17	no
CC	GO:0005669	transcription factor TFIID complex		10		0.362451	1	2	no		0.257626	1	5	no		0.825084	1	3	no
CC	GO:0005672	transcription factor TFIIA complex		11		0.389368	1	2	no		0.923726	1	2	no		0.642115	1	4	no
CC	GO:0005673	transcription factor TFIIE complex		5		1	1	0	no		0.529269	1	2	no		0.609918	1	2	no
CC	GO:0005680	anaphase-promoting complex		11		0.0265381	0.351285	4	no		0.484575	1	4	no		0.988731	1	1	no
CC	GO:0005681	spliceosomal complex		18		0.909091	1	1	no		0.45574	1	7	no		0.59905	1	7	no
CC	GO:0005700	polytene chromosome		26		0.64722	1	3	no		0.936747	1	6	no		0.451716	1	11	no
CC	GO:0005701	polytene chromosome chromocenter		26		0.64722	1	3	no		0.936747	1	6	no		0.451716	1	11	no
CC	GO:0005703	polytene chromosome puff		26		0.64722	1	3	no		0.936747	1	6	no		0.451716	1	11	no
CC	GO:0005720	nuclear heterochromatin		26		0.64722	1	3	no		0.936747	1	6	no		0.451716	1	11	no
CC	GO:0005721	pericentric heterochromatin		26		0.64722	1	3	no		0.936747	1	6	no		0.451716	1	11	no
CC	GO:0005725	intercalary heterochromatin		2		1	1	0	no		1	1	0	no		0.662832	1	1	no
CC	GO:0005730	nucleolus		36		0.823929	1	3	no		0.731382	1	11	no		0.354373	1	15	no
CC	GO:0005737	cytoplasm		2035		0.0834487	0.807447	254	no		0.446579	1	667	no		0.57437	1	711	no
CC	GO:0005740	mitochondrial envelope		12		0.153913	1	3	no		0.940831	1	2	no		0.994783	1	1	no
CC	GO:0005741	mitochondrial outer membrane		35		1	1	0	no		0.99998	1	2	no		0.906092	1	9	no
CC	GO:0005744	mitochondrial inner membrane presequence translocase complex		14		0.829	1	1	no		0.523686	1	5	no		0.816038	1	4	no
CC	GO:0005749	mitochondrial respiratory chain complex II, succinate dehydrogenase complex (ubiquinone)		5		1	1	0	no		1	1	0	no		0.892905	1	1	no
CC	GO:0005759	mitochondrial matrix		134		0.822383	1	13	no		0.0118511	0.314895	58	no		0.361838	1	52	no
CC	GO:0005760	gamma DNA polymerase complex		3		0.317787	1	1	no		0.042371	0.534037	3	no		0.751694	1	1	no
CC	GO:0005761	mitochondrial ribosome		3		1	1	0	no		0.707216	1	1	no		0.746064	1	1	no
CC	GO:0005764	lysosome		8		1	1	0	no		0.806906	1	2	no		0.855631	1	2	no
CC	GO:0005765	lysosomal membrane		55		0.829092	1	5	no		0.264909	1	22	no		0.493518	1	22	no
CC	GO:0005768	endosome		13		0.779488	1	1	no		0.946217	1	2	no		0.958581	1	2	no
CC	GO:0005773	vacuole		6		1	1	0	no		1	1	0	no		1	1	0	no
CC	GO:0005777	peroxisome		10		0.0241363	0.343597	4	no		0.983444	1	1	no		0.551617	1	4	no
CC	GO:0005778	peroxisomal membrane		7		0.215065	1	2	no		0.208351	1	4	no		0.568308	1	3	no
CC	GO:0005786	signal recognition particle, endoplasmic reticulum targeting		2		1	1	0	no		0.596653	1	1	no		0.661347	1	1	no
CC	GO:0005789	endoplasmic reticulum membrane		45		0.288742	1	7	no		0.584171	1	15	no		0.904703	1	13	no
NA	GO:0005792	NA		10		0.00336694	0.0759725	5	no		0.6899	1	3	no		0.763574	1	3	no
CC	GO:0005795	Golgi stack		6		1	1	0	no		0.637585	1	2	no		0.375998	1	3	no
CC	GO:0005798	Golgi-associated vesicle		1		1	1	0	no		1	1	0	no		1	1	0	no
CC	GO:0005801	cis-Golgi network		8		0.621361	1	1	no		0.238555	1	4	no		0.96762	1	1	no
CC	GO:0005813	centrosome		4		1	1	0	no		0.782786	1	1	no		0.799703	1	1	no
CC	GO:0005815	microtubule organizing center		65		0.577017	1	7	no		0.673495	1	19	no		0.365606	1	23	no
CC	GO:0005819	spindle		62		0.524525	1	7	no		0.77388	1	17	no		0.466842	1	21	no
CC	GO:0005829	cytosol		110		0.0876616	0.843499	17	no		0.142444	0.876057	40	no		0.51411	1	36	no
CC	GO:0005834	heterotrimeric G-protein complex		10		0.736947	1	1	no		0.752313	1	3	no		0.822622	1	3	no
CC	GO:0005839	proteasome core complex		40		0.347783	1	6	no		0.992556	1	7	no		0.871111	1	12	no
CC	GO:0005850	eukaryotic translation initiation factor 2 complex		4		1	1	0	no		0.828501	1	1	no		0.861402	1	1	no
CC	GO:0005852	eukaryotic translation initiation factor 3 complex		3		1	1	0	no		0.739794	1	1	no		0.351836	1	2	no
CC	GO:0005853	eukaryotic translation elongation factor 1 complex		21		0.908327	1	1	no		0.157902	0.876057	9	no		0.343682	1	8	no
CC	GO:0005856	cytoskeleton		355		0.696549	1	38	no		0.903416	1	105	no		0.881876	1	114	no
CC	GO:0005859	muscle myosin complex		110		0.00041831	0.0157503	25	yes		0.95985	1	27	no		0.553421	1	37	no
CC	GO:0005863	striated muscle myosin thick filament		119		0.00149562	0.0405338	25	yes		0.953333	1	30	no		0.649193	1	39	no
CC	GO:0005865	striated muscle thin filament		30		0.409604	1	4	no		0.609472	1	9	no		0.662866	1	9	no
CC	GO:0005871	kinesin complex		42		0.751003	1	4	no		0.588265	1	14	no		0.974713	1	10	no
CC	GO:0005874	microtubule		169		0.176405	1	24	no		0.981032	1	44	no		0.982123	1	48	no
CC	GO:0005875	microtubule associated complex		101		0.181807	1	15	no		0.987117	1	23	no		0.798865	1	32	no
CC	GO:0005876	spindle microtubule		8		1	1	0	no		0.598208	1	3	no		0.983189	1	1	no
CC	GO:0005884	actin filament		21		1	1	0	no		0.259706	1	8	no		0.617485	1	6	no
CC	GO:0005886	plasma membrane		512		0.925282	1	51	no		0.91974	1	158	no		0.974518	1	168	no
CC	GO:0005891	voltage-gated calcium channel complex		30		0.715299	1	3	no		0.742033	1	9	no		0.845267	1	9	no
CC	GO:0005901	caveola		9		1	1	0	no		0.343942	1	4	no		0.697757	1	3	no
CC	GO:0005911	cell-cell junction		61		0.461737	1	8	no		0.809555	1	18	no		0.978898	1	16	no
CC	GO:0005913	cell-cell adherens junction		3		0.0381734	0.446732	2	no		0.711961	1	1	no		1	1	0	no
CC	GO:0005921	gap junction		48		0.349982	1	7	no		0.874567	1	13	no		0.995296	1	10	no
CC	GO:0005923	bicellular tight junction		2		1	1	0	no		0.565332	1	1	no		1	1	0	no
CC	GO:0005929	cilium		28		0.869819	1	2	no		0.999132	1	3	no		0.659965	1	10	no
CC	GO:0005938	cell cortex		64		0.949316	1	4	no		0.669209	1	20	no		0.875028	1	19	no
CC	GO:0005945	6-phosphofructokinase complex		10		0.731782	1	1	no		0.100164	0.810676	6	no		0.810636	1	3	no
CC	GO:0005956	protein kinase CK2 complex		6		1	1	0	no		0.619525	1	2	no		0.916055	1	1	no
CC	GO:0005971	ribonucleoside-diphosphate reductase complex		3		1	1	0	no		1	1	0	no		1	1	0	no
BP	GO:0005991	trehalose metabolic process		40		0.00448611	0.0905532	11	no		0.30488	1	15	no		0.999721	1	5	no
BP	GO:0005992	trehalose biosynthetic process		26		0.840357	1	2	no		0.398566	1	10	no		0.913558	1	7	no
BP	GO:0006000	fructose metabolic process		11		0.770039	1	1	no		0.797686	1	3	no		0.967107	1	2	no
BP	GO:0006003	fructose 2,6-bisphosphate metabolic process		11		0.770039	1	1	no		0.797686	1	3	no		0.967107	1	2	no
BP	GO:0006006	glucose metabolic process		24		0.522464	1	3	no		0.832323	1	6	no		0.953052	1	5	no
BP	GO:0006012	galactose metabolic process		7		1	1	0	no		0.763121	1	2	no		0.968649	1	1	no
BP	GO:0006013	mannose metabolic process		10		1	1	0	no		0.895658	1	2	no		0.988741	1	1	no
BP	GO:0006021	inositol biosynthetic process		5		0.000996818	0.0297671	4	yes		0.226595	1	3	no		0.909278	1	1	no
BP	GO:0006024	glycosaminoglycan biosynthetic process		2		1	1	0	no		1	1	0	no		1	1	0	no
BP	GO:0006066	alcohol metabolic process		33		0.982443	1	1	no		0.374387	1	12	no		0.513534	1	12	no
BP	GO:0006069	ethanol oxidation		18		1	1	0	no		0.86403	1	4	no		0.902575	1	4	no
BP	GO:0006071	glycerol metabolic process		15		0.596587	1	2	no		0.00392326	0.151002	11	no		0.243065	1	8	no
BP	GO:0006072	glycerol-3-phosphate metabolic process		9		0.699525	1	1	no		0.980098	1	1	no		0.756994	1	3	no
BP	GO:0006081	cellular aldehyde metabolic process		11		0.383337	1	2	no		0.930172	1	2	no		0.625949	1	4	no
BP	GO:0006084	acetyl-CoA metabolic process		35		0.535548	1	4	no		0.538323	1	11	no		0.463425	1	12	no
BP	GO:0006090	pyruvate metabolic process		22		0.470489	1	3	no		0.999815	1	1	no		0.838376	1	6	no
BP	GO:0006094	gluconeogenesis		65		0.868689	1	5	no		0.952263	1	15	no		0.828297	1	19	no
BP	GO:0006096	glycolytic process		132		0.120612	0.988153	20	no		0.323251	1	46	no		0.995256	1	33	no
BP	GO:0006098	pentose-phosphate shunt		8		0.648163	1	1	no		0.823184	1	2	no		0.8749	1	2	no
BP	GO:0006099	tricarboxylic acid cycle		89		0.953452	1	6	no		0.901247	1	24	no		0.674021	1	30	no
BP	GO:0006102	isocitrate metabolic process		3		1	1	0	no		1	1	0	no		0.729688	1	1	no
BP	GO:0006122	mitochondrial electron transport, ubiquinol to cytochrome c		12		0.446203	1	2	no		0.840674	1	3	no		0.975931	1	2	no
BP	GO:0006139	nucleobase-containing compound metabolic process		57		0.915259	1	4	no		0.330618	1	21	no		0.623615	1	20	no
BP	GO:0006163	purine nucleotide metabolic process		11		1	1	0	no		0.60147	1	4	no		0.696945	1	4	no
BP	GO:0006164	purine nucleotide biosynthetic process		8		1	1	0	no		0.606958	1	3	no		0.983764	1	1	no
BP	GO:0006177	GMP biosynthetic process		6		1	1	0	no		0.406182	1	3	no		0.962338	1	1	no
BP	GO:0006182	cGMP biosynthetic process		50		0.998521	1	1	no		0.958216	1	12	no		0.773535	1	17	no
BP	GO:0006188	IMP biosynthetic process		2		1	1	0	no		1	1	0	no		1	1	0	no
BP	GO:0006207	'de novo' pyrimidine nucleobase biosynthetic process		15		0.838789	1	1	no		0.913623	1	3	no		0.985597	1	2	no
BP	GO:0006221	pyrimidine nucleotide biosynthetic process		12		0.432326	1	2	no		0.952649	1	2	no		0.713449	1	4	no
BP	GO:0006222	UMP biosynthetic process		10		0.676894	1	1	no		0.861694	1	2	no		0.977379	1	1	no
BP	GO:0006231	dTMP biosynthetic process		4		1	1	0	no		0.77574	1	1	no		0.804369	1	1	no
BP	GO:0006259	DNA metabolic process		37		0.989347	1	1	no		0.980842	1	7	no		0.812061	1	11	no
BP	GO:0006260	DNA replication		76		0.985964	1	4	no		0.556664	1	26	no		0.998463	1	17	no
BP	GO:0006265	DNA topological change		30		0.695116	1	3	no		0.963375	1	6	no		0.998548	1	4	no
BP	GO:0006268	DNA unwinding involved in DNA replication		17		0.614452	1	2	no		0.95683	1	3	no		1	1	0	no
BP	GO:0006269	DNA replication, synthesis of RNA primer		2		1	1	0	no		1	1	0	no		1	1	0	no
BP	GO:0006270	DNA replication initiation		5		1	1	0	no		0.629464	1	2	no		0.935563	1	1	no
BP	GO:0006281	DNA repair		177		0.992153	1	12	no		0.918519	1	52	no		0.882376	1	59	no
BP	GO:0006289	nucleotide-excision repair		12		0.784809	1	1	no		0.385892	1	5	no		0.486008	1	5	no
BP	GO:0006298	mismatch repair		11		1	1	0	no		0.587064	1	4	no		0.682853	1	4	no
BP	GO:0006310	DNA recombination		26		0.969139	1	1	no		0.755731	1	8	no		0.456411	1	11	no
BP	GO:0006313	transposition, DNA-mediated		54		0.940931	1	3	no		0.968887	1	11	no		0.99969	1	7	no
BP	GO:0006342	chromatin silencing		33		0.400975	1	5	no		0.973937	1	7	no		0.435336	1	14	no
BP	GO:0006343	establishment of chromatin silencing		26		0.64722	1	3	no		0.936747	1	6	no		0.451716	1	11	no
BP	GO:0006352	DNA-templated transcription, initiation		15		0.864529	1	1	no		0.661696	1	5	no		0.900064	1	4	no
BP	GO:0006354	DNA-templated transcription, elongation		6		1	1	0	no		0.383611	1	3	no		0.958901	1	1	no
BP	GO:0006355	regulation of transcription, DNA-templated		555		0.999977	1	38	no		0.713846	1	182	no		0.942061	1	189	no
BP	GO:0006366	transcription from RNA polymerase II promoter		12		1	1	0	no		0.242681	1	6	no		0.345129	1	6	no
BP	GO:0006367	transcription initiation from RNA polymerase II promoter		26		0.394807	1	4	no		0.385726	1	10	no		0.564257	1	10	no
BP	GO:0006370	7-methylguanosine mRNA capping		8		1	1	0	no		0.583168	1	3	no		0.386365	1	4	no
BP	GO:0006383	transcription from RNA polymerase III promoter		1		1	1	0	no		1	1	0	no		1	1	0	no
BP	GO:0006388	tRNA splicing, via endonucleolytic cleavage and ligation		4		1	1	0	no		0.126551	0.873253	3	no		0.532312	1	2	no
BP	GO:0006397	mRNA processing		81		0.941865	1	6	no		0.21418	1	32	no		0.285597	1	34	no
BP	GO:0006413	translational initiation		56		0.992238	1	2	no		0.982951	1	12	no		0.986937	1	13	no
BP	GO:0006415	translational termination		3		1	1	0	no		1	1	0	no		1	1	0	no
BP	GO:0006417	regulation of translation		11		1	1	0	no		0.990706	1	1	no		0.958012	1	2	no
BP	GO:0006420	arginyl-tRNA aminoacylation		9		0.710026	1	1	no		0.693301	1	3	no		0.537744	1	4	no
BP	GO:0006423	cysteinyl-tRNA aminoacylation		4		1	1	0	no		0.852814	1	1	no		0.888489	1	1	no
BP	GO:0006424	glutamyl-tRNA aminoacylation		17		1	1	0	no		0.620099	1	6	no		0.378455	1	8	no
BP	GO:0006425	glutaminyl-tRNA aminoacylation		8		1	1	0	no		0.841565	1	2	no		0.399265	1	4	no
BP	GO:0006429	leucyl-tRNA aminoacylation		14		0.013225	0.223372	5	no		0.243113	1	6	no		0.498734	1	5	no
BP	GO:0006431	methionyl-tRNA aminoacylation		10		0.737308	1	1	no		0.753503	1	3	no		0.603565	1	4	no
BP	GO:0006433	prolyl-tRNA aminoacylation		22		1	1	0	no		0.733143	1	7	no		0.573206	1	9	no
BP	GO:0006435	threonyl-tRNA aminoacylation		2		1	1	0	no		0.580089	1	1	no		0.627978	1	1	no
BP	GO:0006436	tryptophanyl-tRNA aminoacylation		2		0.224434	1	1	no		0.567825	1	1	no		1	1	0	no
BP	GO:0006437	tyrosyl-tRNA aminoacylation		4		1	1	0	no		1	1	0	no		1	1	0	no
BP	GO:0006450	regulation of translational fidelity		1		1	1	0	no		1	1	0	no		1	1	0	no
BP	GO:0006457	protein folding		410		0.328348	1	51	no		0.000117899	0.0140444	171	yes		0.50474	1	147	no
BP	GO:0006461	protein complex assembly		14		0.818823	1	1	no		0.495674	1	5	no		1	1	0	no
BP	GO:0006468	protein phosphorylation		1082		0.958144	1	112	no		0.95497	1	342	no		0.996257	1	361	no
BP	GO:0006469	negative regulation of protein kinase activity		2		1	1	0	no		0.531222	1	1	no		0.568149	1	1	no
BP	GO:0006470	protein dephosphorylation		216		0.575929	1	25	no		0.752304	1	68	no		0.576707	1	78	no
BP	GO:0006471	protein ADP-ribosylation		3		0.346995	1	1	no		1	1	0	no		1	1	0	no
BP	GO:0006476	protein deacetylation		7		0.222676	1	2	no		0.955796	1	1	no		0.593247	1	3	no
BP	GO:0006481	C-terminal protein methylation		1		1	1	0	no		1	1	0	no		1	1	0	no
BP	GO:0006487	protein N-linked glycosylation		14		1	1	0	no		0.53816	1	5	no		0.823773	1	4	no
BP	GO:0006506	GPI anchor biosynthetic process		20		0.903551	1	1	no		0.994886	1	2	no		0.99968	1	1	no
BP	GO:0006511	ubiquitin-dependent protein catabolic process		139		0.727853	1	15	no		0.937283	1	40	no		0.985557	1	41	no
BP	GO:0006518	peptide metabolic process		6		1	1	0	no		0.675006	1	2	no		0.738129	1	2	no
BP	GO:0006534	cysteine metabolic process		11		0.773424	1	1	no		0.943531	1	2	no		0.701375	1	4	no
BP	GO:0006535	cysteine biosynthetic process from serine		12		0.00686753	0.133647	5	no		0.780192	1	3	no		0.612224	1	4	no
BP	GO:0006537	glutamate biosynthetic process		5		1	1	0	no		0.867632	1	1	no		1	1	0	no
BP	GO:0006541	glutamine metabolic process		6		1	1	0	no		0.94102	1	1	no		0.797995	1	2	no
BP	GO:0006542	glutamine biosynthetic process		17		0.00149778	0.0405338	7	yes		0.985569	1	2	no		0.957906	1	3	no
BP	GO:0006544	glycine metabolic process		3		1	1	0	no		1	1	0	no		1	1	0	no
BP	GO:0006545	glycine biosynthetic process		3		1	1	0	no		1	1	0	no		1	1	0	no
BP	GO:0006546	glycine catabolic process		17		0.355006	1	3	no		0.59146	1	6	no		0.709194	1	6	no
BP	GO:0006555	methionine metabolic process		2		1	1	0	no		1	1	0	no		1	1	0	no
BP	GO:0006560	proline metabolic process		5		1	1	0	no		0.867632	1	1	no		1	1	0	no
BP	GO:0006562	proline catabolic process		5		1	1	0	no		0.867632	1	1	no		1	1	0	no
BP	GO:0006564	L-serine biosynthetic process		24		0.16089	1	5	no		0.626049	1	8	no		0.283112	1	11	no
BP	GO:0006569	tryptophan catabolic process		5		0.487781	1	1	no		1	1	0	no		0.308584	1	3	no
BP	GO:0006573	valine metabolic process		13		0.0507228	0.556025	4	no		0.408562	1	5	no		0.87778	1	3	no
BP	GO:0006584	catecholamine metabolic process		3		1	1	0	no		0.754603	1	1	no		0.804251	1	1	no
BP	GO:0006596	polyamine biosynthetic process		10		0.702991	1	1	no		0.884125	1	2	no		0.735564	1	3	no
BP	GO:0006605	protein targeting		3		1	1	0	no		0.71148	1	1	no		0.332818	1	2	no
BP	GO:0006612	protein targeting to membrane		1		1	1	0	no		1	1	0	no		1	1	0	no
BP	GO:0006621	protein retention in ER lumen		4		1	1	0	no		0.430135	1	2	no		0.498511	1	2	no
BP	GO:0006626	protein targeting to mitochondrion		4		1	1	0	no		1	1	0	no		1	1	0	no
BP	GO:0006629	lipid metabolic process		215		0.212993	1	30	no		0.856742	1	66	no		0.584387	1	79	no
BP	GO:0006633	fatty acid biosynthetic process		44		0.763189	1	4	no		0.475678	1	15	no		0.377132	1	17	no
BP	GO:0006637	acyl-CoA metabolic process		19		0.00394569	0.0865054	7	no		0.00599378	0.195872	12	no		0.537017	1	7	no
BP	GO:0006659	phosphatidylserine biosynthetic process		9		0.688363	1	1	no		0.161905	0.877368	5	no		0.46537	1	4	no
BP	GO:0006665	sphingolipid metabolic process		8		1	1	0	no		0.806906	1	2	no		0.855631	1	2	no
BP	GO:0006680	glucosylceramide catabolic process		7		0.592599	1	1	no		0.454444	1	3	no		0.805876	1	2	no
BP	GO:0006685	sphingomyelin catabolic process		3		0.31916	1	1	no		0.714538	1	1	no		0.754959	1	1	no
BP	GO:0006694	steroid biosynthetic process		1		1	1	0	no		1	1	0	no		1	1	0	no
BP	GO:0006729	tetrahydrobiopterin biosynthetic process		9		1	1	0	no		0.579872	1	3	no		0.632997	1	3	no
BP	GO:0006730	one-carbon metabolic process		50		0.331635	1	7	no		0.979292	1	10	no		0.777592	1	15	no
BP	GO:0006744	ubiquinone biosynthetic process		17		1	1	0	no		0.826922	1	4	no		0.867878	1	4	no
BP	GO:0006749	glutathione metabolic process		15		0.5544	1	2	no		0.807803	1	4	no		0.314276	1	7	no
BP	GO:0006750	glutathione biosynthetic process		11		1	1	0	no		0.988443	1	1	no		0.954504	1	2	no
BP	GO:0006772	thiamine metabolic process		5		1	1	0	no		0.219718	1	3	no		0.628369	1	2	no
BP	GO:0006783	heme biosynthetic process		1		1	1	0	no		1	1	0	no		0.416363	1	1	no
BP	GO:0006790	sulfur compound metabolic process		1		1	1	0	no		1	1	0	no		1	1	0	no
BP	GO:0006801	superoxide metabolic process		9		0.266328	1	2	no		0.572189	1	3	no		0.36066	1	4	no
BP	GO:0006807	nitrogen compound metabolic process		23		0.0132837	0.223372	7	no		0.971281	1	4	no		0.887026	1	6	no
BP	GO:0006810	transport		1716		0.125477	0.988153	219	no		0.668161	1	567	no		0.448692	1	632	no
BP	GO:0006811	ion transport		565		0.99154	1	50	no		0.999781	1	152	no		0.999424	1	172	no
BP	GO:0006813	potassium ion transport		163		0.734772	1	17	no		0.984275	1	42	no		0.987777	1	46	no
BP	GO:0006814	sodium ion transport		103		0.895728	1	9	no		0.982546	1	26	no		0.719842	1	37	no
BP	GO:0006816	calcium ion transport		134		0.897217	1	12	no		0.386938	1	48	no		0.756682	1	47	no
BP	GO:0006817	phosphate ion transport		28		0.841694	1	2	no		0.574285	1	9	no		0.983916	1	5	no
BP	GO:0006821	chloride transport		37		0.447656	1	5	no		0.346076	1	14	no		0.495361	1	14	no
BP	GO:0006825	copper ion transport		25		0.561936	1	3	no		0.598271	1	8	no		0.379749	1	10	no
BP	GO:0006833	water transport		24		0.808818	1	2	no		0.945502	1	5	no		0.868243	1	7	no
BP	GO:0006835	dicarboxylic acid transport		20		0.461985	1	3	no		0.0522061	0.558154	11	no		0.858524	1	6	no
BP	GO:0006857	oligopeptide transport		3		1	1	0	no		1	1	0	no		1	1	0	no
BP	GO:0006865	amino acid transport		30		0.723406	1	3	no		0.323873	1	12	no		0.970628	1	7	no
BP	GO:0006874	cellular calcium ion homeostasis		25		0.302725	1	4	no		0.262507	1	10	no		0.956987	1	5	no
BP	GO:0006875	cellular metal ion homeostasis		4		1	1	0	no		1	1	0	no		1	1	0	no
BP	GO:0006879	cellular iron ion homeostasis		3		1	1	0	no		0.281495	1	2	no		0.351861	1	2	no
BP	GO:0006884	cell volume homeostasis		1		1	1	0	no		1	1	0	no		1	1	0	no
BP	GO:0006885	regulation of pH		39		0.736058	1	4	no		0.923881	1	10	no		0.352896	1	17	no
BP	GO:0006886	intracellular protein transport		234		0.885973	1	22	no		0.287928	1	82	no		0.425606	1	86	no
BP	GO:0006887	exocytosis		58		0.979164	1	3	no		0.893996	1	16	no		0.903818	1	18	no
BP	GO:0006888	ER to Golgi vesicle-mediated transport		12		1	1	0	no		0.586749	1	4	no		0.626206	1	4	no
BP	GO:0006897	endocytosis		54		0.968847	1	3	no		0.0517064	0.558154	25	no		0.308431	1	23	no
BP	GO:0006898	receptor-mediated endocytosis		698		0.52234	1	80	no		0.329813	1	233	no		0.741252	1	237	no
BP	GO:0006904	vesicle docking involved in exocytosis		30		0.724285	1	3	no		0.997699	1	4	no		0.931964	1	8	no
BP	GO:0006909	phagocytosis		1		1	1	0	no		1	1	0	no		1	1	0	no
BP	GO:0006911	phagocytosis, engulfment		17		1	1	0	no		0.907184	1	3	no		0.898068	1	3	no
BP	GO:0006913	nucleocytoplasmic transport		22		1	1	0	no		0.503141	1	7	no		0.351364	1	8	no
BP	GO:0006914	autophagy		24		1	1	0	no		0.923932	1	5	no		0.952725	1	5	no
BP	GO:0006936	muscle contraction		150		0.000562836	0.0191144	31	yes		0.964427	1	38	no		0.590462	1	50	no
BP	GO:0006952	defense response		80		0.219386	1	12	no		0.304762	1	29	no		0.422628	1	30	no
BP	GO:0006954	inflammatory response		5		0.125896	0.988153	2	no		0.249984	1	3	no		0.674007	1	2	no
BP	GO:0006970	response to osmotic stress		42		0.968108	1	2	no		0.582821	1	14	no		0.63092	1	15	no
BP	GO:0006972	hyperosmotic response		71		0.978236	1	4	no		0.988501	1	16	no		0.997918	1	16	no
BP	GO:0006974	cellular response to DNA damage stimulus		87		0.813949	1	8	no		0.539324	1	29	no		0.662771	1	30	no
BP	GO:0006979	response to oxidative stress		143		0.751998	1	15	no		0.706887	1	46	no		0.303833	1	57	no
BP	GO:0007010	cytoskeleton organization		28		0.973533	1	1	no		0.665605	1	9	no		0.950069	1	7	no
BP	GO:0007015	actin filament organization		72		0.466505	1	9	no		0.530502	1	24	no		0.856361	1	22	no
BP	GO:0007016	cytoskeletal anchoring at plasma membrane		7		0.215611	1	2	no		0.954979	1	1	no		0.562925	1	3	no
BP	GO:0007017	microtubule-based process		94		0.109591	0.985627	15	no		0.957898	1	23	no		0.577477	1	32	no
BP	GO:0007018	microtubule-based movement		144		0.21953	1	20	no		0.914922	1	40	no		0.949144	1	42	no
BP	GO:0007021	tubulin complex assembly		2		1	1	0	no		1	1	0	no		1	1	0	no
BP	GO:0007028	cytoplasm organization		5		1	1	0	no		0.214394	1	3	no		1	1	0	no
BP	GO:0007031	peroxisome organization		7		0.215065	1	2	no		0.208351	1	4	no		0.568308	1	3	no
BP	GO:0007040	lysosome organization		8		1	1	0	no		0.806906	1	2	no		0.855631	1	2	no
BP	GO:0007041	lysosomal transport		55		0.829092	1	5	no		0.264909	1	22	no		0.493518	1	22	no
BP	GO:0007049	cell cycle		89		0.791941	1	8	no		0.863696	1	24	no		0.786111	1	27	no
BP	GO:0007050	cell cycle arrest		10		0.690926	1	1	no		0.668444	1	3	no		0.982611	1	1	no
BP	GO:0007052	mitotic spindle organization		117		0.197432	1	17	no		0.998864	1	24	no		0.887039	1	36	no
BP	GO:0007059	chromosome segregation		9		1	1	0	no		0.640014	1	3	no		0.712153	1	3	no
NA	GO:0007067	NA		173		0.792357	1	17	no		0.967258	1	46	no		0.886926	1	54	no
BP	GO:0007097	nuclear migration		3		1	1	0	no		0.28999	1	2	no		0.335085	1	2	no
BP	GO:0007099	centriole replication		77		0.155929	1	12	no		0.989012	1	16	no		0.754595	1	24	no
NA	GO:0007108	NA		21		1	1	0	no		0.259706	1	8	no		0.617485	1	6	no
NA	GO:0007109	NA		1		1	1	0	no		1	1	0	no		1	1	0	no
NA	GO:0007126	NA		183		0.840279	1	17	no		0.540231	1	59	no		0.408967	1	65	no
BP	GO:0007131	reciprocal meiotic recombination		9		1	1	0	no		0.640014	1	3	no		0.712153	1	3	no
BP	GO:0007138	meiotic anaphase II		4		1	1	0	no		0.492535	1	2	no		0.562643	1	2	no
BP	GO:0007154	cell communication		84		0.902509	1	7	no		0.940943	1	23	no		0.726887	1	30	no
BP	GO:0007155	cell adhesion		151		0.873793	1	14	no		0.401989	1	53	no		0.892715	1	49	no
BP	GO:0007156	homophilic cell adhesion via plasma membrane adhesion molecules		11		0.124906	0.988153	3	no		0.28667	1	5	no		0.991643	1	1	no
BP	GO:0007160	cell-matrix adhesion		19		0.363508	1	3	no		0.1226	0.869027	9	no		0.831147	1	5	no
BP	GO:0007165	signal transduction		677		0.969574	1	67	no		0.99176	1	204	no		0.992271	1	226	no
BP	GO:0007166	cell surface receptor signaling pathway		25		0.964833	1	1	no		0.842671	1	7	no		0.834547	1	8	no
BP	GO:0007169	transmembrane receptor protein tyrosine kinase signaling pathway		44		0.663638	1	5	no		0.19861	0.997081	19	no		0.367997	1	19	no
BP	GO:0007173	epidermal growth factor receptor signaling pathway		34		0.175444	1	6	no		0.951383	1	7	no		0.999999	1	1	no
BP	GO:0007178	transmembrane receptor protein serine/threonine kinase signaling pathway		6		1	1	0	no		0.416566	1	3	no		0.501477	1	3	no
BP	GO:0007179	transforming growth factor beta receptor signaling pathway		39		0.873204	1	3	no		0.981147	1	8	no		0.876447	1	12	no
BP	GO:0007186	G-protein coupled receptor signaling pathway		204		0.263961	1	28	no		0.998859	1	50	no		0.933065	1	67	no
BP	GO:0007188	adenylate cyclase-modulating G-protein coupled receptor signaling pathway		10		1	1	0	no		0.757733	1	3	no		0.951205	1	2	no
BP	GO:0007214	gamma-aminobutyric acid signaling pathway		2		1	1	0	no		1	1	0	no		1	1	0	no
BP	GO:0007218	neuropeptide signaling pathway		37		0.934829	1	2	no		0.976497	1	7	no		0.937791	1	9	no
BP	GO:0007223	Wnt signaling pathway, calcium modulating pathway		1		1	1	0	no		1	1	0	no		1	1	0	no
BP	GO:0007229	integrin-mediated signaling pathway		26		0.968163	1	1	no		0.976684	1	5	no		0.855499	1	8	no
NA	GO:0007243	NA		60		0.973786	1	3	no		0.999351	1	9	no		0.990926	1	13	no
BP	GO:0007254	JNK cascade		43		0.906486	1	3	no		0.992322	1	8	no		0.99808	1	8	no
BP	GO:0007258	JUN phosphorylation		43		0.906486	1	3	no		0.992322	1	8	no		0.99808	1	8	no
BP	GO:0007264	small GTPase mediated signal transduction		336		0.912469	1	33	no		0.337657	1	118	no		0.516751	1	126	no
BP	GO:0007267	cell-cell signaling		1		1	1	0	no		1	1	0	no		1	1	0	no
BP	GO:0007268	chemical synaptic transmission		17		0.315972	1	3	no		0.862125	1	4	no		0.783086	1	5	no
BP	GO:0007275	multicellular organism development		411		0.694319	1	46	no		0.997197	1	113	no		0.999396	1	121	no
BP	GO:0007281	germ cell development		19		1	1	0	no		0.528239	1	7	no		0.462389	1	8	no
BP	GO:0007283	spermatogenesis		35		0.631814	1	4	no		0.979256	1	7	no		0.838025	1	11	no
BP	GO:0007286	spermatid development		9		0.68549	1	1	no		0.975824	1	1	no		0.985582	1	1	no
BP	GO:0007298	border follicle cell migration		1		1	1	0	no		1	1	0	no		1	1	0	no
BP	GO:0007383	specification of segmental identity, antennal segment		22		0.27141	1	4	no		0.909658	1	5	no		0.62852	1	8	no
BP	GO:0007384	specification of segmental identity, thorax		22		0.27141	1	4	no		0.909658	1	5	no		0.62852	1	8	no
BP	GO:0007399	nervous system development		57		0.202002	1	9	no		0.614431	1	18	no		0.831451	1	17	no
BP	GO:0007411	axon guidance		80		0.825943	1	7	no		0.863252	1	22	no		0.940164	1	22	no
BP	GO:0007413	axonal fasciculation		137		0.000692939	0.0230802	29	yes		0.991323	1	32	no		0.893698	1	41	no
BP	GO:0007492	endoderm development		37		0.951637	1	2	no		0.97224	1	8	no		0.976958	1	9	no
BP	GO:0007494	midgut development		22		0.27141	1	4	no		0.909658	1	5	no		0.62852	1	8	no
BP	GO:0007501	mesodermal cell fate specification		14		1	1	0	no		0.561639	1	5	no		0.949382	1	3	no
BP	GO:0007506	gonadal mesoderm development		17		0.0402575	0.46484	5	no		0.858226	1	4	no		0.412867	1	7	no
BP	GO:0007507	heart development		22		0.27141	1	4	no		0.909658	1	5	no		0.62852	1	8	no
BP	GO:0007517	muscle organ development		68		0.951749	1	4	no		0.503477	1	22	no		0.996852	1	13	no
BP	GO:0007528	neuromuscular junction development		14		0.835951	1	1	no		0.904782	1	3	no		0.98762	1	2	no
BP	GO:0007565	female pregnancy		13		0.835751	1	1	no		0.160341	0.876057	7	no		0.682085	1	5	no
BP	GO:0007567	parturition		9		0.30152	1	2	no		0.636345	1	3	no		0.986605	1	1	no
NA	GO:0007592	NA		12		0.455429	1	2	no		0.963035	1	2	no		0.979054	1	2	no
BP	GO:0007601	visual perception		1		1	1	0	no		1	1	0	no		1	1	0	no
BP	GO:0007608	sensory perception of smell		15		0.855758	1	1	no		0.637698	1	5	no		0.877524	1	4	no
BP	GO:0007617	mating behavior		14		0.784364	1	1	no		0.951251	1	2	no		0.993413	1	1	no
BP	GO:0007626	locomotory behavior		87		2.90614e-05	0.00193594	24	yes		0.848735	1	24	no		0.476895	1	31	no
BP	GO:0007631	feeding behavior		14		0.502149	1	2	no		0.526721	1	5	no		0.929396	1	3	no
BP	GO:0007638	mechanosensory behavior		39		0.869898	1	3	no		0.497386	1	14	no		0.541413	1	15	no
MF	GO:0008013	beta-catenin binding		7		0.190274	1	2	no		0.942719	1	1	no		1	1	0	no
CC	GO:0008021	synaptic vesicle		32		0.171549	1	6	no		0.801066	1	9	no		0.943705	1	8	no
CC	GO:0008023	transcription elongation factor complex		3		1	1	0	no		0.761088	1	1	no		0.384116	1	2	no
MF	GO:0008026	ATP-dependent helicase activity		236		0.9529	1	21	no		0.200037	1	88	no		0.48957	1	90	no
BP	GO:0008033	tRNA processing		108		0.972216	1	7	no		0.917262	1	29	no		0.769503	1	35	no
BP	GO:0008053	mitochondrial fusion		15		1	1	0	no		1	1	0	no		0.882507	1	3	no
NA	GO:0008054	NA		4		1	1	0	no		0.492535	1	2	no		0.562643	1	2	no
NA	GO:0008060	NA		25		0.963577	1	1	no		0.0630465	0.599936	13	no		0.234009	1	12	no
CC	GO:0008076	voltage-gated potassium channel complex		73		0.781741	1	7	no		0.964302	1	18	no		0.723898	1	25	no
BP	GO:0008078	mesodermal cell migration		14		0.784364	1	1	no		0.951251	1	2	no		0.993413	1	1	no
MF	GO:0008080	N-acetyltransferase activity		35		0.62674	1	4	no		0.805398	1	10	no		0.324603	1	15	no
MF	GO:0008081	phosphoric diester hydrolase activity		64		0.691495	1	7	no		0.486165	1	23	no		0.427941	1	26	no
MF	GO:0008083	growth factor activity		50		0.990675	1	2	no		0.755075	1	16	no		0.770359	1	18	no
CC	GO:0008091	spectrin		20		0.197589	1	4	no		0.511922	1	7	no		0.427839	1	8	no
MF	GO:0008092	cytoskeletal protein binding		48		0.695666	1	5	no		0.589957	1	16	no		0.947702	1	13	no
MF	GO:0008093	cytoskeletal adaptor activity		3		1	1	0	no		0.729185	1	1	no		0.331354	1	2	no
MF	GO:0008094	DNA-dependent ATPase activity		2		1	1	0	no		1	1	0	no		1	1	0	no
NA	GO:0008105	NA		4		1	1	0	no		0.492535	1	2	no		0.562643	1	2	no
MF	GO:0008107	galactoside 2-alpha-L-fucosyltransferase activity		6		0.501826	1	1	no		0.891852	1	1	no		1	1	0	no
MF	GO:0008108	UDP-glucose:hexose-1-phosphate uridylyltransferase activity		4		1	1	0	no		0.820725	1	1	no		0.863027	1	1	no
MF	GO:0008121	ubiquinol-cytochrome-c reductase activity		28		0.239727	1	5	no		0.879553	1	7	no		0.772636	1	9	no
MF	GO:0008124	4-alpha-hydroxytetrahydrobiopterin dehydratase activity		6		1	1	0	no		0.880347	1	1	no		0.888079	1	1	no
MF	GO:0008131	primary amine oxidase activity		5		1	1	0	no		0.86915	1	1	no		0.894635	1	1	no
MF	GO:0008134	transcription factor binding		90		0.865548	1	8	no		0.691128	1	29	no		0.613966	1	33	no
MF	GO:0008138	protein tyrosine/serine/threonine phosphatase activity		54		0.644497	1	6	no		0.180261	0.934678	22	no		0.852232	1	17	no
BP	GO:0008150	biological_process		73		0.999881	1	1	no		0.800656	1	21	no		0.735087	1	24	no
BP	GO:0008152	metabolic process		1887		0.283597	1	230	no		0.674534	1	618	no		0.300373	1	695	no
BP	GO:0008154	actin polymerization or depolymerization		7		0.594273	1	1	no		0.183571	0.943458	4	no		1	1	0	no
NA	GO:0008159	NA		3		1	1	0	no		0.683094	1	1	no		0.256437	1	2	no
MF	GO:0008168	methyltransferase activity		263		0.99849	1	17	no		0.996293	1	68	no		0.764514	1	90	no
MF	GO:0008171	O-methyltransferase activity		3		1	1	0	no		1	1	0	no		0.784604	1	1	no
MF	GO:0008173	RNA methyltransferase activity		18		1	1	0	no		0.598766	1	6	no		0.321738	1	8	no
MF	GO:0008191	metalloendopeptidase inhibitor activity		1		1	1	0	no		0.365295	1	1	no		0.419358	1	1	no
MF	GO:0008201	heparin binding		5		0.11688	0.985627	2	no		0.236039	1	3	no		0.29079	1	3	no
BP	GO:0008218	bioluminescence		2		0.217968	1	1	no		0.555125	1	1	no		1	1	0	no
MF	GO:0008234	cysteine-type peptidase activity		248		0.956973	1	21	no		0.516495	1	82	no		0.962437	1	76	no
MF	GO:0008236	serine-type peptidase activity		108		0.261551	1	15	no		0.0193212	0.396683	46	no		0.468625	1	39	no
MF	GO:0008237	metallopeptidase activity		261		0.011908	0.207863	43	no		0.0410815	0.534037	100	no		0.379409	1	96	no
MF	GO:0008239	dipeptidyl-peptidase activity		3		1	1	0	no		0.317974	1	2	no		0.383504	1	2	no
CC	GO:0008250	oligosaccharyltransferase complex		8		0.644088	1	1	no		0.27367	1	4	no		0.636726	1	3	no
MF	GO:0008253	5'-nucleotidase activity		7		0.61735	1	1	no		0.491941	1	3	no		0.974227	1	1	no
MF	GO:0008265	Mo-molybdopterin cofactor sulfurase activity		14		0.827584	1	1	no		0.746809	1	4	no		0.931774	1	3	no
MF	GO:0008270	zinc ion binding		2127		0.772384	1	243	no		0.633632	1	712	no		0.971666	1	745	no
MF	GO:0008271	secondary active sulfate transmembrane transporter activity		40		0.886669	1	3	no		0.995413	1	7	no		0.999007	1	7	no
BP	GO:0008272	sulfate transport		40		0.886669	1	3	no		0.995413	1	7	no		0.999007	1	7	no
BP	GO:0008284	positive regulation of cell proliferation		20		0.9357	1	1	no		0.147042	0.876057	10	no		0.427514	1	9	no
BP	GO:0008286	insulin receptor signaling pathway		62		0.615111	1	7	no		0.959771	1	15	no		0.872344	1	19	no
CC	GO:0008287	protein serine/threonine phosphatase complex		55		0.895691	1	4	no		0.164138	0.878272	22	no		0.400866	1	21	no
BP	GO:0008299	isoprenoid biosynthetic process		31		0.97912	1	1	no		0.60978	1	10	no		0.987202	1	6	no
CC	GO:0008305	integrin complex		2		1	1	0	no		0.572718	1	1	no		0.613588	1	1	no
MF	GO:0008307	structural constituent of muscle		112		0.000538871	0.0190474	25	yes		0.949653	1	28	no		0.517558	1	38	no
MF	GO:0008308	voltage-gated anion channel activity		5		1	1	0	no		0.874979	1	1	no		0.271518	1	3	no
MF	GO:0008312	7S RNA binding		12		0.181389	1	3	no		0.216958	1	6	no		0.316705	1	6	no
MF	GO:0008318	protein prenyltransferase activity		6		1	1	0	no		0.667612	1	2	no		0.429196	1	3	no
MF	GO:0008324	cation transmembrane transporter activity		64		0.984433	1	3	no		0.833898	1	18	no		0.928666	1	18	no
MF	GO:0008336	gamma-butyrobetaine dioxygenase activity		1		1	1	0	no		1	1	0	no		1	1	0	no
BP	GO:0008340	determination of adult lifespan		786		0.90688	1	81	no		0.888867	1	246	no		0.999409	1	242	no
MF	GO:0008353	RNA polymerase II carboxy-terminal domain kinase activity		6		0.559522	1	1	no		0.705482	1	2	no		0.466008	1	3	no
BP	GO:0008356	asymmetric cell division		37		0.951637	1	2	no		0.97224	1	8	no		0.976958	1	9	no
MF	GO:0008376	acetylgalactosaminyltransferase activity		30		0.975628	1	1	no		0.152831	0.876057	13	no		0.247886	1	13	no
BP	GO:0008380	RNA splicing		6		1	1	0	no		0.307944	1	3	no		0.370761	1	3	no
BP	GO:0008406	gonad development		55		0.794039	1	5	no		0.961772	1	13	no		0.98555	1	13	no
MF	GO:0008408	3'-5' exonuclease activity		5		1	1	0	no		0.895275	1	1	no		0.67614	1	2	no
MF	GO:0008410	CoA-transferase activity		8		0.648787	1	1	no		0.963	1	1	no		0.875854	1	2	no
MF	GO:0008425	2-polyprenyl-6-methoxy-1,4-benzoquinone methyltransferase activity		13		1	1	0	no		0.940233	1	2	no		0.949973	1	2	no
MF	GO:0008430	selenium binding		10		0.709437	1	1	no		0.20533	1	5	no		0.264275	1	5	no
MF	GO:0008440	inositol-1,4,5-trisphosphate 3-kinase activity		13		1	1	0	no		0.958244	1	2	no		0.764659	1	4	no
MF	GO:0008455	alpha-1,6-mannosylglycoprotein 2-beta-N-acetylglucosaminyltransferase activity		6		1	1	0	no		0.637585	1	2	no		0.375998	1	3	no
MF	GO:0008474	palmitoyl-(protein) hydrolase activity		2		1	1	0	no		0.592244	1	1	no		0.654132	1	1	no
MF	GO:0008484	sulfuric ester hydrolase activity		1		1	1	0	no		1	1	0	no		0.422121	1	1	no
MF	GO:0008495	protoheme IX farnesyltransferase activity		3		0.344719	1	1	no		0.313006	1	2	no		0.804677	1	1	no
MF	GO:0008509	anion transmembrane transporter activity		8		0.0629538	0.66886	3	no		0.968644	1	1	no		0.360122	1	4	no
MF	GO:0008518	reduced folate carrier activity		2		1	1	0	no		0.52331	1	1	no		1	1	0	no
MF	GO:0008519	ammonium transmembrane transporter activity		4		1	1	0	no		0.426404	1	2	no		1	1	0	no
MF	GO:0008528	G-protein coupled peptide receptor activity		43		0.996424	1	1	no		0.983136	1	9	no		0.828691	1	14	no
MF	GO:0008534	oxidized purine nucleobase lesion DNA N-glycosylase activity		1		1	1	0	no		1	1	0	no		1	1	0	no
BP	GO:0008543	fibroblast growth factor receptor signaling pathway		20		0.408924	1	3	no		0.035072	0.512342	11	no		0.760066	1	6	no
MF	GO:0008553	hydrogen-exporting ATPase activity, phosphorylative mechanism		9		0.295949	1	2	no		0.644597	1	3	no		0.716348	1	3	no
MF	GO:0008565	protein transporter activity		32		0.774193	1	3	no		0.195546	0.987422	14	no		0.624361	1	12	no
MF	GO:0008568	microtubule-severing ATPase activity		28		0.238439	1	5	no		0.999075	1	3	no		0.632375	1	10	no
MF	GO:0008579	JUN kinase phosphatase activity		15		0.570822	1	2	no		0.241983	1	7	no		0.757139	1	5	no
BP	GO:0008595	anterior/posterior axis specification, embryo		4		1	1	0	no		0.492535	1	2	no		0.562643	1	2	no
NA	GO:0008601	NA		4		1	1	0	no		1	1	0	no		0.874549	1	1	no
MF	GO:0008607	phosphorylase kinase regulator activity		3		1	1	0	no		0.761088	1	1	no		0.384116	1	2	no
BP	GO:0008610	lipid biosynthetic process		20		0.686819	1	2	no		0.673372	1	6	no		0.587623	1	7	no
MF	GO:0008641	ubiquitin-like modifier activating enzyme activity		6		1	1	0	no		0.377567	1	3	no		0.458155	1	3	no
MF	GO:0008649	rRNA methyltransferase activity		10		0.0253913	0.349029	4	no		0.901783	1	2	no		0.801976	1	3	no
BP	GO:0008652	cellular amino acid biosynthetic process		62		5.21052e-05	0.00322308	19	yes		0.848498	1	17	no		0.464861	1	23	no
BP	GO:0008654	phospholipid biosynthetic process		45		0.278379	1	7	no		0.9222	1	11	no		0.970237	1	11	no
MF	GO:0008817	cob(I)yrinic acid a,c-diamide adenosyltransferase activity		1		1	1	0	no		0.364671	1	1	no		1	1	0	no
MF	GO:0008824	cyanate hydratase activity		1		1	1	0	no		1	1	0	no		1	1	0	no
MF	GO:0008825	cyclopropane-fatty-acyl-phospholipid synthase activity		1		1	1	0	no		1	1	0	no		1	1	0	no
MF	GO:0008830	dTDP-4-dehydrorhamnose 3,5-epimerase activity		2		0.0173811	0.274364	2	no		0.139625	0.876057	2	no		0.665301	1	1	no
MF	GO:0008834	di-trans,poly-cis-decaprenylcistransferase activity		15		0.268166	1	3	no		0.408278	1	6	no		0.958984	1	3	no
MF	GO:0008889	glycerophosphodiester phosphodiesterase activity		15		0.596587	1	2	no		0.00392326	0.151002	11	no		0.243065	1	8	no
MF	GO:0008890	glycine C-acetyltransferase activity		7		0.186456	1	2	no		0.724664	1	2	no		0.46564	1	3	no
MF	GO:0008897	holo-[acyl-carrier-protein] synthase activity		4		1	1	0	no		0.797972	1	1	no		0.434605	1	2	no
MF	GO:0008898	S-adenosylmethionine-homocysteine S-methyltransferase activity		23		0.128152	0.988153	5	no		0.828354	1	6	no		0.31683	1	10	no
NA	GO:0008943	NA		17		0.857108	1	1	no		0.983333	1	2	no		0.998625	1	1	no
MF	GO:0008970	phosphatidylcholine 1-acylhydrolase activity		2		1	1	0	no		0.524162	1	1	no		0.544865	1	1	no
BP	GO:0009058	biosynthetic process		100		0.426273	1	13	no		0.873751	1	29	no		0.405308	1	39	no
BP	GO:0009059	macromolecule biosynthetic process		4		1	1	0	no		0.797972	1	1	no		0.434605	1	2	no
BP	GO:0009072	aromatic amino acid family metabolic process		36		0.024992	0.349029	9	no		0.320425	1	14	no		0.376061	1	15	no
BP	GO:0009107	lipoate biosynthetic process		7		1	1	0	no		0.519739	1	3	no		0.326975	1	4	no
BP	GO:0009113	purine nucleobase biosynthetic process		2		1	1	0	no		1	1	0	no		1	1	0	no
BP	GO:0009116	nucleoside metabolic process		22		0.778345	1	2	no		0.107207	0.847866	11	no		0.345235	1	10	no
BP	GO:0009117	nucleotide metabolic process		7		0.61735	1	1	no		0.491941	1	3	no		0.974227	1	1	no
BP	GO:0009166	nucleotide catabolic process		2		1	1	0	no		0.552909	1	1	no		1	1	0	no
BP	GO:0009186	deoxyribonucleoside diphosphate metabolic process		5		0.110987	0.985627	2	no		0.21797	1	3	no		0.608044	1	2	no
BP	GO:0009190	cyclic nucleotide biosynthetic process		52		0.990088	1	2	no		0.894556	1	14	no		0.72626	1	18	no
BP	GO:0009229	thiamine diphosphate biosynthetic process		5		1	1	0	no		0.219718	1	3	no		0.628369	1	2	no
BP	GO:0009236	cobalamin biosynthetic process		1		1	1	0	no		0.364671	1	1	no		1	1	0	no
BP	GO:0009311	oligosaccharide metabolic process		18		1	1	0	no		0.988315	1	2	no		0.962681	1	3	no
BP	GO:0009312	oligosaccharide biosynthetic process		6		1	1	0	no		0.637585	1	2	no		0.375998	1	3	no
CC	GO:0009331	glycerol-3-phosphate dehydrogenase complex		3		0.345607	1	1	no		0.753695	1	1	no		0.38297	1	2	no
MF	GO:0009374	biotin binding		20		0.732324	1	2	no		0.585595	1	7	no		0.379071	1	9	no
BP	GO:0009396	folic acid-containing compound biosynthetic process		28		0.576465	1	3	no		0.954138	1	5	no		0.509	1	9	no
BP	GO:0009401	phosphoenolpyruvate-dependent sugar phosphotransferase system		3		0.312992	1	1	no		0.71886	1	1	no		0.741094	1	1	no
BP	GO:0009405	pathogenesis		1		1	1	0	no		0.267007	1	1	no		0.231877	1	1	no
BP	GO:0009408	response to heat		273		0.135739	1	38	no		0.0646705	0.607682	102	no		0.763804	1	92	no
BP	GO:0009435	NAD biosynthetic process		8		0.242642	1	2	no		1	1	0	no		0.973818	1	1	no
BP	GO:0009439	cyanate metabolic process		1		1	1	0	no		1	1	0	no		1	1	0	no
BP	GO:0009448	gamma-aminobutyric acid metabolic process		5		1	1	0	no		0.897809	1	1	no		0.929894	1	1	no
BP	GO:0009451	RNA modification		64		0.980819	1	3	no		0.598836	1	20	no		0.44357	1	23	no
BP	GO:0009611	response to wounding		13		0.835751	1	1	no		0.160341	0.876057	7	no		0.682085	1	5	no
BP	GO:0009635	response to herbicide		3		1	1	0	no		0.326081	1	2	no		0.384125	1	2	no
BP	GO:0009636	response to toxic substance		30		0.975628	1	1	no		0.152831	0.876057	13	no		0.247886	1	13	no
BP	GO:0009790	embryo development		125		0.747305	1	13	no		0.779895	1	39	no		0.970341	1	37	no
BP	GO:0009792	embryo development ending in birth or egg hatching		1799		0.850819	1	197	no		0.748332	1	583	no		0.953172	1	615	no
BP	GO:0009794	regulation of mitotic cell cycle, embryonic		2		1	1	0	no		1	1	0	no		1	1	0	no
BP	GO:0009880	embryonic pattern specification		4		1	1	0	no		0.158921	0.876057	3	no		0.562643	1	2	no
MF	GO:0009881	photoreceptor activity		1		1	1	0	no		1	1	0	no		1	1	0	no
BP	GO:0009948	anterior/posterior axis specification		22		0.27141	1	4	no		0.909658	1	5	no		0.62852	1	8	no
BP	GO:0009952	anterior/posterior pattern specification		31		0.327645	1	5	no		0.880636	1	8	no		0.402726	1	13	no
BP	GO:0009968	negative regulation of signal transduction		13		0.0743325	0.748511	4	no		0.309939	1	6	no		0.445325	1	6	no
MF	GO:0009982	pseudouridine synthase activity		70		0.989646	1	3	no		0.306719	1	25	no		0.579402	1	24	no
CC	GO:0009986	cell surface		75		0.892365	1	6	no		0.97063	1	18	no		0.986318	1	19	no
BP	GO:0009987	cellular process		41		0.384246	1	6	no		0.571021	1	14	no		0.844014	1	13	no
CC	GO:0010008	endosome membrane		21		0.920693	1	1	no		0.855535	1	5	no		0.99836	1	2	no
BP	GO:0010043	response to zinc ion		65		0.000488369	0.017622	17	yes		0.983211	1	13	no		0.369728	1	23	no
BP	GO:0010085	polarity specification of proximal/distal axis		37		0.951637	1	2	no		0.97224	1	8	no		0.976958	1	9	no
BP	GO:0010165	response to X-ray		9		1	1	0	no		0.640014	1	3	no		0.712153	1	3	no
BP	GO:0010171	body morphogenesis		574		8.49986e-05	0.00446114	96	yes		0.571899	1	184	no		0.725281	1	193	no
MF	GO:0010181	FMN binding		24		1	1	0	no		0.995455	1	3	no		0.710161	1	8	no
BP	GO:0010467	gene expression		3		1	1	0	no		0.326081	1	2	no		0.384125	1	2	no
BP	GO:0010715	regulation of extracellular matrix disassembly		13		0.835751	1	1	no		0.160341	0.876057	7	no		0.682085	1	5	no
BP	GO:0014866	skeletal myofibril assembly		17		1	1	0	no		0.907184	1	3	no		0.898068	1	3	no
MF	GO:0015018	galactosylgalactosylxylosylprotein 3-beta-glucuronosyltransferase activity		17		0.640046	1	2	no		0.197241	0.993084	8	no		0.704027	1	6	no
MF	GO:0015020	glucuronosyltransferase activity		15		0.521029	1	2	no		0.347455	1	6	no		0.420823	1	6	no
BP	GO:0015031	protein transport		289		1	1	10	no		0.237279	1	103	no		0.768349	1	101	no
MF	GO:0015035	protein disulfide oxidoreductase activity		41		0.388237	1	6	no		0.576407	1	14	no		0.524609	1	16	no
MF	GO:0015101	organic cation transmembrane transporter activity		13		0.474889	1	2	no		0.994845	1	1	no		0.779003	1	4	no
MF	GO:0015108	chloride transmembrane transporter activity		39		0.722712	1	4	no		0.993984	1	7	no		0.96856	1	10	no
MF	GO:0015116	sulfate transmembrane transporter activity		32		0.91831	1	2	no		0.985655	1	6	no		0.986467	1	7	no
MF	GO:0015171	amino acid transmembrane transporter activity		30		0.723406	1	3	no		0.323873	1	12	no		0.970628	1	7	no
MF	GO:0015197	peptide transporter activity		56		0.840398	1	5	no		0.209868	1	23	no		0.425941	1	23	no
MF	GO:0015250	water channel activity		24		0.808818	1	2	no		0.945502	1	5	no		0.868243	1	7	no
MF	GO:0015269	calcium-activated potassium channel activity		22		1	1	0	no		0.823288	1	6	no		0.903619	1	6	no
MF	GO:0015297	antiporter activity		39		0.736058	1	4	no		0.923881	1	10	no		0.352896	1	17	no
MF	GO:0015385	sodium:proton antiporter activity		39		0.736058	1	4	no		0.923881	1	10	no		0.352896	1	17	no
MF	GO:0015450	P-P-bond-hydrolysis-driven protein transmembrane transporter activity		22		0.763688	1	2	no		0.656825	1	7	no		0.782378	1	7	no
MF	GO:0015464	acetylcholine receptor activity		1		1	1	0	no		0.373537	1	1	no		0.422028	1	1	no
MF	GO:0015520	tetracycline:proton antiporter activity		5		0.446922	1	1	no		0.854809	1	1	no		0.546767	1	2	no
CC	GO:0015629	actin cytoskeleton		31		0.511581	1	4	no		0.49079	1	11	no		0.861853	1	9	no
CC	GO:0015630	microtubule cytoskeleton		10		0.116708	0.985627	3	no		0.987965	1	1	no		0.588986	1	4	no
BP	GO:0015695	organic cation transport		13		0.474889	1	2	no		0.994845	1	1	no		0.779003	1	4	no
BP	GO:0015780	nucleotide-sugar transport		10		0.734021	1	1	no		0.0908581	0.775203	6	no		0.341821	1	5	no
BP	GO:0015793	glycerol transport		24		0.808818	1	2	no		0.945502	1	5	no		0.868243	1	7	no
BP	GO:0015833	peptide transport		56		0.840398	1	5	no		0.209868	1	23	no		0.425941	1	23	no
BP	GO:0015870	acetylcholine transport		14		0.835951	1	1	no		0.904782	1	3	no		0.98762	1	2	no
BP	GO:0015904	tetracycline transport		5		0.446922	1	1	no		0.854809	1	1	no		0.546767	1	2	no
MF	GO:0015923	mannosidase activity		10		1	1	0	no		0.895658	1	2	no		0.988741	1	1	no
CC	GO:0015934	large ribosomal subunit		16		0.128939	0.988153	4	no		0.989241	1	2	no		0.926554	1	4	no
CC	GO:0015935	small ribosomal subunit		26		0.159329	1	5	no		0.876975	1	6	no		0.238262	1	11	no
BP	GO:0015936	coenzyme A metabolic process		2		0.22047	1	1	no		1	1	0	no		1	1	0	no
BP	GO:0015937	coenzyme A biosynthetic process		10		1	1	0	no		0.690478	1	3	no		0.758658	1	3	no
BP	GO:0015991	ATP hydrolysis coupled proton transport		3		1	1	0	no		1	1	0	no		0.799546	1	1	no
CC	GO:0016010	dystrophin-associated glycoprotein complex		15		0.851432	1	1	no		0.92456	1	3	no		0.990485	1	2	no
CC	GO:0016012	sarcoglycan complex		2		1	1	0	no		0.563	1	1	no		1	1	0	no
CC	GO:0016020	membrane		3263		0.725001	1	376	no		0.600312	1	1087	no		0.694766	1	1182	no
CC	GO:0016028	rhabdomere		77		0.155929	1	12	no		0.989012	1	16	no		0.754595	1	24	no
BP	GO:0016032	viral process		5		1	1	0	no		0.137617	0.876057	3	no		0.396494	1	2	no
MF	GO:0016034	maleylacetoacetate isomerase activity		7		0.59802	1	1	no		0.0478505	0.552717	5	no		0.539857	1	3	no
BP	GO:0016043	cellular component organization		29		0.139063	1	6	no		0.4465	1	11	no		0.849082	1	9	no
NA	GO:0016044	NA		3		1	1	0	no		0.729185	1	1	no		0.331354	1	2	no
BP	GO:0016055	Wnt signaling pathway		51		0.990602	1	2	no		0.906172	1	14	no		0.970599	1	14	no
BP	GO:0016056	rhodopsin mediated signaling pathway		77		0.155929	1	12	no		0.989012	1	16	no		0.754595	1	24	no
BP	GO:0016059	deactivation of rhodopsin mediated signaling		77		0.155929	1	12	no		0.989012	1	16	no		0.754595	1	24	no
BP	GO:0016060	metarhodopsin inactivation		77		0.155929	1	12	no		0.989012	1	16	no		0.754595	1	24	no
BP	GO:0016061	regulation of light-activated channel activity		77		0.155929	1	12	no		0.989012	1	16	no		0.754595	1	24	no
BP	GO:0016062	adaptation of rhodopsin mediated signaling		77		0.155929	1	12	no		0.989012	1	16	no		0.754595	1	24	no
BP	GO:0016079	synaptic vesicle exocytosis		14		0.828983	1	1	no		0.891781	1	3	no		0.815984	1	4	no
BP	GO:0016081	synaptic vesicle docking		15		0.251923	1	3	no		0.920454	1	3	no		0.466621	1	6	no
BP	GO:0016125	sterol metabolic process		2		0.0120013	0.207863	2	no		0.0944615	0.786574	2	no		0.547992	1	1	no
MF	GO:0016174	NAD(P)H oxidase activity		14		1	1	0	no		0.913193	1	3	no		0.951987	1	3	no
BP	GO:0016192	vesicle-mediated transport		144		0.992417	1	9	no		0.575901	1	48	no		0.506637	1	54	no
BP	GO:0016204	determination of muscle attachment site		14		0.784364	1	1	no		0.951251	1	2	no		0.993413	1	1	no
MF	GO:0016209	antioxidant activity		20		0.645667	1	2	no		0.772277	1	5	no		0.27608	1	8	no
BP	GO:0016226	iron-sulfur cluster assembly		12		0.786099	1	1	no		0.842061	1	3	no		0.971131	1	2	no
BP	GO:0016246	RNA interference		11		1	1	0	no		0.802812	1	3	no		0.854485	1	3	no
NA	GO:0016251	NA		6		0.53725	1	1	no		0.32749	1	3	no		0.404517	1	3	no
MF	GO:0016301	kinase activity		1260		0.985217	1	126	no		0.268009	1	436	no		0.786634	1	451	no
MF	GO:0016307	phosphatidylinositol phosphate kinase activity		3		1	1	0	no		0.761391	1	1	no		1	1	0	no
BP	GO:0016310	phosphorylation		46		0.806411	1	4	no		0.712414	1	14	no		0.902574	1	13	no
BP	GO:0016311	dephosphorylation		209		0.753055	1	22	no		0.990409	1	55	no		0.97128	1	64	no
CC	GO:0016323	basolateral plasma membrane		16		0.27803	1	3	no		0.818027	1	4	no		0.718321	1	5	no
CC	GO:0016324	apical plasma membrane		33		0.927137	1	2	no		0.989463	1	6	no		0.990337	1	7	no
CC	GO:0016328	lateral plasma membrane		11		0.395054	1	2	no		0.565502	1	4	no		0.654658	1	4	no
CC	GO:0016342	catenin complex		3		0.0381734	0.446732	2	no		0.711961	1	1	no		1	1	0	no
MF	GO:0016433	rRNA (adenine) methyltransferase activity		6		0.533707	1	1	no		1	1	0	no		0.718127	1	2	no
CC	GO:0016442	RISC complex		5		1	1	0	no		0.897891	1	1	no		0.923661	1	1	no
BP	GO:0016458	gene silencing		3		1	1	0	no		1	1	0	no		1	1	0	no
CC	GO:0016459	myosin complex		219		0.00171116	0.0453493	41	yes		0.78139	1	68	no		0.27004	1	84	no
BP	GO:0016477	cell migration		53		0.613156	1	6	no		0.836327	1	15	no		0.996197	1	11	no
BP	GO:0016485	protein processing		5		1	1	0	no		0.85	1	1	no		0.874328	1	1	no
MF	GO:0016500	protein-hormone receptor activity		2		1	1	0	no		0.617902	1	1	no		0.66606	1	1	no
MF	GO:0016538	cyclin-dependent protein serine/threonine kinase regulator activity		2		1	1	0	no		1	1	0	no		1	1	0	no
NA	GO:0016563	NA		43		0.810078	1	4	no		0.599872	1	15	no		0.457261	1	18	no
NA	GO:0016564	NA		30		0.532453	1	4	no		0.792177	1	9	no		0.275624	1	14	no
BP	GO:0016567	protein ubiquitination		64		0.964753	1	4	no		0.387102	1	24	no		0.540827	1	25	no
NA	GO:0016568	NA		116		0.825072	1	11	no		0.901143	1	33	no		0.942734	1	35	no
BP	GO:0016575	histone deacetylation		21		0.761656	1	2	no		0.476781	1	8	no		0.642435	1	8	no
BP	GO:0016577	histone demethylation		5		1	1	0	no		0.86915	1	1	no		0.894635	1	1	no
MF	GO:0016597	amino acid binding		4		1	1	0	no		0.851295	1	1	no		0.888422	1	1	no
BP	GO:0016598	protein arginylation		7		0.596574	1	1	no		0.0505447	0.558154	5	no		0.535644	1	3	no
CC	GO:0016600	flotillin complex		9		1	1	0	no		0.343942	1	4	no		0.697757	1	3	no
CC	GO:0016607	nuclear speck		10		0.734166	1	1	no		0.744709	1	3	no		0.947346	1	2	no
MF	GO:0016615	malate dehydrogenase activity		5		0.485096	1	1	no		0.577778	1	2	no		0.302161	1	3	no
MF	GO:0016616	oxidoreductase activity, acting on the CH-OH group of donors, NAD or NADP as acceptor		52		7.21007e-05	0.00390245	17	yes		0.0243808	0.430893	25	no		0.365457	1	21	no
MF	GO:0016624	oxidoreductase activity, acting on the aldehyde or oxo group of donors, disulfide as acceptor		20		0.70128	1	2	no		0.192385	0.974299	9	no		0.966025	1	4	no
MF	GO:0016627	oxidoreductase activity, acting on the CH-CH group of donors		96		0.565665	1	11	no		0.0426807	0.534037	40	no		0.638979	1	33	no
MF	GO:0016651	oxidoreductase activity, acting on NAD(P)H		31		0.707724	1	3	no		0.723282	1	9	no		0.69439	1	10	no
MF	GO:0016668	oxidoreductase activity, acting on a sulfur group of donors, NAD(P) as acceptor		20		0.442234	1	3	no		0.734566	1	6	no		0.500036	1	8	no
MF	GO:0016671	oxidoreductase activity, acting on a sulfur group of donors, disulfide as acceptor		9		0.0020189	0.0514227	5	no		0.00850085	0.237475	7	no		0.902646	1	2	no
MF	GO:0016679	oxidoreductase activity, acting on diphenols and related substances as donors		16		0.287396	1	3	no		0.824376	1	4	no		0.347532	1	7	no
MF	GO:0016702	oxidoreductase activity, acting on single donors with incorporation of molecular oxygen, incorporation of two atoms of oxygen		46		0.00178656	0.046184	13	yes		0.699057	1	14	no		0.266673	1	19	no
MF	GO:0016705	oxidoreductase activity, acting on paired donors, with incorporation or reduction of molecular oxygen		32		0.722432	1	3	no		0.758333	1	9	no		0.434026	1	12	no
MF	GO:0016706	oxidoreductase activity, acting on paired donors, with incorporation or reduction of molecular oxygen, 2-oxoglutarate as one donor, and incorporation of one atom each of oxygen into both donors		5		1	1	0	no		0.883244	1	1	no		0.917072	1	1	no
MF	GO:0016712	oxidoreductase activity, acting on paired donors, with incorporation or reduction of molecular oxygen, reduced flavin or flavoprotein as one donor, and incorporation of one atom of oxygen		13		0.00223916	0.0562062	6	no		0.855507	1	3	no		0.760701	1	4	no
MF	GO:0016714	oxidoreductase activity, acting on paired donors, with incorporation or reduction of molecular oxygen, reduced pteridine as one donor, and incorporation of one atom of oxygen		5		0.118935	0.985627	2	no		0.881938	1	1	no		0.644672	1	2	no
MF	GO:0016717	oxidoreductase activity, acting on paired donors, with oxidation of a pair of donors resulting in the reduction of molecular oxygen to two molecules of water		12		0.394445	1	2	no		0.565218	1	4	no		0.37981	1	5	no
MF	GO:0016740	transferase activity		1944		0.914733	1	213	no		0.882245	1	632	no		0.803285	1	701	no
MF	GO:0016743	carboxyl- or carbamoyltransferase activity		2		1	1	0	no		1	1	0	no		0.66606	1	1	no
MF	GO:0016747	transferase activity, transferring acyl groups other than amino-acyl groups		137		0.0580839	0.620996	22	no		0.203889	1	49	no		0.468312	1	48	no
MF	GO:0016757	transferase activity, transferring glycosyl groups		269		0.620755	1	31	no		0.110915	0.850077	101	no		0.679406	1	97	no
MF	GO:0016758	transferase activity, transferring hexosyl groups		71		0.623852	1	8	no		0.442777	1	25	no		0.381	1	28	no
MF	GO:0016763	transferase activity, transferring pentosyl groups		5		1	1	0	no		0.0350848	0.512342	4	no		0.534502	1	2	no
MF	GO:0016765	transferase activity, transferring alkyl or aryl (other than methyl) groups		18		0.371633	1	3	no		0.616639	1	6	no		0.98586	1	3	no
MF	GO:0016773	phosphotransferase activity, alcohol group as acceptor		105		0.837222	1	10	no		0.63955	1	35	no		0.611434	1	39	no
MF	GO:0016776	phosphotransferase activity, phosphate group as acceptor		21		0.717968	1	2	no		0.215369	1	9	no		0.314313	1	9	no
MF	GO:0016780	phosphotransferase activity, for other substituted phosphate groups		24		0.561339	1	3	no		0.942965	1	5	no		0.848263	1	7	no
MF	GO:0016787	hydrolase activity		2352		0.31949	1	283	no		0.0151979	0.350166	830	no		0.793511	1	830	no
MF	GO:0016788	hydrolase activity, acting on ester bonds		30		0.977168	1	1	no		0.965824	1	6	no		0.984695	1	6	no
MF	GO:0016791	phosphatase activity		228		0.763177	1	24	no		0.984518	1	62	no		0.955171	1	72	no
MF	GO:0016810	hydrolase activity, acting on carbon-nitrogen (but not peptide) bonds		17		1	1	0	no		0.411897	1	7	no		0.357164	1	8	no
MF	GO:0016811	hydrolase activity, acting on carbon-nitrogen (but not peptide) bonds, in linear amides		7		0.222676	1	2	no		0.955796	1	1	no		0.593247	1	3	no
MF	GO:0016812	hydrolase activity, acting on carbon-nitrogen (but not peptide) bonds, in cyclic amides		2		1	1	0	no		1	1	0	no		0.66606	1	1	no
MF	GO:0016813	hydrolase activity, acting on carbon-nitrogen (but not peptide) bonds, in linear amidines		4		0.400255	1	1	no		0.40202	1	2	no		0.845456	1	1	no
MF	GO:0016818	hydrolase activity, acting on acid anhydrides, in phosphorus-containing anhydrides		70		0.975819	1	4	no		0.460607	1	25	no		0.826918	1	23	no
MF	GO:0016829	lyase activity		244		0.49367	1	29	no		0.974266	1	67	no		0.981292	1	73	no
MF	GO:0016831	carboxy-lyase activity		69		0.688536	1	7	no		0.980919	1	15	no		0.923726	1	19	no
MF	GO:0016836	hydro-lyase activity		1		1	1	0	no		1	1	0	no		1	1	0	no
MF	GO:0016844	strictosidine synthase activity		2		1	1	0	no		0.61718	1	1	no		0.66606	1	1	no
MF	GO:0016847	1-aminocyclopropane-1-carboxylate synthase activity		16		0.324707	1	3	no		0.514382	1	6	no		0.45792	1	7	no
MF	GO:0016849	phosphorus-oxygen lyase activity		52		0.990088	1	2	no		0.894556	1	14	no		0.72626	1	18	no
MF	GO:0016853	isomerase activity		297		0.865494	1	29	no		0.0578273	0.575413	111	no		0.71445	1	102	no
MF	GO:0016857	racemase and epimerase activity, acting on carbohydrates and derivatives		3		1	1	0	no		1	1	0	no		1	1	0	no
MF	GO:0016868	intramolecular transferase activity, phosphotransferases		20		0.0235851	0.340411	6	no		0.850678	1	5	no		0.274423	1	9	no
MF	GO:0016884	carbon-nitrogen ligase activity, with glutamine as amido-N-donor		9		0.318878	1	2	no		0.89039	1	2	no		0.990068	1	1	no
MF	GO:0016888	endodeoxyribonuclease activity, producing 5'-phosphomonoesters		3		1	1	0	no		0.724364	1	1	no		0.776381	1	1	no
MF	GO:0016891	endoribonuclease activity, producing 5'-phosphomonoesters		5		1	1	0	no		1	1	0	no		1	1	0	no
MF	GO:0016905	myosin heavy chain kinase activity		4		1	1	0	no		0.841059	1	1	no		0.880412	1	1	no
NA	GO:0016986	NA		7		0.626498	1	1	no		0.804841	1	2	no		0.977673	1	1	no
MF	GO:0016992	lipoate synthase activity		5		1	1	0	no		0.900824	1	1	no		0.692553	1	2	no
BP	GO:0016998	cell wall macromolecule catabolic process		12		0.181288	1	3	no		0.201456	1	6	no		0.316355	1	6	no
MF	GO:0017017	MAP kinase tyrosine/serine/threonine phosphatase activity		15		0.570822	1	2	no		0.241983	1	7	no		0.757139	1	5	no
BP	GO:0017038	protein import		1		1	1	0	no		1	1	0	no		0.422121	1	1	no
MF	GO:0017057	6-phosphogluconolactonase activity		2		1	1	0	no		0.589878	1	1	no		0.658028	1	1	no
MF	GO:0017076	purine nucleotide binding		59		0.909	1	4	no		0.981065	1	12	no		0.830935	1	17	no
MF	GO:0017110	nucleoside-diphosphatase activity		10		0.0189095	0.289835	4	no		0.652753	1	3	no		0.45467	1	4	no
MF	GO:0017111	nucleoside-triphosphatase activity		332		0.702694	1	37	no		0.517898	1	113	no		0.317027	1	128	no
MF	GO:0017124	SH3 domain binding		3		1	1	0	no		0.729185	1	1	no		0.331354	1	2	no
MF	GO:0017137	Rab GTPase binding		6		0.534599	1	1	no		0.658738	1	2	no		0.938495	1	1	no
BP	GO:0017148	negative regulation of translation		1		1	1	0	no		0.381829	1	1	no		1	1	0	no
MF	GO:0017150	tRNA dihydrouridine synthase activity		28		1	1	0	no		0.997415	1	3	no		0.992925	1	4	no
MF	GO:0017153	sodium:dicarboxylate symporter activity		20		0.461985	1	3	no		0.0522061	0.558154	11	no		0.858524	1	6	no
MF	GO:0017172	cysteine dioxygenase activity		10		5.46421e-07	5.915e-05	8	yes		0.0460996	0.552717	6	no		0.36966	1	4	no
MF	GO:0017176	phosphatidylinositol N-acetylglucosaminyltransferase activity		10		1	1	0	no		1	1	0	no		1	1	0	no
BP	GO:0017183	peptidyl-diphthamide biosynthetic process from peptidyl-histidine		5		1	1	0	no		0.84706	1	1	no		1	1	0	no
MF	GO:0018024	histone-lysine N-methyltransferase activity		76		0.886316	1	6	no		0.951169	1	19	no		0.995171	1	17	no
BP	GO:0018106	peptidyl-histidine phosphorylation		2		1	1	0	no		1	1	0	no		1	1	0	no
BP	GO:0018108	peptidyl-tyrosine phosphorylation		66		0.919985	1	5	no		0.81929	1	20	no		0.676769	1	24	no
BP	GO:0018193	peptidyl-amino acid modification		4		0.426633	1	1	no		0.838988	1	1	no		0.547856	1	2	no
BP	GO:0018279	protein N-linked glycosylation via asparagine		14		0.829706	1	1	no		0.319681	1	6	no		0.631524	1	5	no
BP	GO:0018298	protein-chromophore linkage		3		0.316896	1	1	no		0.709036	1	1	no		1	1	0	no
MF	GO:0018478	malonate-semialdehyde dehydrogenase (acetylating) activity		13		0.0507228	0.556025	4	no		0.408562	1	5	no		0.87778	1	3	no
BP	GO:0018991	oviposition		273		0.289928	1	35	no		0.999857	1	63	no		0.983582	1	81	no
BP	GO:0018996	molting cycle, collagen and cuticulin-based cuticle		186		0.0432808	0.48995	30	no		0.834552	1	56	no		0.875998	1	60	no
MF	GO:0019001	guanyl nucleotide binding		23		0.1452	1	5	no		0.999219	1	2	no		0.992712	1	4	no
MF	GO:0019152	acetoin dehydrogenase activity		13		0.459783	1	2	no		0.0323547	0.500606	8	no		0.530662	1	5	no
MF	GO:0019201	nucleotide kinase activity		21		0.717968	1	2	no		0.215369	1	9	no		0.314313	1	9	no
MF	GO:0019205	nucleobase-containing compound kinase activity		27		0.384518	1	4	no		0.376022	1	10	no		0.356247	1	11	no
BP	GO:0019216	regulation of lipid metabolic process		60		0.851264	1	5	no		0.982704	1	13	no		0.989827	1	14	no
BP	GO:0019217	regulation of fatty acid metabolic process		71		0.860545	1	6	no		0.907277	1	19	no		0.916017	1	21	no
BP	GO:0019343	cysteine biosynthetic process via cystathionine		11		0.00449629	0.0905532	5	no		0.72625	1	3	no		0.539166	1	4	no
BP	GO:0019344	cysteine biosynthetic process		22		0.0299945	0.381989	6	no		0.229209	1	9	no		0.911024	1	5	no
BP	GO:0019363	pyridine nucleotide biosynthetic process		1		1	1	0	no		1	1	0	no		1	1	0	no
BP	GO:0019370	leukotriene biosynthetic process		9		0.309204	1	2	no		0.669616	1	3	no		0.748337	1	3	no
BP	GO:0019441	tryptophan catabolic process to kynurenine		3		1	1	0	no		1	1	0	no		0.317764	1	2	no
BP	GO:0019464	glycine decarboxylation via glycine cleavage system		3		1	1	0	no		1	1	0	no		1	1	0	no
BP	GO:0019478	D-amino acid catabolic process		4		1	1	0	no		0.763069	1	1	no		1	1	0	no
MF	GO:0019531	oxalate transmembrane transporter activity		32		0.91831	1	2	no		0.985655	1	6	no		0.986467	1	7	no
BP	GO:0019674	NAD metabolic process		1		1	1	0	no		1	1	0	no		1	1	0	no
BP	GO:0019684	photosynthesis, light reaction		7		0.0320776	0.404133	3	no		0.683014	1	2	no		0.407376	1	3	no
NA	GO:0019717	NA		7		0.593108	1	1	no		0.180784	0.934678	4	no		0.243701	1	4	no
BP	GO:0019722	calcium-mediated signaling		17		0.315971	1	3	no		0.86131	1	4	no		0.783084	1	5	no
BP	GO:0019752	carboxylic acid metabolic process		12		0.173559	1	3	no		0.84656	1	3	no		0.974117	1	2	no
CC	GO:0019773	proteasome core complex, alpha-subunit complex		20		0.231097	1	4	no		0.95147	1	4	no		0.720865	1	7	no
MF	GO:0019828	aspartic-type endopeptidase inhibitor activity		3		0.0340637	0.415524	2	no		0.233066	1	2	no		0.703141	1	1	no
MF	GO:0019841	retinol binding		7		1	1	0	no		1	1	0	no		0.899305	1	1	no
MF	GO:0019843	rRNA binding		7		0.206827	1	2	no		0.947138	1	1	no		0.816461	1	2	no
BP	GO:0019859	thymine metabolic process		13		0.0507228	0.556025	4	no		0.408562	1	5	no		0.87778	1	3	no
MF	GO:0019863	IgE binding		2		1	1	0	no		1	1	0	no		1	1	0	no
MF	GO:0019887	protein kinase regulator activity		6		1	1	0	no		0.619525	1	2	no		0.916055	1	1	no
MF	GO:0019894	kinesin binding		6		0.550444	1	1	no		0.351113	1	3	no		0.440897	1	3	no
CC	GO:0019898	extrinsic component of membrane		25		0.837647	1	2	no		0.238924	1	11	no		0.988858	1	5	no
MF	GO:0019899	enzyme binding		9		1	1	0	no		0.640014	1	3	no		0.712153	1	3	no
MF	GO:0019901	protein kinase binding		6		1	1	0	no		0.893918	1	1	no		0.905555	1	1	no
MF	GO:0019904	protein domain specific binding		45		0.972631	1	2	no		0.915476	1	11	no		0.857971	1	13	no
MF	GO:0019905	syntaxin binding		3		1	1	0	no		1	1	0	no		1	1	0	no
BP	GO:0019915	lipid storage		437		0.00663734	0.132136	70	no		0.956372	1	131	no		0.97914	1	142	no
BP	GO:0021854	hypothalamus development		13		0.835751	1	1	no		0.160341	0.876057	7	no		0.682085	1	5	no
BP	GO:0021983	pituitary gland development		13		0.835751	1	1	no		0.160341	0.876057	7	no		0.682085	1	5	no
CC	GO:0022627	cytosolic small ribosomal subunit		2		1	1	0	no		0.122614	0.869027	2	no		0.64635	1	1	no
MF	GO:0022834	ligand-gated channel activity		6		0.571455	1	1	no		1	1	0	no		0.498942	1	3	no
MF	GO:0022838	substrate-specific channel activity		24		0.808818	1	2	no		0.945502	1	5	no		0.868243	1	7	no
MF	GO:0022891	substrate-specific transmembrane transporter activity		42		0.994943	1	1	no		0.553687	1	14	no		0.819375	1	13	no
BP	GO:0030001	metal ion transport		85		0.883872	1	7	no		0.860845	1	24	no		0.923063	1	25	no
CC	GO:0030016	myofibril		120		0.00172809	0.0453493	25	yes		0.938682	1	31	no		0.606567	1	40	no
BP	GO:0030029	actin filament-based process		21		1	1	0	no		0.259706	1	8	no		0.617485	1	6	no
BP	GO:0030031	cell projection assembly		3		1	1	0	no		0.729185	1	1	no		0.331354	1	2	no
BP	GO:0030036	actin cytoskeleton organization		44		0.577455	1	5	no		0.0562455	0.573042	20	no		0.355572	1	17	no
BP	GO:0030041	actin filament polymerization		2		0.229135	1	1	no		0.556741	1	1	no		0.617492	1	1	no
BP	GO:0030042	actin filament depolymerization		9		0.0163974	0.262966	4	no		0.976305	1	1	no		0.724807	1	3	no
BP	GO:0030050	vesicle transport along actin filament		43		0.906486	1	3	no		0.992322	1	8	no		0.99808	1	8	no
CC	GO:0030054	cell junction		217		0.908414	1	20	no		0.99647	1	55	no		0.999573	1	57	no
MF	GO:0030060	L-malate dehydrogenase activity		5		0.485096	1	1	no		0.577778	1	2	no		0.302161	1	3	no
BP	GO:0030071	regulation of mitotic metaphase/anaphase transition		11		0.0265381	0.351285	4	no		0.484575	1	4	no		0.988731	1	1	no
BP	GO:0030100	regulation of endocytosis		1		1	1	0	no		0.373537	1	1	no		0.422028	1	1	no
CC	GO:0030117	membrane coat		17		1	1	0	no		0.22537	1	8	no		0.535216	1	7	no
CC	GO:0030118	clathrin coat		5		0.448328	1	1	no		0.853996	1	1	no		0.55047	1	2	no
CC	GO:0030127	COPII vesicle coat		12		1	1	0	no		0.586749	1	4	no		0.626206	1	4	no
CC	GO:0030130	clathrin coat of trans-Golgi network vesicle		8		1	1	0	no		0.813898	1	2	no		0.976091	1	1	no
CC	GO:0030131	clathrin adaptor complex		47		0.997168	1	1	no		0.629216	1	15	no		0.773942	1	15	no
CC	GO:0030132	clathrin coat of coated pit		22		0.927686	1	1	no		0.987805	1	3	no		0.970017	1	4	no
CC	GO:0030139	endocytic vesicle		21		0.936999	1	1	no		0.641175	1	7	no		0.985089	1	4	no
CC	GO:0030141	secretory granule		1		1	1	0	no		1	1	0	no		1	1	0	no
MF	GO:0030145	manganese ion binding		93		0.997487	1	4	no		0.37707	1	34	no		0.320113	1	38	no
BP	GO:0030150	protein import into mitochondrial matrix		1		1	1	0	no		0.363088	1	1	no		1	1	0	no
MF	GO:0030151	molybdenum ion binding		14		0.827584	1	1	no		0.746809	1	4	no		0.931774	1	3	no
BP	GO:0030154	cell differentiation		39		0.00404542	0.0873541	11	no		0.875952	1	10	no		0.797483	1	12	no
BP	GO:0030155	regulation of cell adhesion		25		0.368171	1	4	no		0.810613	1	7	no		0.510122	1	10	no
BP	GO:0030163	protein catabolic process		123		0.442142	1	15	no		0.815069	1	36	no		0.895284	1	37	no
MF	GO:0030170	pyridoxal phosphate binding		173		0.0216519	0.317806	30	no		0.237481	1	63	no		0.631626	1	62	no
CC	GO:0030173	integral component of Golgi membrane		5		0.116395	0.985627	2	no		0.569246	1	2	no		0.633341	1	2	no
CC	GO:0030175	filopodium		3		1	1	0	no		0.729185	1	1	no		0.331354	1	2	no
CC	GO:0030176	integral component of endoplasmic reticulum membrane		4		0.426633	1	1	no		0.838988	1	1	no		0.547856	1	2	no
BP	GO:0030182	neuron differentiation		1		1	1	0	no		1	1	0	no		1	1	0	no
MF	GO:0030234	enzyme regulator activity		3		1	1	0	no		0.758671	1	1	no		0.807015	1	1	no
MF	GO:0030235	nitric-oxide synthase regulator activity		1		1	1	0	no		1	1	0	no		1	1	0	no
BP	GO:0030239	myofibril assembly		27		0.962089	1	1	no		0.99769	1	3	no		0.99999	1	1	no
BP	GO:0030240	skeletal muscle thin filament assembly		9		0.0163974	0.262966	4	no		0.976305	1	1	no		0.724807	1	3	no
BP	GO:0030241	skeletal muscle myosin thick filament assembly		110		0.00041831	0.0157503	25	yes		0.95985	1	27	no		0.553421	1	37	no
MF	GO:0030276	clathrin binding		5		0.448328	1	1	no		0.853996	1	1	no		0.55047	1	2	no
CC	GO:0030288	outer membrane-bounded periplasmic space		13		0.462805	1	2	no		0.961122	1	2	no		0.75355	1	4	no
BP	GO:0030334	regulation of cell migration		32		0.548857	1	4	no		0.544728	1	11	no		0.901683	1	9	no
BP	GO:0030335	positive regulation of cell migration		27		0.838651	1	2	no		0.568086	1	9	no		0.957117	1	6	no
CC	GO:0030424	axon		183		0.70587	1	20	no		0.938097	1	53	no		0.99553	1	52	no
CC	GO:0030425	dendrite		47		0.678983	1	5	no		0.996992	1	8	no		0.725106	1	16	no
MF	GO:0030429	kynureninase activity		2		0.246596	1	1	no		1	1	0	no		0.66606	1	1	no
BP	GO:0030431	sleep		31		0.767998	1	3	no		0.305841	1	13	no		0.332695	1	14	no
CC	GO:0030496	midbody		8		1	1	0	no		0.598208	1	3	no		0.983189	1	1	no
BP	GO:0030512	negative regulation of transforming growth factor beta receptor signaling pathway		4		0.367452	1	1	no		0.768319	1	1	no		0.386421	1	2	no
MF	GO:0030515	snoRNA binding		12		1	1	0	no		0.375002	1	5	no		0.880888	1	3	no
NA	GO:0030528	NA		171		0.353033	1	23	no		0.474558	1	60	no		0.695245	1	63	no
CC	GO:0030529	intracellular ribonucleoprotein complex		275		0.000388482	0.0152921	52	yes		0.755569	1	86	no		0.242291	1	106	no
BP	GO:0030539	male genitalia development		4		1	1	0	no		0.466666	1	2	no		0.875186	1	1	no
CC	GO:0030659	cytoplasmic vesicle membrane		1		1	1	0	no		0.373537	1	1	no		0.422028	1	1	no
CC	GO:0030670	phagocytic vesicle membrane		1		1	1	0	no		0.377471	1	1	no		0.422121	1	1	no
CC	GO:0030672	synaptic vesicle membrane		25		0.383871	1	4	no		0.544183	1	9	no		0.708981	1	9	no
BP	GO:0030702	chromatin silencing at centromere		26		0.64722	1	3	no		0.936747	1	6	no		0.451716	1	11	no
BP	GO:0030728	ovulation		25		0.0699072	0.727895	6	no		0.32066	1	10	no		0.300246	1	11	no
BP	GO:0030838	positive regulation of actin filament polymerization		9		0.0163974	0.262966	4	no		0.976305	1	1	no		0.724807	1	3	no
CC	GO:0030870	Mre11 complex		3		1	1	0	no		0.72912	1	1	no		1	1	0	no
MF	GO:0030976	thiamine pyrophosphate binding		13		0.462534	1	2	no		0.862859	1	3	no		0.751219	1	4	no
MF	GO:0030983	mismatched DNA binding		11		1	1	0	no		0.587064	1	4	no		0.682853	1	4	no
CC	GO:0031012	extracellular matrix		106		0.665679	1	11	no		0.632738	1	33	no		0.843673	1	32	no
BP	GO:0031060	regulation of histone methylation		26		0.64722	1	3	no		0.936747	1	6	no		0.451716	1	11	no
MF	GO:0031071	cysteine desulfurase activity		11		0.773424	1	1	no		0.943531	1	2	no		0.701375	1	4	no
MF	GO:0031072	heat shock protein binding		140		0.643753	1	16	no		0.00201792	0.0929337	65	no		0.792963	1	49	no
CC	GO:0031105	septin complex		7		1	1	0	no		0.73547	1	2	no		0.953964	1	1	no
BP	GO:0031123	RNA 3'-end processing		2		1	1	0	no		1	1	0	no		1	1	0	no
CC	GO:0031143	pseudopodium		8		1	1	0	no		0.598208	1	3	no		0.983189	1	1	no
BP	GO:0031175	neuron projection development		2		0.216928	1	1	no		0.557181	1	1	no		1	1	0	no
CC	GO:0031224	intrinsic component of membrane		3		1	1	0	no		0.759479	1	1	no		0.806821	1	1	no
CC	GO:0031235	intrinsic component of the cytoplasmic side of the plasma membrane		3		1	1	0	no		0.729185	1	1	no		0.331354	1	2	no
CC	GO:0031260	pseudopodium membrane		1		1	1	0	no		0.377471	1	1	no		0.422121	1	1	no
BP	GO:0031344	regulation of cell projection organization		20		0.408924	1	3	no		0.035072	0.512342	11	no		0.760066	1	6	no
CC	GO:0031362	anchored component of external side of plasma membrane		4		1	1	0	no		0.819084	1	1	no		0.866325	1	1	no
CC	GO:0031410	cytoplasmic vesicle		35		0.6584	1	4	no		0.350933	1	14	no		0.797012	1	12	no
MF	GO:0031418	L-ascorbic acid binding		28		0.848132	1	2	no		0.741585	1	8	no		0.545166	1	10	no
CC	GO:0031429	box H/ACA snoRNP complex		12		1	1	0	no		0.375002	1	5	no		0.880888	1	3	no
CC	GO:0031461	cullin-RING ubiquitin ligase complex		14		1	1	0	no		0.447457	1	6	no		0.771205	1	5	no
CC	GO:0031476	myosin VI complex		77		0.155929	1	12	no		0.989012	1	16	no		0.754595	1	24	no
BP	GO:0031532	actin cytoskeleton reorganization		1		1	1	0	no		0.377471	1	1	no		0.422121	1	1	no
MF	GO:0031625	ubiquitin protein ligase binding		14		1	1	0	no		0.447457	1	6	no		0.771205	1	5	no
CC	GO:0031672	A band		82		3.40746e-05	0.00218582	23	yes		0.826141	1	23	no		0.517715	1	29	no
CC	GO:0031965	nuclear membrane		1		1	1	0	no		1	1	0	no		0.422121	1	1	no
BP	GO:0031991	regulation of actomyosin contractile ring contraction		4		1	1	0	no		0.782786	1	1	no		0.799703	1	1	no
BP	GO:0032012	regulation of ARF protein signal transduction		8		1	1	0	no		0.970537	1	1	no		0.981272	1	1	no
MF	GO:0032036	myosin heavy chain binding		77		0.155929	1	12	no		0.989012	1	16	no		0.754595	1	24	no
CC	GO:0032154	cleavage furrow		12		1	1	0	no		0.644569	1	4	no		0.972103	1	2	no
NA	GO:0032236	NA		3		1	1	0	no		0.707651	1	1	no		0.765879	1	1	no
BP	GO:0032259	methylation		17		0.63054	1	2	no		0.563604	1	6	no		0.484475	1	7	no
NA	GO:0032312	NA		25		0.963577	1	1	no		0.0630465	0.599936	13	no		0.234009	1	12	no
NA	GO:0032313	NA		57		0.993971	1	2	no		0.97804	1	13	no		0.904666	1	17	no
BP	GO:0032324	molybdopterin cofactor biosynthetic process		16		1	1	0	no		0.575312	1	5	no		0.40997	1	6	no
BP	GO:0032355	response to estradiol		13		0.835751	1	1	no		0.160341	0.876057	7	no		0.682085	1	5	no
BP	GO:0032413	negative regulation of ion transmembrane transporter activity		14		0.835951	1	1	no		0.904782	1	3	no		0.98762	1	2	no
MF	GO:0032440	2-alkenal reductase [NAD(P)] activity		19		0.670295	1	2	no		0.444741	1	7	no		0.87222	1	5	no
MF	GO:0032453	histone demethylase activity (H3-K4 specific)		4		1	1	0	no		0.815799	1	1	no		0.857064	1	1	no
MF	GO:0032549	ribonucleoside binding		19		0.92529	1	1	no		0.230613	1	9	no		0.346286	1	9	no
BP	GO:0032801	receptor catabolic process		3		1	1	0	no		1	1	0	no		1	1	0	no
BP	GO:0032876	negative regulation of DNA endoreduplication		1		0.13201	0.994095	1	no		0.378998	1	1	no		1	1	0	no
MF	GO:0032934	sterol binding		23		0.777118	1	2	no		0.830314	1	6	no		0.489022	1	9	no
BP	GO:0032940	secretion by cell		53		0.156675	1	9	no		0.701984	1	16	no		0.427729	1	20	no
CC	GO:0033178	proton-transporting two-sector ATPase complex, catalytic domain		26		0.640076	1	3	no		0.424545	1	10	no		0.430409	1	11	no
CC	GO:0033179	proton-transporting V-type ATPase, V0 domain		5		1	1	0	no		0.894642	1	1	no		0.345803	1	3	no
CC	GO:0033180	proton-transporting V-type ATPase, V1 domain		8		1	1	0	no		0.582644	1	3	no		0.381486	1	4	no
BP	GO:0033554	cellular response to stress		37		0.663682	1	4	no		0.512603	1	13	no		0.781605	1	12	no
BP	GO:0033563	dorsal/ventral axon guidance		16		0.0396418	0.460803	5	no		0.168513	0.895289	8	no		0.25567	1	8	no
CC	GO:0033588	Elongator holoenzyme complex		3		1	1	0	no		0.307848	1	2	no		0.37972	1	2	no
MF	GO:0033829	O-fucosylpeptide 3-beta-N-acetylglucosaminyltransferase activity		1		1	1	0	no		1	1	0	no		1	1	0	no
MF	GO:0033897	ribonuclease T2 activity		15		1	1	0	no		0.704665	1	4	no		0.890993	1	3	no
MF	GO:0033925	mannosyl-glycoprotein endo-beta-N-acetylglucosaminidase activity		6		1	1	0	no		1	1	0	no		1	1	0	no
BP	GO:0034214	protein hexamerization		10		0.116708	0.985627	3	no		0.987965	1	1	no		0.588986	1	4	no
BP	GO:0034502	protein localization to chromosome		1		1	1	0	no		0.334051	1	1	no		1	1	0	no
BP	GO:0034606	response to hermaphrodite contact		2		1	1	0	no		1	1	0	no		1	1	0	no
BP	GO:0034607	turning behavior involved in mating		2		0.216928	1	1	no		0.557181	1	1	no		1	1	0	no
BP	GO:0034609	spicule insertion		13		0.467713	1	2	no		0.245479	1	6	no		0.552801	1	5	no
BP	GO:0034616	response to laminar fluid shear stress		13		0.835751	1	1	no		0.160341	0.876057	7	no		0.682085	1	5	no
BP	GO:0034620	cellular response to unfolded protein		1		1	1	0	no		0.377471	1	1	no		0.422121	1	1	no
BP	GO:0034720	histone H3-K4 demethylation		4		1	1	0	no		0.815799	1	1	no		0.857064	1	1	no
BP	GO:0034773	histone H4-K20 trimethylation		26		0.64722	1	3	no		0.936747	1	6	no		0.451716	1	11	no
CC	GO:0035012	polytene chromosome, telomeric region		26		0.64722	1	3	no		0.936747	1	6	no		0.451716	1	11	no
MF	GO:0035014	phosphatidylinositol 3-kinase regulator activity		35		6.50328e-05	0.00363345	13	yes		0.453482	1	12	no		0.702276	1	11	no
BP	GO:0035023	regulation of Rho protein signal transduction		98		0.000983079	0.0297671	23	yes		0.0149739	0.350166	44	no		0.541651	1	36	no
BP	GO:0035046	pronuclear migration		15		0.496328	1	2	no		0.970185	1	2	no		0.976855	1	2	no
NA	GO:0035058	NA		26		0.846164	1	2	no		0.998447	1	3	no		0.573662	1	10	no
MF	GO:0035091	phosphatidylinositol binding		65		0.821686	1	6	no		0.906486	1	18	no		0.723665	1	23	no
BP	GO:0035148	tube formation		53		1	1	0	no		0.726989	1	15	no		0.958978	1	12	no
BP	GO:0035188	hatching		1		1	1	0	no		0.381829	1	1	no		1	1	0	no
BP	GO:0035262	gonad morphogenesis		7		0.565382	1	1	no		0.15195	0.876057	4	no		0.945181	1	1	no
BP	GO:0035264	multicellular organism growth		72		0.778752	1	7	no		0.399882	1	26	no		0.267915	1	30	no
CC	GO:0035267	NuA4 histone acetyltransferase complex		9		0.668863	1	1	no		0.328697	1	4	no		0.401362	1	4	no
BP	GO:0040002	collagen and cuticulin-based cuticle development		40		0.00748065	0.143961	11	no		0.548989	1	14	no		0.976463	1	10	no
BP	GO:0040007	growth		1118		0.547279	1	129	no		0.862483	1	351	no		0.899541	1	379	no
BP	GO:0040010	positive regulation of growth rate		1340		0.723478	1	151	no		0.72859	1	436	no		0.350455	1	493	no
BP	GO:0040011	locomotion		1586		0.000174298	0.00793516	230	yes		0.370063	1	525	no		0.400547	1	566	no
BP	GO:0040014	regulation of multicellular organism growth		28		0.416869	1	4	no		0.448287	1	10	no		0.282411	1	12	no
BP	GO:0040017	positive regulation of locomotion		355		0.193315	1	47	no		0.901938	1	106	no		0.898575	1	116	no
BP	GO:0040018	positive regulation of multicellular organism growth		451		0.147503	1	61	no		0.868615	1	140	no		0.665757	1	161	no
BP	GO:0040019	positive regulation of embryonic development		22		0.51361	1	3	no		0.916932	1	5	no		0.646757	1	8	no
BP	GO:0040025	vulval development		101		0.138421	1	16	no		0.535439	1	34	no		0.763043	1	34	no
BP	GO:0040027	negative regulation of vulval development		24		0.949739	1	1	no		0.860211	1	6	no		0.354634	1	10	no
BP	GO:0040035	hermaphrodite genitalia development		419		0.939799	1	40	no		0.764528	1	134	no		0.986871	1	132	no
BP	GO:0040038	polar body extrusion after meiotic divisions		4		1	1	0	no		0.782786	1	1	no		0.799703	1	1	no
BP	GO:0040040	thermosensory behavior		30		0.977979	1	1	no		0.922799	1	7	no		0.724953	1	10	no
BP	GO:0042073	intraciliary transport		26		0.846164	1	2	no		0.998447	1	3	no		0.573662	1	10	no
BP	GO:0042078	germ-line stem cell division		4		1	1	0	no		0.492535	1	2	no		0.562643	1	2	no
BP	GO:0042127	regulation of cell proliferation		7		1	1	0	no		0.473059	1	3	no		0.278229	1	4	no
BP	GO:0042176	regulation of protein catabolic process		3		1	1	0	no		0.758671	1	1	no		0.807015	1	1	no
BP	GO:0042221	response to chemical		10		1	1	0	no		0.757733	1	3	no		0.951205	1	2	no
BP	GO:0042256	mature ribosome assembly		1		1	1	0	no		1	1	0	no		1	1	0	no
MF	GO:0042302	structural constituent of cuticle		131		7.48666e-17	1.29669e-13	52	yes		0.00148092	0.0801546	59	no		0.433327	1	47	no
BP	GO:0042325	regulation of phosphorylation		3		1	1	0	no		1	1	0	no		1	1	0	no
MF	GO:0042393	histone binding		26		0.64722	1	3	no		0.936747	1	6	no		0.451716	1	11	no
BP	GO:0042493	response to drug		2		1	1	0	no		1	1	0	no		1	1	0	no
BP	GO:0042594	response to starvation		4		0.367452	1	1	no		0.768319	1	1	no		0.386421	1	2	no
MF	GO:0042626	ATPase activity, coupled to transmembrane movement of substances		104		0.977658	1	7	no		0.557966	1	36	no		0.821486	1	36	no
BP	GO:0042659	regulation of cell fate specification		18		0.662659	1	2	no		0.908442	1	4	no		0.740168	1	6	no
BP	GO:0042692	muscle cell differentiation		14		1	1	0	no		0.561639	1	5	no		0.949382	1	3	no
BP	GO:0042694	muscle cell fate specification		37		0.951637	1	2	no		0.97224	1	8	no		0.976958	1	9	no
CC	GO:0042719	mitochondrial intermembrane space protein transporter complex		1		1	1	0	no		1	1	0	no		1	1	0	no
BP	GO:0042742	defense response to bacterium		1		1	1	0	no		0.377471	1	1	no		0.422121	1	1	no
CC	GO:0042765	GPI-anchor transamidase complex		3		1	1	0	no		0.322283	1	2	no		0.807027	1	1	no
BP	GO:0042777	plasma membrane ATP synthesis coupled proton transport		16		0.311157	1	3	no		0.151255	0.876057	8	no		0.238547	1	8	no
MF	GO:0042803	protein homodimerization activity		3		0.344819	1	1	no		0.305025	1	2	no		0.380964	1	2	no
CC	GO:0042995	cell projection		46		0.8284	1	4	no		0.654027	1	15	no		0.820971	1	15	no
CC	GO:0043005	neuron projection		97		0.380566	1	13	no		0.630072	1	32	no		0.998509	1	23	no
MF	GO:0043022	ribosome binding		1		1	1	0	no		1	1	0	no		1	1	0	no
CC	GO:0043025	neuronal cell body		252		0.691926	1	28	no		0.947795	1	74	no		0.999975	1	64	no
BP	GO:0043051	regulation of pharyngeal pumping		50		0.575782	1	6	no		0.241585	1	20	no		0.544636	1	19	no
BP	GO:0043053	dauer entry		137		0.57396	1	16	no		0.997104	1	32	no		0.998307	1	35	no
BP	GO:0043056	forward locomotion		28		0.972935	1	1	no		0.798924	1	8	no		0.885063	1	8	no
BP	GO:0043057	backward locomotion		14		0.784364	1	1	no		0.951251	1	2	no		0.993413	1	1	no
BP	GO:0043058	regulation of backward locomotion		14		0.835951	1	1	no		0.904782	1	3	no		0.98762	1	2	no
BP	GO:0043059	regulation of forward locomotion		14		0.835951	1	1	no		0.904782	1	3	no		0.98762	1	2	no
BP	GO:0043066	negative regulation of apoptotic process		58		0.531162	1	7	no		0.69734	1	18	no		0.937095	1	16	no
BP	GO:0043085	positive regulation of catalytic activity		5		1	1	0	no		0.85	1	1	no		0.874328	1	1	no
BP	GO:0043087	regulation of GTPase activity		12		1	1	0	no		0.0584449	0.575413	7	no		0.654521	1	4	no
MF	GO:0043140	ATP-dependent 3'-5' DNA helicase activity		10		0.723954	1	1	no		0.720894	1	3	no		0.556713	1	4	no
NA	GO:0043148	NA		1		1	1	0	no		1	1	0	no		1	1	0	no
BP	GO:0043161	proteasome-mediated ubiquitin-dependent protein catabolic process		6		0.557814	1	1	no		0.374734	1	3	no		0.461273	1	3	no
CC	GO:0043186	P granule		1		1	1	0	no		0.381829	1	1	no		1	1	0	no
CC	GO:0043196	varicosity		6		0.571455	1	1	no		1	1	0	no		0.498942	1	3	no
CC	GO:0043231	intracellular membrane-bounded organelle		20		0.0633332	0.66886	5	no		0.26792	1	8	no		0.343949	1	8	no
CC	GO:0043234	protein complex		70		0.0822441	0.800263	12	no		0.95692	1	16	no		0.474635	1	24	no
BP	GO:0043407	negative regulation of MAP kinase activity		58		0.531162	1	7	no		0.69734	1	18	no		0.937095	1	16	no
BP	GO:0043461	proton-transporting ATP synthase complex assembly		1		0.128149	0.988153	1	no		1	1	0	no		1	1	0	no
BP	GO:0043545	molybdopterin cofactor metabolic process		14		0.827584	1	1	no		0.746809	1	4	no		0.931774	1	3	no
BP	GO:0043547	positive regulation of GTPase activity		1		1	1	0	no		0.381857	1	1	no		1	1	0	no
MF	GO:0043565	sequence-specific DNA binding		348		0.973778	1	31	no		0.775497	1	112	no		0.95064	1	116	no
BP	GO:0043631	RNA polyadenylation		2		1	1	0	no		1	1	0	no		1	1	0	no
BP	GO:0043652	engulfment of apoptotic cell		9		1	1	0	no		0.42352	1	4	no		0.931402	1	2	no
BP	GO:0043654	recognition of apoptotic cell		1		1	1	0	no		0.377471	1	1	no		0.422121	1	1	no
CC	GO:0043679	axon terminus		30		0.977979	1	1	no		0.922799	1	7	no		0.724953	1	10	no
MF	GO:0043754	dihydrolipoyllysine-residue (2-methylpropanoyl)transferase activity		10		1	1	0	no		1	1	0	no		0.989324	1	1	no
BP	GO:0043951	negative regulation of cAMP-mediated signaling		5		1	1	0	no		0.268781	1	3	no		0.346437	1	3	no
BP	GO:0044237	cellular metabolic process		62		0.632858	1	7	no		0.963524	1	15	no		0.768075	1	21	no
BP	GO:0044262	cellular carbohydrate metabolic process		23		1.70273e-05	0.00117965	11	yes		0.00532809	0.186058	14	no		0.875501	1	6	no
BP	GO:0045039	protein import into mitochondrial inner membrane		1		1	1	0	no		1	1	0	no		1	1	0	no
BP	GO:0045087	innate immune response		49		0.85819	1	4	no		0.947817	1	12	no		0.877754	1	15	no
BP	GO:0045116	protein neddylation		6		1	1	0	no		0.377567	1	3	no		0.458155	1	3	no
BP	GO:0045132	meiotic chromosome segregation		36		0.627455	1	4	no		0.953066	1	8	no		0.896938	1	10	no
BP	GO:0045138	nematode male tail tip morphogenesis		33		0.211971	1	6	no		0.739883	1	10	no		0.380073	1	14	no
BP	GO:0045161	neuronal ion channel clustering		6		0.571455	1	1	no		1	1	0	no		0.498942	1	3	no
BP	GO:0045165	cell fate commitment		19		0.41514	1	3	no		0.931247	1	4	no		0.448467	1	8	no
BP	GO:0045167	asymmetric protein localization involved in cell fate determination		37		0.951637	1	2	no		0.97224	1	8	no		0.976958	1	9	no
CC	GO:0045179	apical cortex		53		1	1	0	no		0.726989	1	15	no		0.958978	1	12	no
BP	GO:0045184	establishment of protein localization		1		1	1	0	no		0.377471	1	1	no		0.422121	1	1	no
CC	GO:0045202	synapse		206		0.978398	1	16	no		0.997754	1	51	no		0.994227	1	59	no
CC	GO:0045211	postsynaptic membrane		129		0.987807	1	8	no		0.999971	1	23	no		0.999722	1	29	no
BP	GO:0045214	sarcomere organization		15		0.851432	1	1	no		0.92456	1	3	no		0.990485	1	2	no
CC	GO:0045252	oxoglutarate dehydrogenase complex		19		0.891297	1	1	no		0.377601	1	7	no		0.270788	1	8	no
CC	GO:0045254	pyruvate dehydrogenase complex		22		0.470489	1	3	no		0.999815	1	1	no		0.838376	1	6	no
MF	GO:0045296	cadherin binding		18		0.642179	1	2	no		0.778804	1	5	no		0.310971	1	8	no
BP	GO:0045329	carnitine biosynthetic process		1		1	1	0	no		1	1	0	no		1	1	0	no
CC	GO:0045335	phagocytic vesicle		8		1	1	0	no		0.598208	1	3	no		0.983189	1	1	no
BP	GO:0045595	regulation of cell differentiation		1		1	1	0	no		1	1	0	no		1	1	0	no
BP	GO:0045648	positive regulation of erythrocyte differentiation		13		0.835751	1	1	no		0.160341	0.876057	7	no		0.682085	1	5	no
BP	GO:0045727	positive regulation of translation		14		1	1	0	no		0.561639	1	5	no		0.949382	1	3	no
BP	GO:0045747	positive regulation of Notch signaling pathway		30		0.975628	1	1	no		0.152831	0.876057	13	no		0.247886	1	13	no
BP	GO:0045760	positive regulation of action potential		15		0.278418	1	3	no		0.243141	1	7	no		0.346944	1	7	no
BP	GO:0045766	positive regulation of angiogenesis		13		0.835751	1	1	no		0.160341	0.876057	7	no		0.682085	1	5	no
BP	GO:0045773	positive regulation of axon extension		14		0.784364	1	1	no		0.951251	1	2	no		0.993413	1	1	no
BP	GO:0045892	negative regulation of transcription, DNA-templated		30		0.740415	1	3	no		0.941997	1	7	no		0.535222	1	12	no
BP	GO:0045900	negative regulation of translational elongation		2		1	1	0	no		0.596653	1	1	no		0.661347	1	1	no
BP	GO:0045923	positive regulation of fatty acid metabolic process		13		0.437193	1	2	no		0.948676	1	2	no		0.964867	1	2	no
BP	GO:0045944	positive regulation of transcription from RNA polymerase II promoter		114		0.816885	1	11	no		0.964219	1	30	no		0.938788	1	35	no
BP	GO:0045980	negative regulation of nucleotide metabolic process		3		1	1	0	no		1	1	0	no		1	1	0	no
BP	GO:0045987	positive regulation of smooth muscle contraction		3		1	1	0	no		0.707651	1	1	no		0.765879	1	1	no
BP	GO:0045995	regulation of embryonic development		7		0.607746	1	1	no		0.48313	1	3	no		0.833777	1	2	no
BP	GO:0046080	dUTP metabolic process		1		1	1	0	no		1	1	0	no		1	1	0	no
BP	GO:0046087	cytidine metabolic process		2		0.0115067	0.2076	2	no		0.513582	1	1	no		0.534073	1	1	no
BP	GO:0046329	negative regulation of JNK cascade		15		0.570822	1	2	no		0.241983	1	7	no		0.757139	1	5	no
BP	GO:0046439	L-cysteine metabolic process		10		5.46421e-07	5.915e-05	8	yes		0.0460996	0.552717	6	no		0.36966	1	4	no
BP	GO:0046470	phosphatidylcholine metabolic process		11		1	1	0	no		1	1	0	no		0.969338	1	2	no
BP	GO:0046488	phosphatidylinositol metabolic process		3		1	1	0	no		0.761391	1	1	no		1	1	0	no
BP	GO:0046579	positive regulation of Ras protein signal transduction		20		0.408924	1	3	no		0.035072	0.512342	11	no		0.760066	1	6	no
MF	GO:0046592	polyamine oxidase activity		5		1	1	0	no		0.86915	1	1	no		0.894635	1	1	no
BP	GO:0046626	regulation of insulin receptor signaling pathway		36		0.812855	1	3	no		0.713932	1	11	no		0.991488	1	7	no
BP	GO:0046654	tetrahydrofolate biosynthetic process		2		1	1	0	no		1	1	0	no		1	1	0	no
BP	GO:0046662	regulation of oviposition		50		0.860521	1	4	no		0.899559	1	13	no		0.601306	1	18	no
BP	GO:0046677	response to antibiotic		5		0.446922	1	1	no		0.854809	1	1	no		0.546767	1	2	no
BP	GO:0046688	response to copper ion		15		0.570822	1	2	no		0.241983	1	7	no		0.757139	1	5	no
BP	GO:0046716	muscle cell cellular homeostasis		15		0.851432	1	1	no		0.92456	1	3	no		0.990485	1	2	no
BP	GO:0046835	carbohydrate phosphorylation		2		1	1	0	no		0.561181	1	1	no		1	1	0	no
BP	GO:0046847	filopodium assembly		3		1	1	0	no		0.729185	1	1	no		0.331354	1	2	no
MF	GO:0046872	metal ion binding		2187		0.00394105	0.0865054	299	no		0.522503	1	731	no		0.775313	1	782	no
MF	GO:0046873	metal ion transmembrane transporter activity		80		0.922589	1	6	no		0.84067	1	23	no		0.864527	1	25	no
MF	GO:0046875	ephrin receptor binding		4		1	1	0	no		0.819084	1	1	no		0.866325	1	1	no
BP	GO:0046907	intracellular transport		5		1	1	0	no		0.586068	1	2	no		1	1	0	no
MF	GO:0046912	transferase activity, transferring acyl groups, acyl groups converted into alkyl on transfer		6		1	1	0	no		0.70605	1	2	no		0.773094	1	2	no
MF	GO:0046914	transition metal ion binding		5		0.110987	0.985627	2	no		0.21797	1	3	no		0.608044	1	2	no
MF	GO:0046923	ER retention sequence binding		4		1	1	0	no		0.430135	1	2	no		0.498511	1	2	no
BP	GO:0046949	fatty-acyl-CoA biosynthetic process		10		1	1	0	no		1	1	0	no		0.989324	1	1	no
BP	GO:0046952	ketone body catabolic process		8		0.648787	1	1	no		0.963	1	1	no		0.875854	1	2	no
BP	GO:0046963	3'-phosphoadenosine 5'-phosphosulfate transport		3		1	1	0	no		0.694795	1	1	no		1	1	0	no
MF	GO:0046964	3'-phosphoadenosine 5'-phosphosulfate transmembrane transporter activity		3		1	1	0	no		0.694795	1	1	no		1	1	0	no
MF	GO:0046983	protein dimerization activity		20		0.697387	1	2	no		0.087952	0.761665	10	no		0.622095	1	7	no
MF	GO:0047485	protein N-terminus binding		37		0.951637	1	2	no		0.97224	1	8	no		0.976958	1	9	no
BP	GO:0047497	mitochondrion transport along microtubule		3		1	1	0	no		1	1	0	no		1	1	0	no
MF	GO:0047750	cholestenol delta-isomerase activity		2		0.0120013	0.207863	2	no		0.0944615	0.786574	2	no		0.547992	1	1	no
BP	GO:0048013	ephrin receptor signaling pathway		4		1	1	0	no		0.819084	1	1	no		0.866325	1	1	no
BP	GO:0048016	inositol phosphate-mediated signaling		7		0.000218102	0.00921349	5	yes		0.123876	0.869027	4	no		1	1	0	no
BP	GO:0048017	inositol lipid-mediated signaling		111		0.000477362	0.0175913	25	yes		0.94399	1	28	no		0.496725	1	38	no
BP	GO:0048034	heme O biosynthetic process		3		0.344719	1	1	no		0.313006	1	2	no		0.804677	1	1	no
MF	GO:0048037	cofactor binding		36		0.82302	1	3	no		0.980799	1	7	no		0.98251	1	8	no
MF	GO:0048038	quinone binding		12		1	1	0	no		0.170155	0.901249	6	no		0.432499	1	5	no
MF	GO:0048039	ubiquinone binding		5		1	1	0	no		1	1	0	no		0.892905	1	1	no
BP	GO:0048268	clathrin coat assembly		5		0.448328	1	1	no		0.853996	1	1	no		0.55047	1	2	no
BP	GO:0048278	vesicle docking		2		1	1	0	no		1	1	0	no		0.653594	1	1	no
BP	GO:0048280	vesicle fusion with Golgi apparatus		2		1	1	0	no		1	1	0	no		1	1	0	no
BP	GO:0048308	organelle inheritance		1		1	1	0	no		0.381829	1	1	no		1	1	0	no
BP	GO:0048382	mesendoderm development		3		1	1	0	no		0.326081	1	2	no		0.384125	1	2	no
CC	GO:0048471	perinuclear region of cytoplasm		47		0.49526	1	6	no		0.864395	1	13	no		0.983859	1	11	no
BP	GO:0048477	oogenesis		16		0.879574	1	1	no		0.50746	1	6	no		0.810986	1	5	no
CC	GO:0048500	signal recognition particle		12		0.181389	1	3	no		0.216958	1	6	no		0.316705	1	6	no
BP	GO:0048511	rhythmic process		1		1	1	0	no		0.346586	1	1	no		1	1	0	no
BP	GO:0048542	lymph gland development		22		0.27141	1	4	no		0.909658	1	5	no		0.62852	1	8	no
BP	GO:0048644	muscle organ morphogenesis		27		0.962089	1	1	no		0.99769	1	3	no		0.99999	1	1	no
CC	GO:0048786	presynaptic active zone		11		0.744665	1	1	no		0.753778	1	3	no		0.599315	1	4	no
CC	GO:0048787	presynaptic active zone membrane		4		0.367452	1	1	no		0.768319	1	1	no		0.386421	1	2	no
MF	GO:0050662	coenzyme binding		53		0.804958	1	5	no		0.812355	1	16	no		0.411899	1	22	no
BP	GO:0050679	positive regulation of epithelial cell proliferation		18		0.662659	1	2	no		0.908442	1	4	no		0.740168	1	6	no
MF	GO:0050750	low-density lipoprotein particle receptor binding		5		0.11688	0.985627	2	no		0.236039	1	3	no		0.29079	1	3	no
MF	GO:0050839	cell adhesion molecule binding		11		0.395054	1	2	no		0.565502	1	4	no		0.654658	1	4	no
BP	GO:0050896	response to stimulus		16		0.874008	1	1	no		0.700863	1	5	no		0.910655	1	4	no
BP	GO:0050913	sensory perception of bitter taste		2		1	1	0	no		1	1	0	no		1	1	0	no
BP	GO:0050920	regulation of chemotaxis		28		0.972935	1	1	no		0.798924	1	8	no		0.885063	1	8	no
BP	GO:0051014	actin filament severing		18		0.00278692	0.0643594	7	no		0.0384726	0.533076	10	no		0.663435	1	6	no
MF	GO:0051015	actin filament binding		45		0.000133634	0.00642929	15	yes		0.0445086	0.54673	21	no		0.377692	1	18	no
BP	GO:0051016	barbed-end actin filament capping		18		0.00278692	0.0643594	7	no		0.0384726	0.533076	10	no		0.663435	1	6	no
MF	GO:0051019	mitogen-activated protein kinase binding		58		0.531162	1	7	no		0.69734	1	18	no		0.937095	1	16	no
MF	GO:0051020	GTPase binding		6		1	1	0	no		1	1	0	no		1	1	0	no
BP	GO:0051028	mRNA transport		5		1	1	0	no		0.880312	1	1	no		0.907364	1	1	no
BP	GO:0051056	regulation of small GTPase mediated signal transduction		41		0.255738	1	7	no		0.859343	1	12	no		0.479556	1	17	no
BP	GO:0051085	chaperone mediated protein folding requiring cofactor		1		1	1	0	no		1	1	0	no		1	1	0	no
MF	GO:0051087	chaperone binding		7		0.620154	1	1	no		0.0649083	0.607682	5	no		0.603217	1	3	no
BP	GO:0051090	regulation of DNA binding transcription factor activity		1		1	1	0	no		1	1	0	no		1	1	0	no
BP	GO:0051148	negative regulation of muscle cell differentiation		1		1	1	0	no		0.381829	1	1	no		1	1	0	no
BP	GO:0051179	localization		18		0.662659	1	2	no		0.908442	1	4	no		0.740168	1	6	no
BP	GO:0051232	meiotic spindle elongation		4		1	1	0	no		0.492535	1	2	no		0.562643	1	2	no
CC	GO:0051233	spindle midzone		5		1	1	0	no		0.842801	1	1	no		0.850843	1	1	no
BP	GO:0051256	mitotic spindle midzone assembly		4		1	1	0	no		0.782786	1	1	no		0.799703	1	1	no
BP	GO:0051258	protein polymerization		70		0.0822441	0.800263	12	no		0.95692	1	16	no		0.474635	1	24	no
BP	GO:0051260	protein homooligomerization		10		0.116708	0.985627	3	no		0.987965	1	1	no		0.588986	1	4	no
BP	GO:0051276	chromosome organization		51		0.604787	1	6	no		0.937141	1	13	no		0.717951	1	18	no
MF	GO:0051287	NAD binding		74		0.883984	1	6	no		0.790573	1	22	no		0.643216	1	26	no
BP	GO:0051301	cell division		148		0.25663	1	20	no		0.916991	1	41	no		0.469904	1	53	no
BP	GO:0051307	meiotic chromosome separation		9		1	1	0	no		0.640014	1	3	no		0.712153	1	3	no
BP	GO:0051383	kinetochore organization		77		0.155929	1	12	no		0.989012	1	16	no		0.754595	1	24	no
BP	GO:0051533	positive regulation of NFAT protein import into nucleus		77		0.155929	1	12	no		0.989012	1	16	no		0.754595	1	24	no
MF	GO:0051539	4 iron, 4 sulfur cluster binding		53		0.955545	1	3	no		0.983289	1	11	no		0.764585	1	17	no
BP	GO:0051603	proteolysis involved in cellular protein catabolic process		40		0.347783	1	6	no		0.992556	1	7	no		0.871111	1	12	no
BP	GO:0051640	organelle localization		9		0.68549	1	1	no		0.975824	1	1	no		0.985582	1	1	no
BP	GO:0051729	germline cell cycle switching, mitotic to meiotic cell cycle		4		1	1	0	no		0.818687	1	1	no		0.491341	1	2	no
BP	GO:0051759	sister chromosome movement towards spindle pole involved in meiotic sister chromatid segregation		4		1	1	0	no		0.492535	1	2	no		0.562643	1	2	no
MF	GO:0051864	histone demethylase activity (H3-K36 specific)		4		1	1	0	no		0.815799	1	1	no		0.857064	1	1	no
BP	GO:0051899	membrane depolarization		15		0.278418	1	3	no		0.243141	1	7	no		0.346944	1	7	no
MF	GO:0051903	S-(hydroxymethyl)glutathione dehydrogenase activity		18		1	1	0	no		0.86403	1	4	no		0.902575	1	4	no
BP	GO:0051932	synaptic transmission, GABAergic		2		0.216096	1	1	no		0.548214	1	1	no		1	1	0	no
BP	GO:0055085	transmembrane transport		1026		0.994691	1	98	no		0.982605	1	317	no		0.999427	1	334	no
CC	GO:0055120	striated muscle dense body		5		1	1	0	no		1	1	0	no		0.293551	1	3	no
BP	GO:0060055	angiogenesis involved in wound healing		13		0.835751	1	1	no		0.160341	0.876057	7	no		0.682085	1	5	no
CC	GO:0060077	inhibitory synapse		2		0.216096	1	1	no		0.548214	1	1	no		1	1	0	no
BP	GO:0060206	estrous cycle phase		13		0.835751	1	1	no		0.160341	0.876057	7	no		0.682085	1	5	no
BP	GO:0060281	regulation of oocyte development		58		0.531162	1	7	no		0.69734	1	18	no		0.937095	1	16	no
BP	GO:0060465	pharynx development		2		1	1	0	no		1	1	0	no		0.66606	1	1	no
BP	GO:0060711	labyrinthine layer development		7		1	1	0	no		0.473059	1	3	no		0.278229	1	4	no
BP	GO:0060712	spongiotrophoblast layer development		7		1	1	0	no		0.473059	1	3	no		0.278229	1	4	no
BP	GO:0061096	negative regulation of turning behavior involved in mating		6		0.166899	1	2	no		0.370954	1	3	no		0.950769	1	1	no
BP	GO:0070125	mitochondrial translational elongation		10		0.730014	1	1	no		0.912043	1	2	no		0.328527	1	5	no
BP	GO:0070194	synaptonemal complex disassembly		1		1	1	0	no		0.334051	1	1	no		1	1	0	no
BP	GO:0070301	cellular response to hydrogen peroxide		13		0.835751	1	1	no		0.160341	0.876057	7	no		0.682085	1	5	no
MF	GO:0070403	NAD+ binding		7		0.222676	1	2	no		0.955796	1	1	no		0.593247	1	3	no
BP	GO:0070544	histone H3-K36 demethylation		4		1	1	0	no		0.815799	1	1	no		0.857064	1	1	no
CC	GO:0070545	PeBoW complex		3		1	1	0	no		0.760827	1	1	no		0.384125	1	2	no
BP	GO:0070555	response to interleukin-1		13		0.835751	1	1	no		0.160341	0.876057	7	no		0.682085	1	5	no
MF	GO:0070855	myosin VI head/neck binding		77		0.155929	1	12	no		0.989012	1	16	no		0.754595	1	24	no
CC	GO:0071013	catalytic step 2 spliceosome		3		0.342951	1	1	no		0.751499	1	1	no		0.801533	1	1	no
BP	GO:0075015	formation of infection structure on or near host		30		0.975628	1	1	no		0.152831	0.876057	13	no		0.247886	1	13	no
BP	GO:0080135	regulation of cellular response to stress		1		1	1	0	no		1	1	0	no		1	1	0	no
