# Supplementary material for: Functional insights into the infective larval stage of Anisakis simplex s.s., Anisakis pegreffii and their hybrids based on gene expression patterns
Source: BMC Genomics. 2018 Aug 7;19:592. doi: 10.1186/s12864-018-4970-9 (PMC6080401; doi:10.1186/s12864-018-4970-9)
Supplement: Supplementary file 5 — Differential expression of ES transcripts. 1) Count file used as input in the differential expression test performed at the ES gene level; 2) Summarization of the 356 ES genes accompanied by logFC values and their FDR support obtained from the 3 performed differential expression analyses and additional information relative to consensus sequences grouped to each gene description, as well as associated GOs terms and identification of SignalP domain. This summarization is also available in AnisakisDB as a dynamic table from where sequences and annotations can be navigated and retrieved. (XLSX 91 kb) [file 12864_2018_4970_MOESM5_ESM.xlsx]

## Sheet: mapped reads per description
Label	ahp	ahg	app	apg	asp	asg
24 kDa protein	4704	5411	18287	19848	8533	11526
5-hydroxyisourate hydrolase	4364	4420	9185	8673	3727	4483
A-macroglobulin complement component family protein	125	226	118	117	460	704
a2 (IV) basement membrane collagen	43	16	30	16	31	40
abundant larval transcript-2 protein	4750	7365	10219	15619	1815	3014			ahp = hybrid small size library
acetylcholinesterase 1	290	282	260	250	245	268			ahg = hybrid large size library
acetylcholinesterase 4	1250	1617	1019	1208	305	392			app = Anisakis pegreffii small size library
acid phosphatase	1424	1788	746	762	1349	1386			apg = Anisakis pegreffii large size library
acid sphingomyelinase-like phosphodiesterase 3b	76	71	23	6	254	268			asp = Anisakis simplex s.s. small size library
ADAM-TS Spacer 1 family protein	1046	1174	1336	1250	932	983			asg = Anisakis simplex s.s. large size library
AGAP008244-PA	197	159	127	158	244	308
Alpha amylase, catalytic domain containing protein	14318	15336	9260	9187	17255	18076
alpha-collagen	34	35	88	102	65	97
Alpha-L-fucosidase family protein	226	240	196	166	165	135
aminopeptidase n	4974	5205	4166	4319	2961	3200
Ani s 11-like protein 2 precursor, partial	1314	1685	233	201	5628	6980
Ani s 12 allergen	2575	2882	2105	1691	2025	2520
ani s 4 allergen	1249	1403	5501	7484	907	1295
Ani s 9 allergen precursor	6823	7599	17496	18508	9398	9689
ANISERP protein	1612	2082	4238	4286	2782	3049
ARMET-like protein precursor	1223	1162	1004	1058	1023	797
aspartic protease	1635	2256	2211	2333	1064	1152
aspartic protease 2B	149	105	226	104	162	149
aspartic protease 3	4432	5025	6413	6940	6550	7515
aspartic protease 6	13530	17377	6055	6830	5899	8608
aspartic protease precursor	1218	1982	221	280	217	326
Avidin precursor	142	217	279	304	4	14
Avidin-related protein 3	87	14	13	3	105	192
basic salivary proline-rich protein 1 isoform 1 preproprotein	18	3	3	2	4	4
beta-glucuronidase	72	19	48	52	151	132
brain chitinase and chia	50	68	24	26	2	8
briggsae cbr-abf-2 protein	512	818	1194	1526	118	180
briggsae cbr-ins-18 protein	83	57	50	35	65	54
C-terminal binding protein	1307	1437	1400	1388	1079	1137
c-type lectin protein	100	125	53	109	519	475
C, briggsae CBR-ASP-5 protein	285	365	375	373	268	398
C, briggsae CBR-CPI-2 protein	970	2007	1138	1995	454	1299
C, briggsae CBR-NAS-15 protein	779	1213	81	114	35	48
C, briggsae CBR-PPN-1 protein	712	609	656	609	1138	1229
C, briggsae CBR-SPP-13 protein	3926	4420	4477	4540	8184	8748
C, briggsae CBR-SWM-1 protein	730	1234	700	1205	185	59
C. briggsae CBR-CHT-1 protein	588	739	273	343	84	99
C. briggsae CBR-CLEC-41 protein	908	1117	244	260	485	525
C. briggsae CBR-FLP-17 protein	111	148	52	71	137	190
C. briggsae CBR-GRD-5 protein	20	25	26	23	20	31
C. briggsae CBR-MLT-7 protein	1102	1411	1930	1960	3092	4403
C. briggsae CBR-NLP-3 protein	157	189	180	202	237	379
C. briggsae CBR-NLP-40 protein	419	246	130	107	425	485
C. briggsae CBR-OST-1 protein	5380	6270	4727	4935	7864	9646
C. briggsae CBR-PQN-74 protein	142	186	186	221	120	160
C. briggsae CBR-SBT-1 protein	652	465	344	398	480	513
C. briggsae CBR-TAG-196 protein	2512	3616	2122	2810	3571	4787
C. briggsae CBR-TAG-225 protein	1028	1120	962	912	2281	2494
C. briggsae CBR-TAG-234 protein	335	762	243	450	735	1801
C. briggsae CBR-TOH-1 protein	74	178	183	159	80	68
C. briggsae CBR-TTR-41 protein	277	430	450	449	1389	1585
C. briggsae CBR-TTR-44 protein	9007	10529	1131	1435	1401	1528
C. briggsae CBR-TTR-48 protein	342	331	335	466	589	716
C. briggsae CBR-TTR-5 protein	1207	941	1663	1519	1068	1467
Carbonic anhydrase like protein 2 precursor	55	63	15	8	56	52
Carboxylesterase family protein	8797	9152	8354	8159	12466	14087
carboxypeptidase A	399	589	373	408	237	247
carboxypeptidase a2	1933	1979	1479	1528	2452	2983
carboxypeptidase d	1161	1136	696	671	975	1202
cathepsin b-like cysteine proteinase 6	9610	11056	5170	6155	11817	15972
cathepsin D-like aspartic protease	4049	4196	3094	3018	5868	6254
cathepsin l	5412	4605	5100	4665	3483	3064
cathepsin Z1 preproprotein	1312	1297	1052	1169	1322	1476
cbn-ccg-1 protein	8629	9949	10184	10399	17708	19685
cbn-ins-17 protein	10	4	1	7	15	10
CBN-MLTN-9 protein	18	10	6	8	74	138
CBN-SNET-1 protein	254	256	36	49	42	60
CBR-EMB-27 protein	689	611	349	300	406	405
cecropin-p2	339	821	191	349	165	220
cement precursor protein 3B variant 1	2899	3380	1559	1710	2311	2587
cement precursor protein 3B variant 2	968	1074	866	1080	1010	1204
cement precursor protein 3B variant 3	2321	2778	1238	1448	1186	1607
cement precursor protein 3B variant 4	987	2103	527	631	466	947
CG34220	15	17	33	49	61	94
CO4A2_ASCSU RecName: Full=Collagen alpha-2(IV) chain	11934	13970	9242	9440	12754	15489
Collagen alpha	3227	3851	3574	4213	4592	5482
Collagen and Calcium binding EGF domain containing protein	821	1152	1391	1151	6899	8592
Collagenase NC10 and Endostatin family protein	108	96	45	7	556	513
CRE-CLEC-199 protein	63	112	46	80	43	68
CRE-DIG-1 protein	569	689	365	350	647	576
cre-dpy-6 protein	118	176	487	596	364	462
CRE-GRSP-2 protein	36	218	42	164	55	274
cre-hot-6 protein	214	277	420	395	300	299
CRE-MEC-5 protein	231	270	129	230	378	502
cre-ttr-52 protein	99	240	92	94	225	381
CRE-TTR-6 protein	6	2	80	54	177	142
cuticle collagen 2	184	197	296	317	364	403
cuticlin 1	382	319	808	748	713	835
cuticlin-like family member (cutl-26)	21	71	54	50	52	50
cuticular protein 47Ef	2490	2989	2541	3005	3030	3740
cysteine-rich with egf-like domain protein 2	2632	3361	1917	2053	2441	2851
DAN domain containing protein	369	369	134	219	130	274
db module family protein	1332	1384	932	1094	1177	1390
DOMON domain containing protein	224	227	313	339	752	765
ectonucleoside triphosphate diphosphohydrolase 5-like isoform 1	1001	1098	924	1026	581	662
EGF-like domain containing protein	1756	1651	930	1036	1980	2363
ES2 protein	1009	1306	947	1183	870	1442
esophageal gland cell secretory protein 11	1984	1226	1418	1169	2134	2885
esophageal gland cell secretory protein 3	187	671	130	502	61	200
excretory/secretory C-type lectin TES-32	675	856	1102	1639	465	572
extracellular Cu/Zn-superoxide dismutase	528	494	182	156	1372	1369
FARP_ASCSU RecName: Full=FMRFamide-like neuropeptides	428	582	568	692	664	1009
fatty acid retinoid binding protein 2	232	218	406	511	380	345
fatty-acid and retinol-binding protein 1	31891	34086	16228	16957	21384	27242
Fibronectin type III domain containing protein	210	175	151	229	243	290
Fukutin	18031	16595	21290	19149	15320	13944
GA22995	344	254	177	130	91	127
GA27272	2821	2551	1643	1602	4330	4627
GA28568	2957	2943	2374	2185	2118	2282
gastric triacylglycerol lipase	28	98	70	58	125	166
GE20182	1980	2242	1065	1069	1040	966
GG16785	20	42	20	8	9	23
GG25239	313	430	135	128	104	116
GG25361, isoform B	171	129	14	10	1	1
GI11576	644	773	621	554	597	640
GI14846	879	1022	533	616	661	776
GI22470	220	345	348	514	318	560
gilt-like protein	217	282	918	1036	781	929
GJ10070	488	559	360	454	323	420
GJ11255	635	895	235	175	369	368
GJ11408	520	451	550	457	1405	1341
GK10515	27	25	14	8	6	1
GK17254	845	957	276	192	4395	4243
GK19787	81	108	63	83	25	26
Glycosyl hydrolases family 18 protein	199	179	136	156	638	613
GPI-anchor transamidase	93	37	67	49	42	94
granulin	811	1107	1534	1847	1476	1830
growth arrest-specific protein 1-like protein	37	53	39	17	302	290
heat shock 70 kda protein c	32866	39383	19339	21146	16252	19052
hemicentin-1	12	0	6	4	7	17
hemicentin-2	590	500	349	309	546	590
hemoglobin, partial	991	1030	5565	6691	1160	1594
hypotetical protein, conserved	1514	1690	762	847	860	1184
immunoglobulin domain-containing protein	156	259	169	173	367	413
integrin beta-like protein	1346	1707	1129	1381	2314	2882
Laminin family	4610	5813	4862	5205	7309	8388
larval allergen	16	18	20	14	42	56
Leucine Rich Repeat family protein	1279	1081	917	1065	906	1050
Lipase family protein	2819	3365	2647	3031	1467	1678
lustrin A	46	23	30	51	3	5
macrophage metalloelastase	231	286	175	155	532	697
Major allergen Ani s 1	1844	1964	4699	5429	449	666
major pepsin inhibitor 3	3859	5433	4250	5932	7121	10518
maltase- intestinal	1440	1931	1209	1438	1118	1230
matrix metalloproteinase 1 isoform 2	76	30	68	19	50	82
matrix metalloproteinase-14	950	989	775	991	660	737
Matrixin family protein	1090	1256	1291	1399	1801	1727
Micro-fibrillar-associated protein 1 C-terminus containing protein	2315	2465	2011	2191	2741	3761
mp1	361	442	576	489	632	652
Mucin-like protein	534	612	415	528	141	172
n-acylethanolamine-hydrolyzing acid amidase	509	547	568	597	473	457
neutral alpha-glucosidase ab	1	14	1	4	7	4
onchocystatin	10194	9628	9021	8814	12205	12858
Palmitoyl-protein thioesterase 1 precursor	2956	3474	1707	1746	1974	2266
papilin	7922	9376	2782	3212	7025	8718
parasitic stage specific protein 1	49	147	212	277	59	80
pepsin inhibitor 3 - pig roundworm	1811	2069	3354	5239	6713	10208
Peptidase dimerisation domain containing protein	1020	852	413	382	695	747
Peptidase family M28 containing protein	972	733	845	861	737	854
peptidyl-prolyl cis-trans isomerase fkbp2	2330	3954	2174	3795	2353	4060
peptidyl-prolyl cis-trans isomerase fkbp9	1403	1404	1271	1209	2947	3370
peroxidasin-like protein	95	138	60	92	303	711
phospholipase a2-like protein	2097	2284	1083	1099	2051	2381
phospholipase b-like 2	612	415	280	249	520	457
phospholipase b-like 3	1520	1703	1506	1750	1242	1510
phospholipase ddhd1	637	483	979	935	591	686
procollagen- -oxoglutarate 5-dioxygenase	1133	1582	833	847	1369	1558
prolyl carboxy peptidase like protein 5	3808	4768	3433	3861	2207	2757
Protein ASP-2, isoform b	214	209	203	193	243	415
Protein ASP-6	7	27	11	5	69	91
protein ASU_00539	88	53	86	90	66	66
protein ASU_01293	135	25	32	31	32	60
protein ASU_02187	81	73	67	43	55	49
protein ASU_03062	99	75	56	131	99	168
protein ASU_03212	285	483	499	648	537	834
protein ASU_04476	21	46	29	20	3	9
protein ASU_05369	17	17	25	36	45	51
protein ASU_05371	1275	1333	602	514	499	503
protein ASU_06456	256	404	264	322	257	329
protein ASU_06515	420	480	177	179	162	130
protein ASU_06870	2	32	3	4	31	26
protein ASU_06999	46	32	7	19	77	61
protein ASU_07010	799	915	461	681	422	471
protein ASU_07115	261	127	172	211	388	449
protein ASU_07223	3	8	0	0	13	20
protein ASU_07519	431	540	318	399	410	535
protein ASU_08537	294	433	561	745	826	1181
protein ASU_08973	188	250	394	382	193	180
protein ASU_09705	71	98	4	15	54	45
protein ASU_10203	2313	1711	1680	1728	2600	2275
protein ASU_10542	655	857	549	736	1270	1395
protein ASU_11396	62	17	22	16	115	68
protein ASU_11665	176	312	283	333	412	623
protein ASU_11771	319	753	650	1186	497	716
protein ASU_12270	175	182	282	336	231	349
protein ASU_12281	77	112	65	93	158	273
protein ASU_14719	51	118	108	78	59	32
protein ASU_14942	44	68	35	66	63	121
Protein ATX-2, isoform b	189	167	196	174	350	385
Protein B0403.3	21	63	13	8	43	47
protein Bm1_43820	10	30	75	87	27	30
Protein C07E3.9	320	332	193	223	527	699
Protein C08G9,2	8	58	0	0	2	6
Protein C17F4.7	41	53	123	112	135	141
Protein C26D10.6, isoform a	248	279	100	56	271	267
Protein C31B8.8	2099	1787	1023	1449	1217	1268
Protein C34B7.1	348	504	143	204	204	246
Protein C34E7,4	4206	5364	3971	5217	3317	4088
Protein C39E9.8, isoform b	366	606	742	755	364	387
Protein C45G9.13	92	85	41	73	37	37
Protein C50B6,7	1018	1494	841	1070	1390	1890
protein CAEBREN_03214	3817	3606	1681	1768	2104	2257
protein CAPTEDRAFT_151631, partial	7	16	4	9	0	1
protein CBG05062	1036	1166	295	315	423	490
Protein CBR-TTR-53	50	53	86	126	65	148
Protein CHHY-1	394	453	755	776	368	426
Protein CLE-1, isoform b	185	164	58	67	61	90
Protein CLEC-146, isoform b	761	1769	1646	3377	2950	5826
Protein CPD-2	546	597	280	267	771	1119
protein CRE_19368	6	0	4	9	2	12
Protein CRM-1, isoform b	2682	2687	1846	1781	3335	3208
protein DDB_G0271670	1614	2067	1646	1847	2011	2342
Protein DIG-1, isoform a	38	67	11	29	29	19
Protein DPY-10, isoform a	1	0	54	62	285	365
Protein DPY-31, isoform a	334	299	368	352	436	540
Protein F13D2.1, isoform b	433	432	658	754	862	987
Protein F25D1,3	207	200	285	260	358	390
Protein F26E4.7, isoform a	555	478	435	420	284	354
Protein F32A5,4, isoform a	30	19	164	284	67	55
Protein F32A5.2, isoform b	340	253	622	590	553	552
Protein F36H9.7	147	117	326	341	560	611
Protein F41G3.10	38	38	52	87	42	36
Protein F48E3,4	54	60	56	48	51	72
Protein F54B11.10	10	22	33	31	65	117
Protein F56D3.1	91	155	165	215	81	114
Protein F58H1.7, isoform a	158	193	93	96	78	85
Protein FBL-1, isoform a	141	126	137	140	290	344
Protein FBL-1, isoform b	233	189	281	277	96	76
Protein FBL-1, isoform c	147	159	52	57	280	279
Protein GRSP-2, isoform e	0	3	4	5	23	33
Protein K02B7,3, isoform a	430	379	616	516	492	480
Protein K04H4.2, isoform b	235	347	319	307	64	47
Protein K04H4.2, isoform c	73	111	297	395	17	6
Protein K08D12.4	236	147	107	62	11	10
Protein K12H4.7, isoform b	47	76	81	97	17	11
Protein kinase domain containing protein	790	670	836	730	1275	1309
Protein LBP-3, isoform a	7333	6067	2664	1976	1630	1491
protein LOAG_00388	1259	960	904	495	1206	1220
protein LOAG_00700	356	317	179	207	53	58
protein LOAG_03960	592	549	390	428	955	826
protein LOAG_06385	419	443	525	555	1150	1308
protein LOAG_06389	21	16	12	27	3	3
protein LOAG_08111	444	426	293	217	361	396
Protein LYS-10	101	95	23	18	262	254
Protein M05D6.9	31	2	52	79	26	34
Protein MADD-4, isoform a	11	9	3	14	5	22
Protein MIG-6, isoform c	30	4	0	0	61	13
Protein NEP-22	938	866	905	935	1333	1541
Protein NTC-1	404	668	174	144	1949	1962
Protein PERM-5	1450	1583	2117	2178	1287	1288
Protein PQN-13, isoform a	108	207	20	32	160	137
Protein R05D7.5	874	1145	1054	1443	435	680
Protein R07E5.4	251	412	367	344	513	559
Protein SOD-4, isoform b	159	257	60	118	78	173
Protein SPP-16	115	156	96	173	74	71
Protein SPP-22	118	86	128	91	182	286
Protein SRAP-1, isoform b	20	38	83	66	31	39
Protein SRAP-1, isoform c	577	619	458	608	453	599
Protein STIM-1, isoform c	382	359	179	215	219	268
Protein T05G5,1, isoform a	718	661	217	256	884	913
Protein T10H10.2	529	624	607	767	545	613
Protein T19B10.2	1804	1778	3692	3874	5941	6481
Protein T21D12,12	587	626	882	879	542	665
Protein T25B9.3, isoform a	40	103	29	39	78	104
Protein T25E4.1	12596	16041	10947	13368	11772	14307
Protein TRE-3, isoform b	71	40	18	11	17	15
Protein TRY-3	94	110	88	127	154	166
Protein TTR-53	42	289	67	233	79	326
Protein W03G11.3	129	155	68	74	440	455
protein wnt-1	88	78	69	81	27	35
Protein Y106G6D,8	432	641	297	378	771	868
Protein Y37D8A.3	375	383	496	408	339	358
Protein Y47A7.2	214	179	166	245	414	495
Protein Y47G6A.19, isoform c	12	4	19	13	31	41
Protein Y51F10.7	203	452	795	835	166	212
Protein Y54F10AM.8	36	40	62	42	216	324
Protein Y54G2A.23	2484	2062	2732	2321	2047	2357
Protein Y60A3A,21, isoform a	429	472	795	905	1588	2190
Protein Y67D8B.4, isoform b	63	27	47	53	19	19
Protein Y69H2,17	21	91	13	109	1	1
Protein ZIG-9	92	46	54	107	109	148
Protein ZK970,7	307	456	856	921	571	778
protein, conserved	1157	980	706	649	691	647
protein, partial	61	182	18	35	16	14
proteophosphoglycan 5	8658	9824	6434	6721	9869	12465
proteophosphoglycan ppg4	2033	2817	785	797	1302	1612
RAL-2 homolog	5117	3723	3099	2643	9451	8303
RING finger protein, putative	149	172	154	130	264	368
Salivary glue protein Sgs-4 precursor	34	186	21	85	110	166
SCP-like extracellular protein	580	608	279	346	481	500
secreted protein, putative	26	3	2	7	555	342
selenoprotein P, N region	313	430	249	155	916	1104
serine carboxypeptidase	3	1	9	16	12	11
Serine carboxypeptidase F41C3,5 precursor	364	451	273	420	721	1130
Serine protease inhibitor 2	2129	1406	3702	1811	3955	8533
Serine protease inhibitor 3	835	1052	1831	2015	864	1311
serine threonine-protein kinase wnk1	824	886	422	508	732	853
serpin b6	302	263	318	307	165	157
similar to AGAP012225-PA	189	123	150	124	490	375
SPARC precursor	47	172	101	119	138	88
splicing factor	237	503	151	193	1443	1819
spondin family protein 1	901	890	693	833	1284	1725
SPRY domain protein	19	12	8	13	96	171
Sulfatase family protein	226	169	52	87	209	235
sulfhydryl oxidase 1	4823	5463	5419	5578	6096	6817
super cysteine rich protein	4186	4411	2839	3661	3134	4477
SXP/RAL-2 family protein	10062	13651	37733	39388	20107	22737
testican-3	15747	18371	12501	15566	24916	31538
thioredoxin domain-containing protein	1842	1893	768	819	1314	1388
thioredoxin domain-containing protein 15	624	612	450	392	736	826
thioredoxin family protein	3625	3116	2291	1990	2509	2386
Thioredoxin-like protein p19 precursor	1360	1464	2924	3559	3229	4599
TPA: TPA_inf: secreted protein 54	141	144	331	343	622	622
Transforming growth factor beta like domain containing protein	780	897	632	651	968	1153
Transthyretin-like family protein	1052	1285	1239	1076	1087	959
transthyretin-like protein 16	9890	11704	14203	16538	12265	15976
transthyretin-like protein 46	1062	956	1585	1733	2395	2922
transthyretin-like protein 5	13233	19668	18560	25028	22797	31995
triacylglycerol lipase superfamily	97	229	153	133	125	205
TTR-51 protein	80	100	227	292	307	443
Type I phosphodiesterase / nucleotide pyrophosphatase family protein	782	873	1106	1348	533	580
tyrosinase-like protein C02C2.1 in chromosome III, putative	323	205	288	333	381	378
tyrosinase-like protein tyr-3	2063	2145	1781	1852	2445	2804
UA3-recognized allergen, partial	31711	37638	48517	53184	1157	1416
Unc-6 protein precursor	75	33	9	14	21	10
Uncharacterized LmbE-like protein, COG2120 containing protein	3186	4030	2090	2360	2362	3223
uncharacterized protein	631	1296	173	291	30	46
Uncharacterized protein C4orf29-like protein	523	584	348	366	554	598
Uncharacterized protein F42A8.1	524	484	616	663	974	1144
uncharacterized protein LOC101846326	21	2	12	6	42	41
Uncharacterized protein ZC84.1	144	239	203	184	173	195
venom allergen 3	2651	2546	1043	1096	314	531
venom allergen antigen-like protein 1	192	605	69	91	43	61
Ves G 1 allergen precursor, putative	12	29	5	9	68	40
vsg	5	7	65	41	29	73
warthog protein 1	3849	5017	3473	4670	3391	4586
zinc metalloproteinase nas-26	4	3	5	4	41	51
zinc metalloproteinase nas-30	260	298	601	653	353	437
zinc metalloproteinase nas-7	40	45	62	70	80	87
zinc metalloproteinase, putative	1765	1779	133	142	62	83
zonadhesin	980	793	1813	1498	1169	1178

## Sheet: differential expression results
Description	ahap_logFC	ahap_FDR	ahas_logFC	ahas_FDR	apas_logFC	apas_FDR	Number of consensus sequences within cluster	Consensus sequences within cluster	Associated GO	SIGNALP	Diffentially expressed in at least one of the three comparisons
24 kDa protein	2.09591	3.47e-30	0.753373	5.14e-05	-1.34254	1.87e-13	20	Seq6949;Seq26060;Seq29941;Seq30907;Seq79537;Seq29930;Seq2374;Seq13586;Seq13585;Seq26385;Seq29740;Seq29908;Seq46268;Seq59178;Seq55459;Seq62432;Seq60059;Seq59242;Seq61556;Seq3408		YES	YES
5-hydroxyisourate hydrolase	1.20345	1.65e-10	-0.331776	0.0950398	-1.53523	1.75e-16	4	Seq934;Seq24154;Seq23902;Seq25530		YES	YES
A-macroglobulin complement component family protein	-0.375048	0.443124	1.50783	8.69e-05	1.88287	1.24e-06	4	Seq25426;Seq12332;Seq55069;Seq57235	[F] GO:0004866 endopeptidase inhibitor activity;[F] GO:0005515 protein binding;[C] GO:0005576 extracellular region;[C] GO:0005615 extracellular space;;[F] GO:0004866 endopeptidase inhibitor activity;[F] GO:0005515 protein binding;[C] GO:0005576 extracellular region;[C] GO:0005615 extracellular space;;[F] GO:0004866 endopeptidase inhibitor activity;[F] GO:0005515 protein binding;[C] GO:0005576 ext…	NO	YES
a2 (IV) basement membrane collagen	-0.201672	0.885795	-0.00808992	1	0.19366	0.879386	1	Seq15501	[F] GO:0005201 extracellular matrix structural constituent;[F] GO:0005488 binding;[C] GO:0005581 collagen;	NO	NO
abundant larval transcript-2 protein	1.27694	4.49e-07	-1.55761	4.04e-10	-2.83454	6.46e-29	13	Seq42857,Seq39461,Seq1372,Seq40444,Seq52933,Seq44876,Seq52664,Seq29435,Seq16516,Seq16515,Seq53422,Seq26085,Seq3990		YES	YES	Description = Gene description
acetylcholinesterase 1	0.011888	0.994264	-0.387815	0.297674	-0.399693	0.292378	5	Seq5431;Seq55671;Seq59288;Seq51114;Seq18193		YES	NO	ahap_logFC = log fold change in the differential expression comparison between hybrids and A. pegreffii based on transcripts encoding for Excretory/secretory proteins
acetylcholinesterase 4	-0.180451	0.494711	-2.26532	5.46e-27	-2.08484	4.16e-23	4	Seq55416;Seq5693;Seq23060;Seq76584		YES	YES	ahap_FDR = False discovery rate in the above differential expression comparison between hybrids and A. Pegreffii
acid phosphatase	-0.903368	5.26e-05	-0.447613	0.0495786	0.455766	0.0493151	13	Seq10145,Seq14745,Seq5537,Seq76496,Seq22038,Seq44331,Seq51599,Seq15981,Seq41975,Seq57332,Seq40403,Seq41974,Seq77874		YES	YES	ahas_logFC = log fold change in the differential expression comparison between hybrids and A. simplex s.s. based on transcripts encoding for Excretory/secretory proteins
acid sphingomyelinase-like phosphodiesterase 3b	-2.1332	0.00201871	1.59627	0.00946029	3.73011	2.36e-08	6	Seq51910;Seq50466;Seq50892;Seq51149;Seq51098;Seq51896		YES	YES	ahas_FDR = False discovery rate in the above differential expression comparison between hybrids and A. simplex s.s
ADAM-TS Spacer 1 family protein	0.405101	0.0935761	-0.435638	0.0564122	-0.84074	0.00012757	5	Seq14026;Seq25742;Seq75686;Seq40295;Seq50764	[F] GO:0004222 metalloendopeptidase activity;[C] GO:0005578 proteinaceous extracellular matrix;[P] GO:0006508 proteolysis;[F] GO:0008233 peptidase activity;[F] GO:0008237 metallopeptidase activity;[F] GO:0008270 zinc ion binding;[F] GO:0016787 hydrolase activity;[C] GO:0031012 extracellular matrix;[F] GO:0046872 metal ion binding;;[F] GO:0004222 metalloendopeptidase activity;[C] GO:0005578 protei…	NO	YES	apas_logFC = log fold change in the differential expression comparison between A. pegreffi and A. simplex s.s based on transcripts encoding for Excretory/secretory proteins
AGAP008244-PA	-0.159649	0.807142	0.386057	0.399524	0.545703	0.234306	2	Seq45519;Seq5289	[C] GO:0005576 extracellular region;[P] GO:0006030 chitin metabolic process;[F] GO:0008061 chitin binding;;[C] GO:0005576 extracellular region;[P] GO:0006030 chitin metabolic process;[F] GO:0008061 chitin binding;	NO	NO	apas_FDR = False discovery rate in the above differential expression comparison between A. pegreffi and A. simplex s.s
Alpha amylase, catalytic domain containing protein	-0.503974	0.0118925	0.0285353	0.908733	0.532509	0.00615595	4	Seq39248;Seq24;Seq45497;Seq57191	[F] GO:0003824 catalytic activity;[P] GO:0005975 carbohydrate metabolic process;[F] GO:0043169 cation binding;;[F] GO:0003824 catalytic activity;[P] GO:0005975 carbohydrate metabolic process;[F] GO:0043169 cation binding;;[F] GO:0003824 catalytic activity;[P] GO:0005975 carbohydrate metabolic process;[F] GO:0043169 cation binding;;[F] GO:0003824 catalytic activity;[P] GO:0005975 carbohydrate meta…	YES	YES	Number of consensus sequences within cluster = refer to the reference consensus transcriptome
alpha-collagen	1.6325	0.00731971	0.986253	0.104176	-0.64669	0.285691	1	Seq57477	[C] GO:0005576 extracellular region;[P] GO:0010171 body morphogenesis;[P] GO:0040002 collagen and cuticulin-based cuticle development;[P] GO:0040011 locomotion;[F] GO:0042302 structural constituent of cuticle;[F] GO:0042302 structural constituent of cuticle;	NO	YES	Consensus sequences within cluster = refer to the reference consensus transcriptome
Alpha-L-fucosidase family protein	-0.178864	0.790309	-0.847463	0.0623036	-0.668557	0.153145	1	Seq5123	[F] GO:0003824 catalytic activity;[F] GO:0004560 alpha-L-fucosidase activity;[P] GO:0005975 carbohydrate metabolic process;[P] GO:0006004 fucose metabolic process;[F] GO:0043169 cation binding;	YES	NO	Associated GO = Gene Ontology term associated to the GI
aminopeptidase n	-0.0843391	0.748502	-0.951361	9.51e-08	-0.86702	1.38e-06	19	Seq6110,Seq25026,Seq76130,Seq76081,Seq26874,Seq42067,Seq55195,Seq50896,Seq19064,Seq40380,Seq56039,Seq5278,Seq51020,Seq2317,Seq27630,Seq44230,Seq49578,Seq24393,Seq4331		YES	YES	SIGNALP = predicted signal P domain in the translated protein
Ani s 11-like protein 2 precursor, partial	-2.59566	4.54e-34	1.84701	2.32e-20	4.44272	2.04e-88	10	Seq21328;Seq37443;Seq37444;Seq17385;Seq62484;Seq19587;Seq19589;Seq19586;Seq20911;Seq79065		YES	YES	Diffentially expressed in at least one of the three comparisons = according to FDR < 0.05 in the differential expression comparison based on transcripts encoding for Excretory/secretory proteins
Ani s 12 allergen	-0.333732	0.176486	-0.495048	0.0288962	-0.161313	0.53133	6	Seq11718,Seq6032,Seq27667,Seq6162,Seq375,Seq78111		YES	YES
ani s 4 allergen	2.46423	4.14e-33	-0.506153	0.0189506	-2.97039	2.8e-46	6	Seq10275;Seq78799;Seq13647;Seq80232;Seq20820;Seq20821	[F] GO:0004869 cysteine-type endopeptidase inhibitor activity;;[F] GO:0004869 cysteine-type endopeptidase inhibitor activity;;[F] GO:0004869 cysteine-type endopeptidase inhibitor activity;;[F] GO:0004869 cysteine-type endopeptidase inhibitor activity;;[F] GO:0004869 cysteine-type endopeptidase inhibitor activity;;[F] GO:0004869 cysteine-type endopeptidase inhibitor activity;	YES	YES
Ani s 9 allergen precursor	1.50049	2.74e-16	0.182901	0.361902	-1.31759	4.97e-13	7	Seq8525;Seq7094;Seq54047;Seq3379;Seq16868;Seq79508;Seq6995		YES	YES
ANISERP protein	1.39541	1.46e-13	0.440794	0.0260006	-0.954623	5.02e-07	5	Seq52187;Seq44392;Seq30043;Seq27137;Seq23059		YES	YES
ARMET-like protein precursor	-0.0367468	0.927962	-0.604691	0.0200883	-0.567939	0.0316568	1	Seq45941		YES	YES
aspartic protease	0.414646	0.0683296	-1.02615	7.45e-07	-1.44079	2.22e-12	20	Seq50;Seq112;Seq8352;Seq39319;Seq113;Seq51706;Seq52726;Seq78543;Seq5452;Seq51325;Seq5034;Seq23367;Seq24635;Seq23938;Seq29111;Seq26331;Seq44584;Seq51664;Seq76148;Seq4929		YES	YES
aspartic protease 2B	0.562462	0.413533	0.0554781	0.943761	-0.507027	0.412535	1	Seq44840	[F] GO:0004190 aspartic-type endopeptidase activity;[P] GO:0006508 proteolysis;[F] GO:0008233 peptidase activity;[F] GO:0016787 hydrolase activity;	YES	NO
aspartic protease 3	0.678415	0.000146516	0.346335	0.0590417	-0.332081	0.07358	9	Seq42516;Seq1530;Seq17301;Seq17300;Seq40588;Seq30771;Seq44525;Seq24072;Seq5810		YES	YES
aspartic protease 6	-1.07683	5.18e-08	-1.32424	8.06e-12	-0.247406	0.247614	25	Seq54382,Seq54041,Seq63050,Seq5613,Seq5441,Seq42039,Seq4114,Seq18562,Seq3353,Seq3354,Seq57493,Seq78865,Seq25919,Seq27732,Seq26569,Seq22677,Seq62089,Seq63150,Seq43500,Seq55822,Seq61178,Seq17141,Seq29812,Seq59850,Seq20558		YES	YES
aspartic protease precursor	-2.48156	8.9e-21	-2.78046	1.13e-25	-0.298822	0.318034	2	Seq25182;Seq20002		YES	YES
Avidin precursor	0.893039	0.0773914	-4.53254	5.85e-16	-5.42445	1.54e-21	2	Seq27857;Seq29476		YES	YES
Avidin-related protein 3	-2.49996	0.0200702	1.23293	0.197907	3.73419	0.000282163	1	Seq58445		YES	YES
basic salivary proline-rich protein 1 isoform 1 preproprotein	-1.89106	0.125007	-1.63865	0.139542	0.258127	1	1	Seq889	[F] GO:0003674 molecular_function;[C] GO:0005576 extracellular region;[C] GO:0005576 extracellular region;[P] GO:0008150 biological_process;	NO	NO
beta-glucuronidase	0.260504	0.820788	1.36702	0.0623036	1.10633	0.134516	1	Seq80846		YES	NO
brain chitinase and chia	-1.04671	0.170136	-3.76824	2.29e-06	-2.71922	0.00100885	2	Seq21537;Seq28026	[F] GO:0003824 catalytic activity;[F] GO:0004553 hydrolase activity, hydrolyzing O-glycosyl compounds;[F] GO:0004568 chitinase activity;[C] GO:0005576 extracellular region;[P] GO:0005975 carbohydrate metabolic process;[P] GO:0006030 chitin metabolic process;[P] GO:0006032 chitin catabolic process;[F] GO:0008061 chitin binding;[P] GO:0008152 metabolic process;[F] GO:0016787 hydrolase activity;[F] …	NO	YES
briggsae cbr-abf-2 protein	1.22292	2.15e-06	-2.37981	3.13e-19	-3.60268	2.17e-40	1	Seq79796		YES	YES
briggsae cbr-ins-18 protein	-0.547504	0.511801	-0.466375	0.532279	0.0812825	0.952322	3	Seq54966;Seq59916;Seq11427		YES	NO
C-terminal binding protein	0.205061	0.473812	-0.53163	0.0225928	-0.736689	0.00141242	3	Seq8682;Seq278;Seq39477	[F] GO:0003824 catalytic activity;[F] GO:0005488 binding;[P] GO:0008152 metabolic process;[F] GO:0016616 oxidoreductase activity, acting on the CH-OH group of donors, NAD or NADP as acceptor;[F] GO:0048037 cofactor binding;[F] GO:0051287 NAD binding;;[F] GO:0003824 catalytic activity;[F] GO:0005488 binding;[P] GO:0008152 metabolic process;[F] GO:0016616 oxidoreductase activity, acting on the CH-O…	YES	YES
c-type lectin protein	-0.306349	0.636476	1.93211	1.19e-05	2.23843	5.31e-07	5	Seq53142;Seq48068;Seq2386;Seq51124;Seq51165		YES	YES
C, briggsae CBR-ASP-5 protein	0.391266	0.254592	-0.198412	0.566836	-0.589686	0.0581596	8	Seq51;Seq23622;Seq24323;Seq51112;Seq50940;Seq50923;Seq62112;Seq51164		YES	NO
C, briggsae CBR-CPI-2 protein	0.266679	0.654058	-1.00714	0.0208075	-1.27381	0.00346555	4	Seq9271;Seq9272;Seq6147;Seq78582	[F] GO:0004869 cysteine-type endopeptidase inhibitor activity;;[F] GO:0004869 cysteine-type endopeptidase inhibitor activity;;[F] GO:0004869 cysteine-type endopeptidase inhibitor activity;;[F] GO:0004869 cysteine-type endopeptidase inhibitor activity;	YES	YES
C, briggsae CBR-NAS-15 protein	-3.16228	1.21e-25	-4.79758	5.93e-48	-1.63491	1.82e-06	1	Seq43359		YES	YES
C, briggsae CBR-PPN-1 protein	0.110137	0.758177	0.605288	0.0141379	0.495144	0.0493151	2	Seq78256;Seq82776	[F] GO:0004222 metalloendopeptidase activity;[F] GO:0004867 serine-type endopeptidase inhibitor activity;[C] GO:0005578 proteinaceous extracellular matrix;[F] GO:0008233 peptidase activity;[F] GO:0008237 metallopeptidase activity;[F] GO:0008270 zinc ion binding;[C] GO:0031012 extracellular matrix;;[F] GO:0004222 metalloendopeptidase activity;[F] GO:0004867 serine-type endopeptidase inhibitor acti…	NO	YES
C, briggsae CBR-SPP-13 protein	0.294101	0.150685	0.797739	1.09e-05	0.503637	0.00684338	5	Seq22033;Seq141;Seq59269;Seq57252;Seq28278		YES	YES
C, briggsae CBR-SWM-1 protein	0.140474	0.832673	-3.15788	4.99e-11	-3.29828	8.66e-12	1	Seq4644		YES	YES
C. briggsae CBR-CHT-1 protein	-0.925944	0.000842287	-3.07914	1.79e-27	-2.15306	4.02e-14	9	Seq2518;Seq1406;Seq24595;Seq56847;Seq40472;Seq44443;Seq38480;Seq51341;Seq4345	[F] GO:0003824 catalytic activity;[F] GO:0004553 hydrolase activity, hydrolyzing O-glycosyl compounds;[F] GO:0004568 chitinase activity;[C] GO:0005576 extracellular region;[P] GO:0005975 carbohydrate metabolic process;[P] GO:0006030 chitin metabolic process;[P] GO:0006032 chitin catabolic process;[F] GO:0008061 chitin binding;[P] GO:0008152 metabolic process;[F] GO:0016787 hydrolase activity;[F] …	NO	YES
C. briggsae CBR-CLEC-41 protein	-1.82101	1.39e-13	-1.22297	4.14e-07	0.598097	0.0218991	3	Seq23064;Seq17528;Seq17532	[F] GO:0005488 binding;;[F] GO:0005488 binding;;[F] GO:0005488 binding;	YES	YES
C. briggsae CBR-FLP-17 protein	-0.891671	0.108348	0.107644	0.864982	0.999414	0.057379	1	Seq82997	[P] GO:0007218 neuropeptide signaling pathway;	YES	NO
C. briggsae CBR-GRD-5 protein	0.310895	0.790309	-0.0544706	1	-0.365486	0.71392	1	Seq25747		YES	NO
C. briggsae CBR-MLT-7 protein	0.8188	0.000142387	1.34436	7.89e-11	0.52555	0.0155977	4	Seq28591;Seq22090;Seq51888;Seq12859		YES	YES
C. briggsae CBR-NLP-3 protein	0.324833	0.518427	0.591421	0.148581	0.266551	0.561624	1	Seq45335		YES	NO
C. briggsae CBR-NLP-40 protein	-1.32884	0.00218106	0.196346	0.670035	1.52525	0.000309664	5	Seq27050;Seq9220;Seq9221;Seq9222;Seq39712		YES	YES
C. briggsae CBR-OST-1 protein	-0.0866875	0.739029	0.359273	0.0537893	0.44596	0.0160417	3	Seq55876;Seq79040;Seq2418	[F] GO:0005509 calcium ion binding;;[F] GO:0005509 calcium ion binding;;[F] GO:0005509 calcium ion binding;	YES	YES
C. briggsae CBR-PQN-74 protein	0.495224	0.324189	-0.455095	0.324136	-0.950326	0.0317519	1	Seq82844	[C] GO:0005576 extracellular region;[P] GO:0006030 chitin metabolic process;[F] GO:0008061 chitin binding;	NO	YES
C. briggsae CBR-SBT-1 protein	-0.432736	0.190682	-0.4137	0.177607	0.0190513	0.966377	1	Seq83131	[P] GO:0007218 neuropeptide signaling pathway;[C] GO:0030141 secretory granule;	YES	NO
C. briggsae CBR-TAG-196 protein	-0.127775	0.673805	0.224529	0.324136	0.352304	0.118831	1	Seq77868	[F] GO:0004197 cysteine-type endopeptidase activity;[F] GO:0004869 cysteine-type endopeptidase inhibitor activity;[P] GO:0006508 proteolysis;[F] GO:0008233 peptidase activity;[F] GO:0008234 cysteine-type peptidase activity;[F] GO:0016787 hydrolase activity;	YES	NO
C. briggsae CBR-TAG-225 protein	-0.0137838	0.981372	0.926826	1.2e-05	0.940606	9.7e-06	1	Seq4574	[F] GO:0005515 protein binding;[C] GO:0005578 proteinaceous extracellular matrix;[F] GO:0008191 metalloendopeptidase inhibitor activity;	YES	YES
C. briggsae CBR-TAG-234 protein	-0.46712	0.352847	0.975765	0.0225928	1.44289	0.000712444	1	Seq51413		YES	YES
C. briggsae CBR-TOH-1 protein	0.660143	0.295635	-0.946149	0.0967492	-1.60627	0.00416672	2	Seq61690;Seq28164		YES	YES
C. briggsae CBR-TTR-41 protein	0.543102	0.0396216	1.85973	3.7e-15	1.31659	2.79e-08	3	Seq29827;Seq83226;Seq40351		YES	YES
C. briggsae CBR-TTR-44 protein	-2.75132	4.38e-51	-2.95978	7.6e-59	-0.208441	0.304342	5	Seq45431;Seq46229;Seq19571;Seq19570;Seq19572		YES	YES
C. briggsae CBR-TTR-48 protein	0.417053	0.171933	0.718917	0.00932121	0.301841	0.303142	3	Seq26461;Seq39647;Seq78364		YES	YES
C. briggsae CBR-TTR-5 protein	0.735565	0.00650429	-0.014385	0.965556	-0.749955	0.00440098	4	Seq63658;Seq31251;Seq3987;Seq63321		YES	YES
Carbonic anhydrase like protein 2 precursor	-2.15298	0.00205499	-0.342885	0.631549	1.81107	0.00850368	1	Seq44654	[F] GO:0004089 carbonate dehydratase activity;[C] GO:0005576 extracellular region;[P] GO:0006730 one-carbon metabolic process;[F] GO:0008270 zinc ion binding;	NO	YES
Carboxylesterase family protein	0.059675	0.83117	0.335286	0.0816094	0.27561	0.163	28	Seq62282,Seq21765,Seq11757,Seq43540,Seq57074,Seq4342,Seq1638,Seq52199,Seq51125,Seq17898,Seq60271,Seq44859,Seq6317,Seq6927,Seq24501,Seq45211,Seq62615,Seq1208,Seq32542,Seq52486,Seq26598,Seq25996,Seq45742,Seq77706,Seq84064,Seq17880,Seq17881,Seq17882	[F] GO:0004104 cholinesterase activity;[F] GO:0016787 hydrolase activity;[F] GO:0004104 cholinesterase activity;[F] GO:0016787 hydrolase activity;[F] GO:0004104 cholinesterase activity;[F] GO:0016787 hydrolase activity;[F] GO:0004104 cholinesterase activity;[F] GO:0016787 hydrolase activity;[F] GO:0004104 cholinesterase activity;[F] GO:0016787 hydrolase activity;[F] GO:0004104 cholinesterase acti…	YES	NO
carboxypeptidase A	-0.146844	0.712094	-1.23896	5.95e-06	-1.09208	8.65e-05	1	Seq83086		YES	YES
carboxypeptidase a2	-0.202198	0.41592	0.24009	0.259095	0.442288	0.0349979	3	Seq76839;Seq63419;Seq83050		YES	YES
carboxypeptidase d	-0.571228	0.0125426	-0.314299	0.166258	0.256938	0.279026	3	Seq58803;Seq76192;Seq20805		YES	YES
cathepsin b-like cysteine proteinase 6	-0.689502	0.000308001	0.192844	0.338885	0.882347	2.13e-06	10	Seq8234;Seq8235;Seq77503;Seq39285;Seq63614;Seq59434;Seq57422;Seq58602;Seq63410;Seq29471		YES	YES
cathepsin D-like aspartic protease	-0.25205	0.238122	0.329335	0.0873845	0.581385	0.00212926	8	Seq52164;Seq57766;Seq82658;Seq16998;Seq16999;Seq23954;Seq24234;Seq6218	[F] GO:0004190 aspartic-type endopeptidase activity;[P] GO:0006508 proteolysis;[F] GO:0008233 peptidase activity;[F] GO:0016787 hydrolase activity;;[F] GO:0004190 aspartic-type endopeptidase activity;[P] GO:0006508 proteolysis;[F] GO:0008233 peptidase activity;[F] GO:0016787 hydrolase activity;;[F] GO:0004190 aspartic-type endopeptidase activity;[P] GO:0006508 proteolysis;[F] GO:0008233 peptidase…	YES	YES
cathepsin l	0.135685	0.673805	-0.839569	0.000195329	-0.975252	1.4e-05	4	Seq27399;Seq4524;Seq19539;Seq4525		YES	YES
cathepsin Z1 preproprotein	-0.0588835	0.85224	-0.130445	0.610184	-0.0715603	0.809812	4	Seq63731;Seq61916;Seq42663;Seq3740	[F] GO:0004197 cysteine-type endopeptidase activity;[P] GO:0006508 proteolysis;[F] GO:0008234 cysteine-type peptidase activity;;[F] GO:0004197 cysteine-type endopeptidase activity;[P] GO:0006508 proteolysis;[F] GO:0008234 cysteine-type peptidase activity;;[F] GO:0004197 cysteine-type endopeptidase activity;[P] GO:0006508 proteolysis;[F] GO:0008234 cysteine-type peptidase activity;;[F] GO:0004197 …	YES	NO
cbn-ccg-1 protein	0.331344	0.103099	0.785378	1.54e-05	0.454034	0.0162036	11	Seq6396;Seq79486;Seq22680;Seq41169;Seq78306;Seq59513;Seq2857;Seq15580;Seq57947;Seq53109;Seq54855		YES	YES
cbn-ins-17 protein	-0.664137	0.646518	0.594196	0.668497	1.25912	0.266482	1	Seq54112		YES	NO
CBN-MLTN-9 protein	-0.835709	0.437418	2.63718	0.000220104	3.47319	5.96e-06	2	Seq57502;Seq15366		YES	YES
CBN-SNET-1 protein	-2.41266	2.33e-06	-2.56026	3.31e-07	-0.147155	0.848936	1	Seq82218		YES	YES
CBR-EMB-27 protein	-0.825693	0.00452824	-0.911291	0.00112837	-0.0855663	0.818706	2	Seq52006;Seq78194		YES	YES
cecropin-p2	-0.904206	0.0396562	-1.79011	1.52e-05	-0.885839	0.0400996	3	Seq12928;Seq12929;Seq79624		YES	YES
cement precursor protein 3B variant 1	-0.760033	7.6e-05	-0.581999	0.00231752	0.178039	0.397329	7	Seq76336;Seq16012;Seq16011;Seq52715;Seq18387;Seq18389;Seq28817		YES	YES
cement precursor protein 3B variant 2	0.10572	0.724768	-0.112604	0.636027	-0.218324	0.335498	10	Seq13464;Seq16751;Seq53416;Seq83396;Seq78873;Seq18396;Seq20596;Seq20790;Seq5280;Seq27628		YES	NO
cement precursor protein 3B variant 3	-0.743922	0.000382053	-1.10067	5.59e-08	-0.356738	0.103354	5	Seq84378;Seq45602;Seq4678;Seq19493;Seq4498		YES	YES
cement precursor protein 3B variant 4	-1.20914	0.000382053	-1.35472	4.73e-05	-0.145557	0.728178	1	Seq16013		YES	YES
CG34220	1.52165	0.036418	2.02773	0.00231359	0.504985	0.485823	1	Seq53454	[C] GO:0005576 extracellular region;[P] GO:0006030 chitin metabolic process;[F] GO:0008061 chitin binding;	NO	YES
CO4A2_ASCSU RecName: Full=Collagen alpha-2(IV) chain	-0.287304	0.160208	-0.103103	0.626426	0.184202	0.360105	20	Seq39590;Seq50862;Seq75830;Seq41043;Seq60692;Seq83232;Seq52248;Seq56298;Seq2194;Seq16413;Seq16719;Seq42271;Seq16718;Seq76759;Seq21547;Seq21364;Seq23268;Seq59085;Seq78731;Seq19672	[F] GO:0005201 extracellular matrix structural constituent;[F] GO:0005488 binding;[C] GO:0005576 extracellular region;[C] GO:0005578 proteinaceous extracellular matrix;[C] GO:0005581 collagen;[C] GO:0005604 basement membrane;;[F] GO:0005201 extracellular matrix structural constituent;[F] GO:0005488 binding;[C] GO:0005576 extracellular region;[C] GO:0005578 proteinaceous extracellular matrix;[C] G…	NO	NO
Collagen alpha	0.318051	0.106117	0.283236	0.126701	-0.0348163	0.879386	5	Seq773,Seq21286,Seq50965,Seq83508,Seq27102	[F] GO:0005201 extracellular matrix structural constituent;[F] GO:0005488 binding;[C] GO:0005581 collagen;[F] GO:0005201 extracellular matrix structural constituent;[F] GO:0005488 binding;[C] GO:0005581 collagen;[F] GO:0005201 extracellular matrix structural constituent;[F] GO:0005488 binding;[C] GO:0005581 collagen;[F] GO:0005201 extracellular matrix structural constituent;[F] GO:0005488 binding…	NO	NO
Collagen and Calcium binding EGF domain containing protein	0.564752	0.0132608	2.75195	7.3e-38	2.18718	3e-25	4	Seq39696;Seq56738;Seq61804;Seq50430	[F] GO:0005201 extracellular matrix structural constituent;[F] GO:0005509 calcium ion binding;[C] GO:0005578 proteinaceous extracellular matrix;;[F] GO:0005201 extracellular matrix structural constituent;[F] GO:0005509 calcium ion binding;[C] GO:0005578 proteinaceous extracellular matrix;;[F] GO:0005201 extracellular matrix structural constituent;[F] GO:0005509 calcium ion binding;[C] GO:0005578 …	NO	YES
Collagenase NC10 and Endostatin family protein	-1.75711	0.0116666	2.16258	0.000715293	3.91999	1.15e-08	3	Seq52910;Seq59805;Seq57439	[F] GO:0005198 structural molecule activity;[F] GO:0005488 binding;[P] GO:0007155 cell adhesion;[C] GO:0031012 extracellular matrix;;[F] GO:0005198 structural molecule activity;[F] GO:0005488 binding;[P] GO:0007155 cell adhesion;[C] GO:0031012 extracellular matrix;;[F] GO:0005198 structural molecule activity;[F] GO:0005488 binding;[P] GO:0007155 cell adhesion;[C] GO:0031012 extracellular matrix;	NO	YES
CRE-CLEC-199 protein	-0.286953	0.750585	-0.876811	0.169147	-0.589725	0.387809	2	Seq19502;Seq4510		YES	NO
CRE-DIG-1 protein	-0.627514	0.0262309	-0.251005	0.375885	0.376525	0.184729	8	Seq51040;Seq13500;Seq75645;Seq43140;Seq52772;Seq506;Seq4997;Seq5104		YES	YES
cre-dpy-6 protein	2.06762	5.07e-14	1.26896	4.74e-06	-0.798782	0.00350535	3	Seq7019;Seq63843;Seq45393		YES	YES
CRE-GRSP-2 protein	-0.094087	0.952891	0.145687	0.904571	0.239775	0.83483	1	Seq24265		YES	NO
cre-hot-6 protein	0.92166	0.00362969	0.0732151	0.86288	-0.848477	0.00615595	3	Seq1207;Seq28462;Seq83099		YES	YES
CRE-MEC-5 protein	-0.313446	0.51617	0.579981	0.134573	0.89343	0.0210841	1	Seq44643		YES	YES
cre-ttr-52 protein	-0.649854	0.267696	0.624395	0.235072	1.27428	0.0144058	3	Seq83219;Seq59511;Seq45117		YES	YES
CRE-TTR-6 protein	4.19751	1.55e-07	5.05091	4.21e-11	0.847544	0.197805	2	Seq62303;Seq27716		YES	YES
cuticle collagen 2	0.864261	0.00932069	0.78213	0.0153937	-0.0821893	0.838419	4	Seq1927;Seq81361;Seq84338;Seq58593		YES	YES
cuticlin 1	1.32248	1.12e-07	0.90205	0.000301237	-0.420474	0.10444	8	Seq57194,Seq24396,Seq8812,Seq10861,Seq76526,Seq55504,Seq59053,Seq60312		YES	YES
cuticlin-like family member (cutl-26)	0.40373	0.704539	-0.0263736	1	-0.430184	0.617681	2	Seq25149;Seq82623		YES	NO
cuticular protein 47Ef	0.198041	0.380864	0.0777734	0.712387	-0.120268	0.590586	8	Seq59129;Seq27854;Seq42366;Seq4371;Seq78262;Seq23032;Seq43657;Seq19198		YES	NO
cysteine-rich with egf-like domain protein 2	-0.407385	0.0446609	-0.401029	0.0387638	0.00635886	0.980456	5	Seq40618;Seq18211;Seq2029;Seq27993;Seq77423		YES	YES
DAN domain containing protein	-0.901376	0.0481437	-1.13046	0.00877858	-0.229018	0.671266	2	Seq83210;Seq1448		YES	YES
db module family protein	-0.24883	0.327181	-0.313307	0.163504	-0.0644726	0.818706	14	Seq76129,Seq11342,Seq1483,Seq52600,Seq9133,Seq78330,Seq51993,Seq54497,Seq56914,Seq28352,Seq42945,Seq18506,Seq42946,Seq54999		YES	NO
DOMON domain containing protein	0.707435	0.0127888	1.52479	6.01e-09	0.817298	0.00231239	2	Seq77261,Seq44427	[F] GO:0004500 dopamine beta-monooxygenase activity;[P] GO:0006548 histidine catabolic process;	YES	YES
ectonucleoside triphosphate diphosphohydrolase 5-like isoform 1	0.072121	0.820788	-0.983263	2.57e-06	-1.05538	4.8e-07	2	Seq29143;Seq43654		YES	YES
EGF-like domain containing protein	-0.622309	0.00700851	0.112876	0.650061	0.73519	0.000958534	2	Seq42069;Seq78879		YES	YES
ES2 protein	0.0621288	0.856986	-0.240839	0.361902	-0.302967	0.255507	5	Seq76301;Seq697;Seq55327;Seq23014;Seq77544		YES	NO
esophageal gland cell secretory protein 11	-0.15021	0.723346	0.3811	0.219824	0.53131	0.0857637	4	Seq59021;Seq9574;Seq9573;Seq28909		YES	NO
esophageal gland cell secretory protein 3	-0.247782	0.811889	-1.94181	0.00641725	-1.69396	0.0184829	2	Seq25144;Seq24609	[P] GO:0045454 cell redox homeostasis;;[P] GO:0045454 cell redox homeostasis;	YES	YES
excretory/secretory C-type lectin TES-32	1.01569	1.47e-05	-0.786544	0.000888554	-1.80223	5e-15	4	Seq43664;Seq25305;Seq78165;Seq39678	[F] GO:0005488 binding;[C] GO:0005529 ;;[F] GO:0005488 binding;[C] GO:0005529 ;;[F] GO:0005488 binding;[C] GO:0005529 ;;[F] GO:0005488 binding;[C] GO:0005529 ;	YES	YES
extracellular Cu/Zn-superoxide dismutase	-1.41745	3.11e-08	1.1955	7.05e-07	2.61299	9.99e-26	1	Seq45230	[F] GO:0004784 superoxide dismutase activity;[P] GO:0006801 superoxide metabolic process;[F] GO:0016491 oxidoreductase activity;[F] GO:0046872 metal ion binding;[P] GO:0055114 oxidation-reduction process;	YES	YES
FARP_ASCSU RecName: Full=FMRFamide-like neuropeptides	0.504079	0.0581523	0.495513	0.0500037	-0.0085811	0.980456	2	Seq39773;Seq76252	[C] GO:0005576 extracellular region;[P] GO:0007218 neuropeptide signaling pathway;;[C] GO:0005576 extracellular region;[P] GO:0007218 neuropeptide signaling pathway;	NO	NO
fatty acid retinoid binding protein 2	1.19455	3.09e-05	0.465152	0.117231	-0.72945	0.0108871	4	Seq28507;Seq57853;Seq20561;Seq20562	[F] GO:0008289 lipid binding;;[F] GO:0008289 lipid binding;;[F] GO:0008289 lipid binding;;[F] GO:0008289 lipid binding;	YES	YES
fatty-acid and retinol-binding protein 1	-0.812419	2.93e-05	-0.675089	0.000452234	0.13733	0.537997	10	Seq79200,Seq62176,Seq2574,Seq44950,Seq44667,Seq52782,Seq84251,Seq37746,Seq13861,Seq45530		YES	YES
Fibronectin type III domain containing protein	0.137505	0.829151	0.226954	0.631549	0.089434	0.867595	5	Seq61065;Seq63094;Seq63104;Seq25874;Seq5048	[C] GO:0005576 extracellular region;[F] GO:0030414 peptidase inhibitor activity;;[C] GO:0005576 extracellular region;[F] GO:0030414 peptidase inhibitor activity;;[C] GO:0005576 extracellular region;[F] GO:0030414 peptidase inhibitor activity;;[C] GO:0005576 extracellular region;[F] GO:0030414 peptidase inhibitor activity;;[C] GO:0005576 extracellular region;[F] GO:0030414 peptidase inhibitor acti…	NO	NO
Fukutin	0.400658	0.100702	-0.466723	0.0405677	-0.867381	8.78e-05	9	Seq28088;Seq23739;Seq15578;Seq2856;Seq15577;Seq45801;Seq59720;Seq83534;Seq62946		YES	YES
GA22995	-0.78873	0.118089	-1.71037	0.000235236	-0.921535	0.0586136	2	Seq10233;Seq10232	[C] GO:0005576 extracellular region;[P] GO:0006030 chitin metabolic process;[F] GO:0008061 chitin binding;;[C] GO:0005576 extracellular region;[P] GO:0006030 chitin metabolic process;[F] GO:0008061 chitin binding;	NO	YES
GA27272	-0.55393	0.00934545	0.504198	0.0148676	1.05813	1.33e-07	2	Seq16841;Seq62231		YES	YES
GA28568	-0.192197	0.444385	-0.652447	0.00139573	-0.460247	0.0288089	5	Seq3196;Seq10388;Seq78391;Seq57756;Seq43055	[C] GO:0005576 extracellular region;[P] GO:0006030 chitin metabolic process;[F] GO:0008061 chitin binding;;[C] GO:0005576 extracellular region;[P] GO:0006030 chitin metabolic process;[F] GO:0008061 chitin binding;;[C] GO:0005576 extracellular region;[P] GO:0006030 chitin metabolic process;[F] GO:0008061 chitin binding;;[C] GO:0005576 extracellular region;[P] GO:0006030 chitin metabolic process;[F…	NO	YES
gastric triacylglycerol lipase	0.255353	0.790309	1.01666	0.12562	0.761185	0.266482	1	Seq52858		YES	NO
GE20182	-0.801219	0.000492508	-1.28898	6.2e-09	-0.487745	0.0399264	2	Seq1654;Seq81826	[C] GO:0005576 extracellular region;[P] GO:0006030 chitin metabolic process;[F] GO:0008061 chitin binding;;[C] GO:0005576 extracellular region;[P] GO:0006030 chitin metabolic process;[F] GO:0008061 chitin binding;	NO	YES
GG16785	-0.91216	0.357967	-1.17967	0.173416	-0.266656	0.82031	1	Seq8555	[C] GO:0005576 extracellular region;[P] GO:0006030 chitin metabolic process;[F] GO:0008061 chitin binding;	NO	NO
GG25239	-1.30394	0.00171395	-1.97066	1.11e-06	-0.666579	0.129165	1	Seq18973	[C] GO:0005576 extracellular region;[P] GO:0006030 chitin metabolic process;[F] GO:0008061 chitin binding;[C] GO:0016020 membrane;[C] GO:0016021 integral to membrane;	NO	YES
GG25361, isoform B	-3.46059	2.5e-06	-7.29245	6.22e-14	-3.82108	0.000444108	1	Seq10238	[C] GO:0005576 extracellular region;[P] GO:0006030 chitin metabolic process;[F] GO:0008061 chitin binding;	NO	YES
GI11576	-0.0808247	0.820008	-0.416236	0.0816094	-0.335406	0.172176	2	Seq8245;Seq45546	[C] GO:0005576 extracellular region;[P] GO:0006030 chitin metabolic process;[F] GO:0008061 chitin binding;;[C] GO:0005576 extracellular region;[P] GO:0006030 chitin metabolic process;[F] GO:0008061 chitin binding;	NO	NO
GI14846	-0.546445	0.0154826	-0.62993	0.00346647	-0.0834712	0.771353	2	Seq39592;Seq4643	[C] GO:0005576 extracellular region;[P] GO:0006030 chitin metabolic process;[F] GO:0008061 chitin binding;;[C] GO:0005576 extracellular region;[P] GO:0006030 chitin metabolic process;[F] GO:0008061 chitin binding;	NO	YES
GI22470	0.794402	0.0200702	0.402421	0.240898	-0.392013	0.256701	1	Seq51552	[C] GO:0005576 extracellular region;[P] GO:0006030 chitin metabolic process;[F] GO:0008061 chitin binding;	NO	YES
gilt-like protein	2.15364	1.08e-21	1.55382	5.11e-12	-0.599893	0.00827344	1	Seq76962		YES	YES
GJ10070	-0.18664	0.594292	-0.726604	0.00620548	-0.539948	0.0486046	1	Seq40119	[C] GO:0005576 extracellular region;[P] GO:0006030 chitin metabolic process;[F] GO:0008061 chitin binding;	NO	YES
GJ11255	-1.69752	9.77e-09	-1.26265	1.29e-05	0.434934	0.172142	3	Seq39974;Seq1672;Seq18970	[C] GO:0005576 extracellular region;[P] GO:0006030 chitin metabolic process;[F] GO:0008061 chitin binding;;[C] GO:0005576 extracellular region;[P] GO:0006030 chitin metabolic process;[F] GO:0008061 chitin binding;;[C] GO:0005576 extracellular region;[P] GO:0006030 chitin metabolic process;[F] GO:0008061 chitin binding;	NO	YES
GJ11408	0.229334	0.479939	1.27089	4.48e-07	1.04154	4.19e-05	1	Seq63193	[C] GO:0005576 extracellular region;[P] GO:0006030 chitin metabolic process;[F] GO:0008061 chitin binding;	NO	YES
GK10515	-1.04643	0.295635	-3.04611	0.0016922	-1.99636	0.0588238	2	Seq53374;Seq18738	[C] GO:0005576 extracellular region;[P] GO:0006030 chitin metabolic process;[F] GO:0008061 chitin binding;;[C] GO:0005576 extracellular region;[P] GO:0006030 chitin metabolic process;[F] GO:0008061 chitin binding;	NO	YES
GK17254	-1.75133	5.4e-12	2.04389	4.12e-17	3.79526	4.64e-48	1	Seq52756	[C] GO:0005576 extracellular region;[P] GO:0006030 chitin metabolic process;[F] GO:0008061 chitin binding;	NO	YES
GK19787	-0.190108	0.832673	-2.09929	0.000455857	-1.90882	0.00185285	3	Seq4658;Seq4951;Seq20601	[C] GO:0005576 extracellular region;[P] GO:0006030 chitin metabolic process;[F] GO:0008061 chitin binding;;[C] GO:0005576 extracellular region;[P] GO:0006030 chitin metabolic process;[F] GO:0008061 chitin binding;;[C] GO:0005576 extracellular region;[P] GO:0006030 chitin metabolic process;[F] GO:0008061 chitin binding;	NO	YES
Glycosyl hydrolases family 18 protein	-0.203196	0.673805	1.49906	2.87e-06	1.70224	1.47e-07	1	Seq76807	[F] GO:0003824 catalytic activity;[F] GO:0004553 hydrolase activity, hydrolyzing O-glycosyl compounds;[F] GO:0004568 chitinase activity;[P] GO:0005975 carbohydrate metabolic process;[P] GO:0006032 chitin catabolic process;[F] GO:0016787 hydrolase activity;[F] GO:0043169 cation binding;	YES	YES
GPI-anchor transamidase	-0.015839	0.994264	-0.236966	0.788199	-0.2211	0.818706	1	Seq83032	[F] GO:0004197 cysteine-type endopeptidase activity;[P] GO:0006508 proteolysis;	YES	NO
granulin	1.00353	3.85e-06	0.56361	0.0108316	-0.439936	0.0504577	2	Seq3182;Seq5126		YES	YES
growth arrest-specific protein 1-like protein	-0.470365	0.576042	2.50719	1.6e-05	2.97751	5.86e-07	1	Seq45289		YES	YES
heat shock 70 kda protein c	-0.652515	0.000225353	-1.25791	1.24e-13	-0.605397	0.0005607	12	Seq76668;Seq4241;Seq55478;Seq51556;Seq25456;Seq76364;Seq43103;Seq17197;Seq17198;Seq20297;Seq20296;Seq20295		YES	YES
hemicentin-1	-0.138389	1	0.66423	0.644654	0.802264	0.629162	1	Seq52506		YES	NO
hemicentin-2	-0.554552	0.068228	-0.176976	0.57974	0.377592	0.208976	6	Seq7268;Seq6805;Seq63765;Seq44606;Seq45203;Seq58636		YES	NO
hemoglobin, partial	2.77339	3.07e-45	0.206826	0.337907	-2.56658	7.77e-40	2	Seq41872;Seq54042		YES	YES
hypotetical protein, conserved	-0.814506	0.000227363	-0.884792	4.08e-05	-0.0702727	0.812007	4	Seq17045;Seq46263;Seq7104;Seq63110	[F] GO:0005515 protein binding;[F] GO:0008270 zinc ion binding;[F] GO:0046872 metal ion binding;;[F] GO:0005515 protein binding;[F] GO:0008270 zinc ion binding;[F] GO:0046872 metal ion binding;;[F] GO:0005515 protein binding;[F] GO:0008270 zinc ion binding;[F] GO:0046872 metal ion binding;;[F] GO:0005515 protein binding;[F] GO:0008270 zinc ion binding;[F] GO:0046872 metal ion binding;	YES	YES
immunoglobulin domain-containing protein	-0.0798841	0.885795	0.701524	0.0692311	0.781395	0.0450901	3	Seq5871;Seq44369;Seq13652		YES	YES
integrin beta-like protein	-0.100499	0.739029	0.541759	0.0108059	0.642257	0.00246851	2	Seq53443;Seq82825		YES	YES
Laminin family	0.136065	0.572045	0.369511	0.0495786	0.233445	0.234126	17	Seq5324,Seq75989,Seq76519,Seq16230,Seq59019,Seq22572,Seq24796,Seq21960,Seq42450,Seq30165,Seq78246,Seq24137,Seq17138,Seq17139,Seq17140,Seq43111,Seq57735	[C] GO:0005578 proteinaceous extracellular matrix;[C] GO:0005578 proteinaceous extracellular matrix;[C] GO:0005578 proteinaceous extracellular matrix;[P] GO:0007155 cell adhesion;[C] GO:0031012 extracellular matrix;[C] GO:0005604 basement membrane;[P] GO:0007155 cell adhesion;[C] GO:0031012 extracellular matrix;[C] GO:0005604 basement membrane;[P] GO:0007155 cell adhesion;[C] GO:0031012 extracell…	YES	YES
larval allergen	0.189446	0.90384	1.28787	0.0739791	1.09798	0.137253	2	Seq60685;Seq60636		YES	NO
Leucine Rich Repeat family protein	-0.0872021	0.807142	-0.511483	0.0331917	-0.424276	0.0852258	6	Seq6782,Seq61634,Seq43354,Seq26958,Seq2223,Seq17679	[F] GO:0005515 protein binding;[F] GO:0005515 protein binding;	YES	YES
Lipase family protein	0.0581552	0.832673	-1.19912	4.82e-11	-1.25727	5.66e-12	6	Seq24119,Seq2768,Seq19090,Seq54254,Seq77346,Seq62696	[F] GO:0004806 triglyceride lipase activity;[P] GO:0006629 lipid metabolic process;[F] GO:0016787 hydrolase activity;[F] GO:0004806 triglyceride lipase activity;[P] GO:0006629 lipid metabolic process;[F] GO:0016787 hydrolase activity;[F] GO:0004806 triglyceride lipase activity;[P] GO:0006629 lipid metabolic process;[F] GO:0016787 hydrolase activity;[F] GO:0004806 triglyceride lipase activity;[P] …	YES	YES
lustrin A	0.364412	0.739029	-3.33343	0.000160472	-3.69551	1.97e-05	1	Seq26399	[C] GO:0005576 extracellular region;[F] GO:0030414 peptidase inhibitor activity;	NO	YES
macrophage metalloelastase	-0.457118	0.195354	1.01965	0.000789383	1.47677	1.26e-06	10	Seq77181;Seq40750;Seq61338;Seq57911;Seq77789;Seq62452;Seq55596;Seq50978;Seq50981;Seq63442		YES	YES
Major allergen Ani s 1	1.58675	3.57e-16	-2.01342	1.45e-24	-3.60015	6.51e-70	2	Seq55602;Seq41105	[F] GO:0004867 serine-type endopeptidase inhibitor activity;[C] GO:0005576 extracellular region;[F] GO:0030414 peptidase inhibitor activity;;[F] GO:0004867 serine-type endopeptidase inhibitor activity;[C] GO:0005576 extracellular region;[F] GO:0030414 peptidase inhibitor activity;	YES	YES
major pepsin inhibitor 3	0.314622	0.201466	0.695308	0.00155045	0.380685	0.0972708	12	Seq78869;Seq60928;Seq26325;Seq79478;Seq80043;Seq22133;Seq79644;Seq55342;Seq50275;Seq17710;Seq54815;Seq55078		YES	YES
maltase- intestinal	-0.163225	0.575942	-0.737886	0.000856947	-0.574656	0.0110136	8	Seq59138;Seq51749;Seq11515;Seq51399;Seq53619;Seq3933;Seq84314;Seq51337		YES	YES
matrix metalloproteinase 1 isoform 2	-0.111773	0.93846	0.0274404	0.995312	0.139233	0.914964	1	Seq60349	[F] GO:0004222 metalloendopeptidase activity;[F] GO:0005509 calcium ion binding;[P] GO:0006508 proteolysis;[P] GO:0008152 metabolic process;[F] GO:0008233 peptidase activity;[F] GO:0008237 metallopeptidase activity;[F] GO:0008270 zinc ion binding;[F] GO:0016787 hydrolase activity;[C] GO:0031012 extracellular matrix;[F] GO:0046872 metal ion binding;	NO	NO
matrix metalloproteinase-14	0.0366106	0.913275	-0.701814	0.00156325	-0.738419	0.000931889	4	Seq5802;Seq17335;Seq28041;Seq81288		YES	YES
Matrixin family protein	0.3788	0.114624	0.372504	0.0969121	-0.00630028	0.982497	6	Seq52964,Seq78430,Seq83147,Seq25576,Seq27155,Seq3878	[F] GO:0004222 metalloendopeptidase activity;[P] GO:0006508 proteolysis;[F] GO:0008233 peptidase activity;[F] GO:0008237 metallopeptidase activity;[F] GO:0008270 zinc ion binding;[F] GO:0016787 hydrolase activity;[C] GO:0031012 extracellular matrix;[F] GO:0046872 metal ion binding;[F] GO:0004222 metalloendopeptidase activity;[P] GO:0006508 proteolysis;[F] GO:0008233 peptidase activity;[F] GO:0008…	NO	NO
Micro-fibrillar-associated protein 1 C-terminus containing protein	-0.00843642	0.98827	0.205096	0.324109	0.213532	0.308865	8	Seq78526;Seq2450;Seq2449;Seq53085;Seq25419;Seq25098;Seq21393;Seq23189	[F] GO:0003711 transcription elongation regulator activity;[C] GO:0005576 extracellular region;[P] GO:0032968 positive regulation of transcription elongation from RNA polymerase II promoter;;[F] GO:0003711 transcription elongation regulator activity;[C] GO:0005576 extracellular region;[P] GO:0032968 positive regulation of transcription elongation from RNA polymerase II promoter;;[F] GO:0003711 tr…	NO	NO
mp1	0.599032	0.0351322	0.459627	0.0933882	-0.139425	0.671266	2	Seq41077;Seq78342	[F] GO:0004222 metalloendopeptidase activity;[P] GO:0006508 proteolysis;[F] GO:0008233 peptidase activity;[F] GO:0008237 metallopeptidase activity;[F] GO:0008270 zinc ion binding;[F] GO:0016787 hydrolase activity;[F] GO:0046872 metal ion binding;;[F] GO:0004222 metalloendopeptidase activity;[P] GO:0006508 proteolysis;[F] GO:0008233 peptidase activity;[F] GO:0008237 metallopeptidase activity;[F] G…	YES	YES
Mucin-like protein	-0.105079	0.790309	-2.09999	9.66e-16	-1.99485	3.11e-14	4	Seq6043,Seq16727,Seq16723,Seq16725	[C] GO:0005576 extracellular region;[P] GO:0006030 chitin metabolic process;[F] GO:0008061 chitin binding;[F] GO:0004553 hydrolase activity, hydrolyzing O-glycosyl compounds;[C] GO:0005576 extracellular region;[P] GO:0005975 carbohydrate metabolic process;[F] GO:0030248 cellulose binding;[F] GO:0004553 hydrolase activity, hydrolyzing O-glycosyl compounds;[C] GO:0005576 extracellular region;[P] GO…	NO	YES
n-acylethanolamine-hydrolyzing acid amidase	0.320853	0.284715	-0.403402	0.134573	-0.724255	0.00577145	2	Seq5791;Seq23339		YES	YES
neutral alpha-glucosidase ab	-1.32482	0.373411	-0.582758	0.710017	0.745987	0.723135	1	Seq16340		YES	NO
onchocystatin	0.0228613	0.944164	0.107847	0.631549	0.0849859	0.728178	9	Seq9269;Seq9273;Seq58750;Seq45600;Seq6237;Seq23564;Seq1368;Seq23676;Seq78579		YES	NO
Palmitoyl-protein thioesterase 1 precursor	-0.712654	0.000375999	-0.825342	2.37e-05	-0.112682	0.642947	2	Seq84326;Seq1350	[P] GO:0006464 cellular protein modification process;[F] GO:0008474 palmitoyl-(protein) hydrolase activity;;[P] GO:0006464 cellular protein modification process;[F] GO:0008474 palmitoyl-(protein) hydrolase activity;	YES	YES
papilin	-1.34832	1.97e-14	-0.364329	0.0495786	0.983997	2.79e-08	17	Seq51298,Seq51201,Seq62272,Seq53376,Seq44280,Seq55209,Seq23489,Seq23402,Seq55108,Seq22836,Seq25704,Seq3599,Seq42878,Seq3566,Seq17287,Seq42533,Seq38835		YES	YES
parasitic stage specific protein 1	1.53217	0.00820812	-0.689138	0.247791	-2.22135	8.95e-05	3	Seq77051;Seq27179;Seq29421		YES	YES
pepsin inhibitor 3 - pig roundworm	1.31601	5.19e-09	1.88365	1.61e-17	0.567637	0.0141087	7	Seq1284;Seq23734;Seq25010;Seq25685;Seq53980;Seq55205;Seq77293		YES	YES
Peptidase dimerisation domain containing protein	-1.06414	3.5e-05	-0.613707	0.0171886	0.450453	0.0941371	2	Seq22616;Seq43241	[F] GO:0005515 protein binding;[P] GO:0008152 metabolic process;[F] GO:0016787 hydrolase activity;;[F] GO:0005515 protein binding;[P] GO:0008152 metabolic process;[F] GO:0016787 hydrolase activity;	YES	YES
Peptidase family M28 containing protein	0.16455	0.641556	-0.345559	0.189967	-0.510108	0.0510265	5	Seq55567;Seq55100;Seq26387;Seq28677;Seq78523	[P] GO:0006508 proteolysis;[F] GO:0008233 peptidase activity;;[P] GO:0006508 proteolysis;[F] GO:0008233 peptidase activity;;[P] GO:0006508 proteolysis;[F] GO:0008233 peptidase activity;;[P] GO:0006508 proteolysis;[F] GO:0008233 peptidase activity;;[P] GO:0006508 proteolysis;[F] GO:0008233 peptidase activity;	YES	NO
peptidyl-prolyl cis-trans isomerase fkbp2	0.110051	0.80694	-0.19927	0.552569	-0.309321	0.330546	1	Seq13285		YES	NO
peptidyl-prolyl cis-trans isomerase fkbp9	0.00031893	1	0.938145	4.77e-06	0.937823	5.31e-06	2	Seq43045;Seq62981		YES	YES
peroxidasin-like protein	-0.434125	0.478769	1.86926	9.45e-05	2.30338	1.99e-06	2	Seq11003;Seq57175		YES	YES
phospholipase a2-like protein	-0.824693	4.62e-05	-0.212143	0.324109	0.612556	0.00268889	3	Seq25478,Seq83487,Seq79396		YES	YES
phospholipase b-like 2	-0.793783	0.0223025	-0.308235	0.376319	0.485574	0.165658	12	Seq2405;Seq40190;Seq10474;Seq10473;Seq1077;Seq77523;Seq63114;Seq60528;Seq51794;Seq56770;Seq63597;Seq63974		YES	YES
phospholipase b-like 3	0.192507	0.471509	-0.457788	0.0366481	-0.650294	0.00257216	3	Seq55906;Seq6089;Seq39415		YES	YES
phospholipase ddhd1	0.939448	0.000281691	-0.0559206	0.864982	-0.995381	8.95e-05	5	Seq22021;Seq51660;Seq58240;Seq78950;Seq55193		YES	YES
procollagen- -oxoglutarate 5-dioxygenase	-0.499972	0.036418	-0.107649	0.668497	0.392329	0.0942796	14	Seq10298;Seq13326;Seq61566;Seq44275;Seq83064;Seq22140;Seq77418;Seq53412;Seq51859;Seq57375;Seq58156;Seq22110;Seq20546;Seq43792		YES	YES
prolyl carboxy peptidase like protein 5	-0.0493775	0.854678	-1.01479	6.06e-08	-0.965408	3.14e-07	15	Seq14424;Seq44414;Seq82975;Seq15664;Seq41866;Seq24098;Seq23689;Seq75695;Seq4598;Seq75872;Seq26899;Seq78138;Seq44547;Seq20405;Seq61141		YES	YES
Protein ASP-2, isoform b	0.0827885	0.885795	0.384181	0.34857	0.301378	0.496501	9	Seq57615;Seq52275;Seq23834;Seq42735;Seq56883;Seq53290;Seq55103;Seq5551;Seq29372	[F] GO:0004190 aspartic-type endopeptidase activity;[P] GO:0006508 proteolysis;[F] GO:0008233 peptidase activity;[F] GO:0016787 hydrolase activity;;[F] GO:0004190 aspartic-type endopeptidase activity;[P] GO:0006508 proteolysis;[F] GO:0008233 peptidase activity;[F] GO:0016787 hydrolase activity;;[F] GO:0004190 aspartic-type endopeptidase activity;[P] GO:0006508 proteolysis;[F] GO:0008233 peptidase…	YES	NO
Protein ASP-6	-0.840806	0.443124	2.0334	0.0105609	2.87454	0.000529504	1	Seq52743	[F] GO:0004190 aspartic-type endopeptidase activity;[F] GO:0005515 protein binding;[C] GO:0005576 extracellular region;[P] GO:0006508 proteolysis;[P] GO:0008219 cell death;[F] GO:0008233 peptidase activity;[F] GO:0016787 hydrolase activity;	NO	YES
protein ASU_00539	0.473715	0.537333	-0.341433	0.620689	-0.815175	0.197805	1	Seq6710		YES	NO
protein ASU_01293	-1.22652	0.20441	-1.11523	0.214686	0.111668	0.952322	1	Seq41404		YES	NO
protein ASU_02187	-0.299077	0.739029	-0.789406	0.236272	-0.490193	0.503748	2	Seq32016;Seq76420		YES	NO
protein ASU_03062	0.24352	0.790309	0.353356	0.610184	0.109785	0.899531	1	Seq45254		YES	NO
protein ASU_03212	0.771274	0.013763	0.611968	0.0468676	-0.159332	0.667564	1	Seq45948		YES	YES
protein ASU_04476	-0.231011	0.848573	-2.67831	0.00191493	-2.44567	0.00566763	1	Seq6822		YES	YES
protein ASU_05369	1.00646	0.202756	1.26188	0.0692311	0.25463	0.786002	1	Seq41483		YES	NO
protein ASU_05371	-1.04021	1.21e-05	-1.60358	4.44e-12	-0.563343	0.022417	4	Seq45853;Seq83372;Seq9845;Seq1543		YES	YES
protein ASU_06456	0.0202391	0.981372	-0.388369	0.25687	-0.4086	0.247614	1	Seq81684		YES	NO
protein ASU_06515	-1.15441	0.00208733	-1.83209	4.56e-07	-0.677585	0.0852258	1	Seq83137		YES	YES
protein ASU_06870	-1.99842	0.105851	0.599855	0.612082	2.601	0.022417	1	Seq55370		YES	YES
protein ASU_06999	-1.43578	0.0736519	0.593331	0.435637	2.0297	0.00619154	1	Seq45309		YES	YES
protein ASU_07010	-0.414207	0.118089	-1.16493	1e-06	-0.750701	0.00239766	4	Seq76542;Seq77173;Seq25744;Seq24714		YES	YES
protein ASU_07115	0.120827	0.854678	0.844907	0.0660944	0.724052	0.124331	12	Seq62253;Seq37663;Seq26428;Seq48663;Seq40996;Seq50840;Seq53828;Seq61524;Seq62843;Seq56097;Seq50957;Seq62672		YES	NO
protein ASU_07223	-5.38727	0.0228165	1.34814	0.175729	6.85629	9.04e-05	1	Seq56045		YES	YES
protein ASU_07519	-0.2567	0.438781	-0.267318	0.34857	-0.0106075	0.980456	3	Seq11030;Seq56123;Seq83053		YES	NO
protein ASU_08537	1.03044	3.73e-05	1.23842	3.53e-07	0.207941	0.448781	3	Seq6806;Seq50452;Seq61889		YES	YES
protein ASU_08973	1.01601	0.00554523	-0.440699	0.241806	-1.45673	3.94e-05	3	Seq29411;Seq873;Seq77071		YES	YES
protein ASU_09705	-2.96973	8.17e-05	-0.97176	0.164118	1.99936	0.00959818	4	Seq47981;Seq62023;Seq47982;Seq59613		YES	YES
protein ASU_10203	-0.0776798	0.832673	0.0445263	0.895976	0.122206	0.709987	3	Seq5936;Seq26655;Seq18728		YES	NO
protein ASU_10542	-0.0540976	0.867677	0.600111	0.0084459	0.654206	0.00420583	3	Seq58851;Seq2882;Seq78017		YES	YES
protein ASU_11396	-0.915358	0.374379	0.961974	0.259095	1.87756	0.0288089	1	Seq62083		YES	YES
protein ASU_11665	0.533333	0.152181	0.863354	0.0108057	0.329983	0.361476	3	Seq5886;Seq45182;Seq56233		YES	YES
protein ASU_11771	0.972754	0.00957621	-0.0270747	0.957146	-0.999843	0.00615595	2	Seq29481;Seq41561		YES	YES
protein ASU_12270	0.965049	0.0117842	0.455992	0.240898	-0.509115	0.185254	1	Seq417		YES	YES
protein ASU_12281	-0.0750471	0.930631	0.952284	0.0597069	1.02729	0.0433879	2	Seq45688;Seq54791		YES	YES
protein ASU_14719	0.36186	0.699187	-1.05222	0.12562	-1.414	0.040096	1	Seq78230		YES	YES
protein ASU_14942	0.0288155	0.994264	0.477214	0.502357	0.448344	0.54268	3	Seq54614;Seq82958;Seq39029		YES	NO
Protein ATX-2, isoform b	0.231266	0.673805	0.810334	0.0360659	0.579033	0.142538	1	Seq51813		YES	YES
Protein B0403.3	-1.75757	0.0400103	-0.0858576	0.943761	1.67265	0.0450901	1	Seq45163	[C] GO:0005576 extracellular region;	NO	YES
protein Bm1_43820	2.22133	0.00172459	0.316819	0.700365	-1.90524	0.00581291	1	Seq79898		YES	YES
Protein C07E3.9	-0.473123	0.114795	0.673274	0.0124692	1.14641	1.67e-05	5	Seq26826;Seq13739;Seq43230;Seq55252;Seq6536	[F] GO:0004623 phospholipase A2 activity;[F] GO:0005509 calcium ion binding;[P] GO:0006644 phospholipid metabolic process;[P] GO:0016042 lipid catabolic process;;[F] GO:0004623 phospholipase A2 activity;[F] GO:0005509 calcium ion binding;[P] GO:0006644 phospholipid metabolic process;[P] GO:0016042 lipid catabolic process;;[F] GO:0004623 phospholipase A2 activity;[F] GO:0005509 calcium ion binding…	YES	YES
Protein C08G9,2	-7.89977	3.11e-05	-3.19059	0.00477907	4.83585	0.0855348	1	Seq13049	[F] GO:0004857 enzyme inhibitor activity;[F] GO:0004867 serine-type endopeptidase inhibitor activity;[C] GO:0005576 extracellular region;[F] GO:0030414 peptidase inhibitor activity;	NO	YES
Protein C17F4.7	1.51063	0.00676435	1.33548	0.0127515	-0.175489	0.803911	1	Seq57218		YES	YES
Protein C26D10.6, isoform a	-1.55602	0.00100898	-0.188919	0.709518	1.36722	0.00352335	3	Seq1827;Seq45453;Seq60503		YES	YES
Protein C31B8.8	-0.494321	0.0623035	-0.879953	0.000320627	-0.385625	0.137253	2	Seq6107;Seq4355	[F] GO:0004222 metalloendopeptidase activity;[F] GO:0005509 calcium ion binding;[P] GO:0006508 proteolysis;[P] GO:0008152 metabolic process;[F] GO:0008233 peptidase activity;[F] GO:0008237 metallopeptidase activity;[F] GO:0008270 zinc ion binding;[F] GO:0016787 hydrolase activity;[C] GO:0031012 extracellular matrix;[F] GO:0046872 metal ion binding;;[F] GO:0004222 metalloendopeptidase activity;[F]…	NO	YES
Protein C34B7.1	-1.11164	0.00284339	-1.13794	0.00161139	-0.0262269	0.962392	2	Seq61153;Seq77763		YES	YES
Protein C34E7,4	0.12117	0.651936	-0.594455	0.00192553	-0.715624	0.000177783	6	Seq439;Seq8972;Seq56149;Seq24285;Seq28692;Seq26229	[P] GO:0040011 locomotion;[P] GO:0040018 positive regulation of multicellular organism growth;;[P] GO:0040011 locomotion;[P] GO:0040018 positive regulation of multicellular organism growth;;[P] GO:0040011 locomotion;[P] GO:0040018 positive regulation of multicellular organism growth;;[P] GO:0040011 locomotion;[P] GO:0040018 positive regulation of multicellular organism growth;;[P] GO:0040011 loco…	YES	YES
Protein C39E9.8, isoform b	0.822597	0.00383439	-0.577533	0.0441081	-1.40013	3.14e-07	6	Seq45023;Seq30887;Seq30657;Seq76184;Seq13810;Seq22212		YES	YES
Protein C45G9.13	-0.476904	0.554324	-1.48425	0.0197455	-1.00708	0.132062	1	Seq6697		YES	YES
Protein C50B6,7	-0.206894	0.489909	0.161708	0.553171	0.368602	0.142908	7	Seq42584;Seq76491;Seq21847;Seq52161;Seq41363;Seq53950;Seq62556	[F] GO:0003824 catalytic activity;[P] GO:0005975 carbohydrate metabolic process;[P] GO:0008152 metabolic process;[F] GO:0016787 hydrolase activity;[F] GO:0016798 hydrolase activity, acting on glycosyl bonds;[F] GO:0043169 cation binding;;[F] GO:0003824 catalytic activity;[P] GO:0005975 carbohydrate metabolic process;[P] GO:0008152 metabolic process;[F] GO:0016787 hydrolase activity;[F] GO:0016798…	YES	NO
protein CAEBREN_03214	-0.932934	2.5e-06	-0.998874	2.8e-07	-0.0659345	0.806121	9	Seq29542;Seq52297;Seq190;Seq82572;Seq21894;Seq21268;Seq16944;Seq44134;Seq17233		YES	YES
protein CAPTEDRAFT_151631, partial	-0.623951	0.704539	-4.4069	0.00179973	-3.76554	0.022417	1	Seq10651		YES	YES
protein CBG05062	-1.67085	5.07e-14	-1.49703	6.85e-12	0.173867	0.518161	6	Seq50938;Seq52787;Seq22401;Seq21319;Seq55067;Seq50935	[F] GO:0004185 serine-type carboxypeptidase activity;[P] GO:0006508 proteolysis;;[F] GO:0004185 serine-type carboxypeptidase activity;[P] GO:0006508 proteolysis;;[F] GO:0004185 serine-type carboxypeptidase activity;[P] GO:0006508 proteolysis;;[F] GO:0004185 serine-type carboxypeptidase activity;[P] GO:0006508 proteolysis;;[F] GO:0004185 serine-type carboxypeptidase activity;[P] GO:0006508 proteol…	YES	YES
Protein CBR-TTR-53	1.20784	0.0567861	0.785024	0.20623	-0.423063	0.521867	1	Seq77302		YES	NO
Protein CHHY-1	1.03682	3.73e-05	-0.319277	0.235072	-1.35611	3.74e-08	9	Seq51095;Seq76538;Seq24673;Seq29773;Seq23949;Seq58847;Seq51495;Seq57864;Seq55424	[F] GO:0003824 catalytic activity;[F] GO:0004415 hyalurononglucosaminidase activity;[P] GO:0005975 carbohydrate metabolic process;[P] GO:0008152 metabolic process;[F] GO:0016787 hydrolase activity;;[F] GO:0003824 catalytic activity;[F] GO:0004415 hyalurononglucosaminidase activity;[P] GO:0005975 carbohydrate metabolic process;[P] GO:0008152 metabolic process;[F] GO:0016787 hydrolase activity;;[F]…	YES	YES
Protein CLE-1, isoform b	-1.31227	0.0167274	-1.4566	0.00567505	-0.144105	0.848936	1	Seq45381	[F] GO:0005198 structural molecule activity;[F] GO:0005488 binding;[P] GO:0007155 cell adhesion;[C] GO:0031012 extracellular matrix;	NO	YES
Protein CLEC-146, isoform b	1.1823	0.00284339	1.57259	4.08e-05	0.390278	0.347389	11	Seq23596;Seq25368;Seq28625;Seq45960;Seq60772;Seq57700;Seq18188;Seq18190;Seq18191;Seq18192;Seq83381		YES	YES
Protein CPD-2	-0.880158	0.00129666	0.485362	0.0710261	1.36554	1.82e-07	3	Seq8732;Seq8733;Seq76697	[F] GO:0004180 carboxypeptidase activity;[F] GO:0004181 metallocarboxypeptidase activity;[P] GO:0006508 proteolysis;[F] GO:0008270 zinc ion binding;;[F] GO:0004180 carboxypeptidase activity;[F] GO:0004181 metallocarboxypeptidase activity;[P] GO:0006508 proteolysis;[F] GO:0008270 zinc ion binding;;[F] GO:0004180 carboxypeptidase activity;[F] GO:0004181 metallocarboxypeptidase activity;[P] GO:00065…	YES	YES
protein CRE_19368	1.19358	0.479939	0.870436	0.648327	-0.327405	0.879386	1	Seq59210		YES	NO
Protein CRM-1, isoform b	-0.387314	0.0822259	0.0624366	0.797834	0.449752	0.0329601	3	Seq1217;Seq1218;Seq28514	[P] GO:0000003 reproduction;[P] GO:0001558 regulation of cell growth;[F] GO:0004857 enzyme inhibitor activity;[F] GO:0004867 serine-type endopeptidase inhibitor activity;[F] GO:0005515 protein binding;[F] GO:0005520 insulin-like growth factor binding;[C] GO:0005576 extracellular region;[P] GO:0018996 molting cycle, collagen and cuticulin-based cuticle;[P] GO:0040015 negative regulation of multice…	NO	YES
protein DDB_G0271670	0.109651	0.710004	0.0205656	0.941343	-0.0890865	0.728178	2	Seq44158;Seq42152	[C] GO:0005576 extracellular region;;[C] GO:0005576 extracellular region;	NO	NO
Protein DIG-1, isoform a	-1.20952	0.146065	-1.30765	0.0867228	-0.0974564	0.952322	1	Seq75871	[F] GO:0005509 calcium ion binding;[C] GO:0005576 extracellular region;[C] GO:0005578 proteinaceous extracellular matrix;[P] GO:0007155 cell adhesion;[P] GO:0007275 multicellular organismal development;[P] GO:0007399 nervous system development;[P] GO:0007413 axonal fasciculation;[P] GO:0008406 gonad development;[P] GO:0040035 hermaphrodite genitalia development;[P] GO:0040039 inductive cell migra…	NO	NO
Protein DPY-10, isoform a	6.69615	2.74e-13	8.80982	1.1e-25	2.07323	4.19e-05	1	Seq56007	[C] GO:0005576 extracellular region;[P] GO:0010171 body morphogenesis;[P] GO:0040002 collagen and cuticulin-based cuticle development;[P] GO:0040010 positive regulation of growth rate;[P] GO:0040011 locomotion;[P] GO:0040017 positive regulation of locomotion;[P] GO:0040032 post-embryonic body morphogenesis;[F] GO:0042302 structural constituent of cuticle;[F] GO:0042302 structural constituent of c…	NO	YES
Protein DPY-31, isoform a	0.359799	0.258657	0.38401	0.183845	0.0241929	0.955009	3	Seq79704;Seq43608;Seq62853	[F] GO:0004222 metalloendopeptidase activity;[C] GO:0005576 extracellular region;[P] GO:0006508 proteolysis;[F] GO:0008233 peptidase activity;[F] GO:0008237 metallopeptidase activity;[F] GO:0008270 zinc ion binding;[P] GO:0009792 embryo development ending in birth or egg hatching;[F] GO:0016787 hydrolase activity;[F] GO:0046872 metal ion binding;;[F] GO:0004222 metalloendopeptidase activity;[C] G…	NO	NO
Protein F13D2.1, isoform b	0.880087	0.000167374	0.863997	0.000161533	-0.016116	0.963337	3	Seq44622;Seq53458;Seq2203		YES	YES
Protein F25D1,3	0.599914	0.124069	0.646997	0.0736877	0.0470396	0.927954	3	Seq43317;Seq50659;Seq60840	[F] GO:0005125 cytokine activity;[C] GO:0005576 extracellular region;[P] GO:0006954 inflammatory response;;[F] GO:0005125 cytokine activity;[C] GO:0005576 extracellular region;[P] GO:0006954 inflammatory response;;[F] GO:0005125 cytokine activity;[C] GO:0005576 extracellular region;[P] GO:0006954 inflammatory response;	NO	NO
Protein F26E4.7, isoform a	-0.101137	0.811889	-0.937917	0.000789383	-0.836761	0.00327345	2	Seq43705;Seq5627		YES	YES
Protein F32A5,4, isoform a	3.33083	5.79e-08	1.08135	0.0873845	-2.25026	9.77e-05	1	Seq82149	[C] GO:0005576 extracellular region;	YES	YES
Protein F32A5.2, isoform b	1.19742	4.26e-05	0.660088	0.0262797	-0.537371	0.073742	2	Seq6126;Seq40175	[F] GO:0004601 peroxidase activity;[P] GO:0006979 response to oxidative stress;[F] GO:0020037 heme binding;[P] GO:0055114 oxidation-reduction process;;[F] GO:0004601 peroxidase activity;[P] GO:0006979 response to oxidative stress;[F] GO:0020037 heme binding;[P] GO:0055114 oxidation-reduction process;	YES	YES
Protein F36H9.7	1.50384	2.57e-06	1.91035	7.2e-10	0.406385	0.216047	2	Seq45511;Seq6718		YES	YES
Protein F41G3.10	1.03105	0.134958	-0.180209	0.857598	-1.21144	0.0647505	1	Seq25735		YES	NO
Protein F48E3,4	0.0541077	0.98097	-0.127183	0.890233	-0.181286	0.826966	1	Seq605	[F] GO:0003824 catalytic activity;[F] GO:0004252 serine-type endopeptidase activity;[P] GO:0006508 proteolysis;	YES	NO
Protein F54B11.10	1.1994	0.12267	2.27263	0.000981939	1.0722	0.121488	1	Seq78316		YES	YES
Protein F56D3.1	0.819325	0.125414	-0.552867	0.288742	-1.37221	0.00581291	2	Seq44715;Seq6878		YES	YES
Protein F58H1.7, isoform a	-0.706891	0.175583	-1.32573	0.00567505	-0.6187	0.229989	1	Seq77847		YES	YES
Protein FBL-1, isoform a	0.224843	0.718092	1.00854	0.0200152	0.783642	0.0767131	2	Seq5312;Seq44276	[F] GO:0005509 calcium ion binding;[F] GO:0005515 protein binding;[C] GO:0005576 extracellular region;[C] GO:0005578 proteinaceous extracellular matrix;[C] GO:0005578 proteinaceous extracellular matrix;[C] GO:0005604 basement membrane;[P] GO:0007275 multicellular organismal development;;[F] GO:0005509 calcium ion binding;[F] GO:0005515 protein binding;[C] GO:0005576 extracellular region;[C] GO:00…	NO	YES
Protein FBL-1, isoform b	0.571155	0.246944	-1.51793	0.000638436	-2.08902	2.14e-06	1	Seq6067	[F] GO:0005509 calcium ion binding;[F] GO:0005515 protein binding;[C] GO:0005576 extracellular region;[C] GO:0005578 proteinaceous extracellular matrix;[C] GO:0005578 proteinaceous extracellular matrix;[C] GO:0005604 basement membrane;[P] GO:0007275 multicellular organismal development;	NO	YES
Protein FBL-1, isoform c	-1.30917	0.00710672	0.647799	0.164118	1.95709	2.34e-05	1	Seq44954	[F] GO:0005509 calcium ion binding;[F] GO:0005515 protein binding;[C] GO:0005576 extracellular region;[C] GO:0005578 proteinaceous extracellular matrix;[C] GO:0005578 proteinaceous extracellular matrix;[C] GO:0005604 basement membrane;[P] GO:0007275 multicellular organismal development;	NO	YES
Protein GRSP-2, isoform e	1.69745	0.374379	3.90571	0.000102813	2.19601	0.0174547	2	Seq57118;Seq57486		YES	YES
Protein K02B7,3, isoform a	0.662015	0.0245283	0.0353408	0.924388	-0.626689	0.0288089	2	Seq11727;Seq1631		YES	YES
Protein K04H4.2, isoform b	0.301655	0.572045	-2.58333	1.04e-09	-2.88483	1.44e-11	3	Seq1412;Seq840;Seq12938	[P] GO:0002119 nematode larval development;[F] GO:0005515 protein binding;[C] GO:0005576 extracellular region;[P] GO:0006030 chitin metabolic process;[F] GO:0008061 chitin binding;[P] GO:0040007 growth;[P] GO:0040010 positive regulation of growth rate;[P] GO:0040011 locomotion;;[P] GO:0002119 nematode larval development;[F] GO:0005515 protein binding;[C] GO:0005576 extracellular region;[P] GO:000…	YES	YES
Protein K04H4.2, isoform c	2.09614	3.73e-05	-3.16913	5.76e-08	-5.26456	2.82e-19	3	Seq28669;Seq6918;Seq23623		YES	YES
Protein K08D12.4	-1.0074	0.127409	-4.41838	1.44e-10	-3.4099	9.15e-07	1	Seq78576		YES	YES
Protein K12H4.7, isoform b	0.724828	0.324965	-2.31529	0.000789383	-3.0396	8.88e-06	2	Seq21646;Seq8712	[F] GO:0005515 protein binding;[C] GO:0005575 cellular_component;[P] GO:0006508 proteolysis;[P] GO:0008150 biological_process;[F] GO:0008233 peptidase activity;[F] GO:0008236 serine-type peptidase activity;[F] GO:0008236 serine-type peptidase activity;[F] GO:0016787 hydrolase activity;;[F] GO:0005515 protein binding;[C] GO:0005575 cellular_component;[P] GO:0006508 proteolysis;[P] GO:0008150 biolo…	YES	YES
Protein kinase domain containing protein	0.275266	0.347176	0.589692	0.0177861	0.314418	0.229989	7	Seq55123,Seq54482,Seq56631,Seq79182,Seq61341,Seq47348,Seq44555	[F] GO:0004672 protein kinase activity;[F] GO:0004674 protein serine/threonine kinase activity;[F] GO:0005524 ATP binding;[P] GO:0006468 protein phosphorylation;[F] GO:0016301 kinase activity;[F] GO:0004672 protein kinase activity;[F] GO:0004674 protein serine/threonine kinase activity;[F] GO:0005524 ATP binding;[P] GO:0006468 protein phosphorylation;[F] GO:0016301 kinase activity;[F] GO:0004672 …	YES	YES
Protein LBP-3, isoform a	-1.35211	5.86e-08	-2.33172	4.08e-21	-0.979595	9.11e-05	3	Seq15637;Seq27035;Seq60983	[F] GO:0005215 transporter activity;[F] GO:0005488 binding;[C] GO:0005576 extracellular region;[P] GO:0006810 transport;[F] GO:0008289 lipid binding;;[F] GO:0005215 transporter activity;[F] GO:0005488 binding;[C] GO:0005576 extracellular region;[P] GO:0006810 transport;[F] GO:0008289 lipid binding;;[F] GO:0005215 transporter activity;[F] GO:0005488 binding;[C] GO:0005576 extracellular region;[P] …	NO	YES
protein LOAG_00388	-0.482017	0.190202	-0.109847	0.776068	0.372176	0.294505	5	Seq26872;Seq58834;Seq16121;Seq58894;Seq18944		YES	NO
protein LOAG_00700	-0.634352	0.160208	-2.83281	2.79e-11	-2.19826	2.8e-07	1	Seq7020		YES	YES
protein LOAG_03960	-0.308956	0.30239	0.421441	0.107301	0.7304	0.00468823	2	Seq45711;Seq23167		YES	YES
protein LOAG_06385	0.503546	0.0385474	1.28262	3.99e-09	0.77905	0.000484327	3	Seq63738;Seq26081;Seq3672		YES	YES
protein LOAG_06389	0.222261	0.856986	-2.80891	0.00249311	-3.02825	0.00155889	1	Seq6159		YES	YES
protein LOAG_08111	-0.585778	0.0939635	-0.43236	0.190551	0.153444	0.709987	3	Seq16198;Seq16199;Seq53563		YES	NO
Protein LYS-10	-2.07153	0.000162161	1.16985	0.0192606	3.24185	1.06e-09	3	Seq63706;Seq46290;Seq63519	[F] GO:0003824 catalytic activity;[P] GO:0005975 carbohydrate metabolic process;[F] GO:0043169 cation binding;;[F] GO:0003824 catalytic activity;[P] GO:0005975 carbohydrate metabolic process;[F] GO:0043169 cation binding;;[F] GO:0003824 catalytic activity;[P] GO:0005975 carbohydrate metabolic process;[F] GO:0043169 cation binding;	YES	YES
Protein M05D6.9	2.07454	0.0498949	0.55073	0.644654	-1.52469	0.131529	1	Seq53183		YES	YES
Protein MADD-4, isoform a	-0.0927994	1	0.145256	0.958437	0.238047	0.867595	1	Seq51476	[C] GO:0005578 proteinaceous extracellular matrix;[F] GO:0008233 peptidase activity;[F] GO:0008237 metallopeptidase activity;[F] GO:0008270 zinc ion binding;	NO	NO
Protein MIG-6, isoform c	-7.08127	0.0012988	0.893104	0.487176	8.09799	7.93e-05	1	Seq54514	[F] GO:0004222 metalloendopeptidase activity;[F] GO:0004867 serine-type endopeptidase inhibitor activity;[F] GO:0005515 protein binding;[C] GO:0005576 extracellular region;[C] GO:0005578 proteinaceous extracellular matrix;[C] GO:0005604 basement membrane;[P] GO:0007275 multicellular organismal development;[F] GO:0008233 peptidase activity;[F] GO:0008237 metallopeptidase activity;[F] GO:0008270 zi…	NO	YES
Protein NEP-22	0.201161	0.478769	0.435583	0.0606046	0.234417	0.336609	7	Seq41272;Seq45743;Seq13275;Seq13276;Seq2260;Seq21758;Seq44223	[F] GO:0004222 metalloendopeptidase activity;[P] GO:0006508 proteolysis;[F] GO:0008237 metallopeptidase activity;;[F] GO:0004222 metalloendopeptidase activity;[P] GO:0006508 proteolysis;[F] GO:0008237 metallopeptidase activity;;[F] GO:0004222 metalloendopeptidase activity;[P] GO:0006508 proteolysis;[F] GO:0008237 metallopeptidase activity;;[F] GO:0004222 metalloendopeptidase activity;[P] GO:00065…	YES	NO
Protein NTC-1	-1.54759	1.56e-08	1.66465	7.69e-11	3.21229	1.46e-32	3	Seq64018;Seq19404;Seq43285		YES	YES
Protein PERM-5	0.682472	0.00141902	-0.457149	0.0339781	-1.13962	2.93e-08	4	Seq59333;Seq2999;Seq23432;Seq25088	[F] GO:0008289 lipid binding;[P] GO:0009792 embryo development ending in birth or egg hatching;[P] GO:0048477 oogenesis;;[F] GO:0008289 lipid binding;[P] GO:0009792 embryo development ending in birth or egg hatching;[P] GO:0048477 oogenesis;;[F] GO:0008289 lipid binding;[P] GO:0009792 embryo development ending in birth or egg hatching;[P] GO:0048477 oogenesis;;[F] GO:0008289 lipid binding;[P] GO:…	YES	YES
Protein PQN-13, isoform a	-2.39891	5.35e-05	-0.272467	0.666975	2.12689	0.00032109	2	Seq45557;Seq1759		YES	YES
Protein R05D7.5	0.486336	0.0603935	-1.0913	4.77e-06	-1.57763	2.11e-11	3	Seq9861;Seq78145;Seq62623		YES	YES
Protein R07E5.4	0.302097	0.381946	0.485599	0.100183	0.183485	0.59073	2	Seq45550;Seq6100		YES	NO
Protein SOD-4, isoform b	-1.04437	0.0862089	-0.969889	0.0885911	0.0746123	0.929772	1	Seq5916		YES	NO
Protein SPP-16	0.162373	0.832673	-1.11056	0.03895	-1.27287	0.0187492	1	Seq6603		YES	YES
Protein SPP-22	0.276153	0.712094	0.935343	0.0747343	0.659119	0.229923	1	Seq46270		YES	NO
Protein SRAP-1, isoform b	1.56652	0.0212673	0.0601342	0.980291	-1.50676	0.022417	3	Seq27512;Seq27621;Seq28212		YES	YES
Protein SRAP-1, isoform c	0.00575456	0.994264	-0.420985	0.11733	-0.426734	0.119871	9	Seq14;Seq25373;Seq78188;Seq54702;Seq54167;Seq59166;Seq19340;Seq19342;Seq19341		YES	NO
Protein STIM-1, isoform c	-0.742078	0.0473357	-0.843414	0.0175045	-0.101287	0.82286	1	Seq44502		YES	YES
Protein T05G5,1, isoform a	-1.37475	1.78e-07	0.15144	0.612082	1.52623	4.1e-09	1	Seq3338		YES	YES
Protein T10H10.2	0.430545	0.0822246	-0.217277	0.375029	-0.647826	0.0049302	2	Seq5632;Seq77156	[F] GO:0016972 thiol oxidase activity;[P] GO:0045454 cell redox homeostasis;[P] GO:0055114 oxidation-reduction process;;[F] GO:0016972 thiol oxidase activity;[P] GO:0045454 cell redox homeostasis;[P] GO:0055114 oxidation-reduction process;	YES	YES
Protein T19B10.2	1.25386	3.85e-12	1.56381	1.82e-18	0.309938	0.10931	10	Seq45108;Seq26618;Seq6052;Seq60279;Seq60916;Seq23856;Seq23545;Seq29410;Seq4277;Seq5022	[P] GO:0002009 morphogenesis of an epithelium;[P] GO:0002119 nematode larval development;[P] GO:0008340 determination of adult lifespan;[P] GO:0018996 molting cycle, collagen and cuticulin-based cuticle;[P] GO:0040007 growth;[P] GO:0040010 positive regulation of growth rate;[P] GO:0040011 locomotion;;[P] GO:0002009 morphogenesis of an epithelium;[P] GO:0002119 nematode larval development;[P] GO:0…	YES	YES
Protein T21D12,12	0.718294	0.00183045	-0.239534	0.324109	-0.957835	1.65e-05	7	Seq41234;Seq51734;Seq59952;Seq59829;Seq27095;Seq27407;Seq27794	[F] GO:0004867 serine-type endopeptidase inhibitor activity;;[F] GO:0004867 serine-type endopeptidase inhibitor activity;;[F] GO:0004867 serine-type endopeptidase inhibitor activity;;[F] GO:0004867 serine-type endopeptidase inhibitor activity;;[F] GO:0004867 serine-type endopeptidase inhibitor activity;;[F] GO:0004867 serine-type endopeptidase inhibitor activity;;[F] GO:0004867 serine-type endope…	YES	YES
Protein T25B9.3, isoform a	-0.861294	0.258657	0.148112	0.864982	1.00958	0.147074	2	Seq44720;Seq59673		YES	NO
Protein T25E4.1	-0.0537236	0.844454	-0.358751	0.0673396	-0.305027	0.129165	3	Seq59856;Seq22431;Seq5179		YES	NO
Protein TRE-3, isoform b	-1.76433	0.0246867	-2.03154	0.00829612	-0.266024	0.818706	2	Seq11063;Seq44252		YES	YES
Protein TRY-3	0.248966	0.716428	0.427274	0.389239	0.178259	0.775075	1	Seq44779	[F] GO:0003824 catalytic activity;[F] GO:0004252 serine-type endopeptidase activity;[P] GO:0006508 proteolysis;[F] GO:0008233 peptidase activity;[F] GO:0008236 serine-type peptidase activity;[F] GO:0016787 hydrolase activity;	YES	NO
Protein TTR-53	0.0716891	0.972932	0.0729503	0.949569	0.0012534	1	2	Seq24478;Seq58045		YES	NO
Protein W03G11.3	-0.815919	0.0719461	1.43694	0.000318519	2.2529	3.36e-08	3	Seq61116;Seq55197;Seq62592	[F] GO:0003824 catalytic activity;[F] GO:0004560 alpha-L-fucosidase activity;[P] GO:0005975 carbohydrate metabolic process;[P] GO:0006004 fucose metabolic process;[P] GO:0008152 metabolic process;[F] GO:0016787 hydrolase activity;[F] GO:0016798 hydrolase activity, acting on glycosyl bonds;[F] GO:0043169 cation binding;;[F] GO:0003824 catalytic activity;[F] GO:0004560 alpha-L-fucosidase activity;[…	YES	YES
protein wnt-1	0.0210987	0.994264	-1.65899	0.00602341	-1.67985	0.00539597	3	Seq6215;Seq22582;Seq22385		YES	YES
Protein Y106G6D,8	-0.480578	0.105356	0.397955	0.149208	0.87854	0.00112738	3	Seq10079;Seq79817;Seq61481		YES	YES
Protein Y37D8A.3	0.438619	0.152181	-0.347858	0.236272	-0.786482	0.00526656	4	Seq76358;Seq11689;Seq1623;Seq45329		YES	YES
Protein Y47A7.2	0.222231	0.675454	0.967412	0.00959072	0.745145	0.0501145	3	Seq56178;Seq2739;Seq51958		YES	YES
Protein Y47G6A.19, isoform c	1.14679	0.243169	1.88974	0.0251238	0.741038	0.387809	2	Seq57020;Seq25900		YES	YES
Protein Y51F10.7	1.52594	3.56e-06	-0.99477	0.00322693	-2.52071	2.44e-14	5	Seq26454;Seq26523;Seq19563;Seq22135;Seq78452		YES	YES
Protein Y54F10AM.8	0.643795	0.327181	2.58437	2.29e-06	1.94022	0.00035333	1	Seq59777	[C] GO:0005576 extracellular region;[P] GO:0016042 lipid catabolic process;[F] GO:0016787 hydrolase activity;	NO	YES
Protein Y54G2A.23	0.326341	0.219663	-0.287215	0.244615	-0.613556	0.0103753	2	Seq62408;Seq2695	[C] GO:0005576 extracellular region;;[C] GO:0005576 extracellular region;	NO	YES
Protein Y60A3A,21, isoform a	1.09355	3.64e-07	1.83056	8.73e-19	0.736975	0.000502352	5	Seq15666;Seq15665;Seq63128;Seq58567;Seq27947		YES	YES
Protein Y67D8B.4, isoform b	0.291182	0.790309	-1.49772	0.0429365	-1.78859	0.0164938	1	Seq4075		YES	YES
Protein Y69H2,17	0.307746	0.832673	-5.79944	2.53e-05	-6.09762	1.31e-05	1	Seq11154		YES	YES
Protein ZIG-9	0.34955	0.707644	0.626505	0.342937	0.276858	0.723135	4	Seq47700;Seq61851;Seq26890;Seq77138		YES	NO
Protein ZK970,7	1.412	5.44e-09	0.59869	0.0165714	-0.813343	0.000787914	1	Seq3030		YES	YES
protein, conserved	-0.485045	0.0784491	-0.905061	0.000327723	-0.420003	0.118831	3	Seq42431;Seq81586;Seq63997		YES	YES
protein, partial	-1.98573	0.00954055	-3.18081	3.73e-05	-1.19403	0.151638	2	Seq16993;Seq5077		YES	YES
proteophosphoglycan 5	-0.308566	0.125007	0.0416756	0.86288	0.350242	0.066303	28	Seq24012;Seq41356;Seq2487;Seq24993;Seq76026;Seq82839;Seq16736;Seq42274;Seq21920;Seq76867;Seq77739;Seq1730;Seq77844;Seq42782;Seq82817;Seq82641;Seq3943;Seq42828;Seq18699;Seq41073;Seq83305;Seq2354;Seq5298;Seq19768;Seq43560;Seq43362;Seq76444;Seq20428		YES	NO
proteophosphoglycan ppg4	-1.42381	6.26e-11	-0.955658	1.12e-05	0.468167	0.0431219	6	Seq5967;Seq46029;Seq17351;Seq18386;Seq44471;Seq77339		YES	YES
RAL-2 homolog	-0.455184	0.108348	0.77273	0.0028331	1.22791	1.5e-06	1	Seq5147		YES	YES
RING finger protein, putative	0.0123464	0.994264	0.741461	0.0800059	0.72909	0.0901495	4	Seq9039;Seq59608;Seq58639;Seq83412	[F] GO:0005515 protein binding;[F] GO:0008270 zinc ion binding;[F] GO:0046872 metal ion binding;;[F] GO:0005515 protein binding;[F] GO:0008270 zinc ion binding;[F] GO:0046872 metal ion binding;;[F] GO:0005515 protein binding;[F] GO:0008270 zinc ion binding;[F] GO:0046872 metal ion binding;;[F] GO:0005515 protein binding;[F] GO:0008270 zinc ion binding;[F] GO:0046872 metal ion binding;	YES	NO
Salivary glue protein Sgs-4 precursor	-0.846414	0.393511	0.147205	0.890233	0.993731	0.259844	2	Seq61193;Seq19906		YES	NO
SCP-like extracellular protein	-0.753381	0.00574349	-0.50108	0.0617822	0.252326	0.386906	3	Seq45089;Seq45732;Seq6123	[C] GO:0005576 extracellular region;;[C] GO:0005576 extracellular region;;[C] GO:0005576 extracellular region;	NO	YES
secreted protein, putative	-1.5619	0.123287	4.68458	3.11e-08	6.24788	1.47e-11	2	Seq22851;Seq25283		YES	YES
selenoprotein P, N region	-0.673211	0.0451979	1.22246	5.21e-05	1.89568	5.24e-10	1	Seq43795		YES	YES
serine carboxypeptidase	2.72051	0.0167675	2.2275	0.0617822	-0.502878	0.671986	1	Seq55941		YES	YES
Serine carboxypeptidase F41C3,5 precursor	-0.0599425	0.885795	0.944826	0.000994026	1.00476	0.000502352	1	Seq13841	[F] GO:0004180 carboxypeptidase activity;[F] GO:0004185 serine-type carboxypeptidase activity;[P] GO:0006508 proteolysis;	YES	YES
Serine protease inhibitor 2	0.821543	0.0603935	1.53574	0.000161519	0.714187	0.0918486	3	Seq56804;Seq39018;Seq13591	[F] GO:0004867 serine-type endopeptidase inhibitor activity;[C] GO:0005576 extracellular region;[F] GO:0030414 peptidase inhibitor activity;;[F] GO:0004867 serine-type endopeptidase inhibitor activity;[C] GO:0005576 extracellular region;[F] GO:0030414 peptidase inhibitor activity;;[F] GO:0004867 serine-type endopeptidase inhibitor activity;[C] GO:0005576 extracellular region;[F] GO:0030414 peptid…	NO	YES
Serine protease inhibitor 3	1.21223	1.53e-07	-0.0308453	0.92015	-1.24309	5.15e-08	2	Seq42319;Seq84193	[F] GO:0004867 serine-type endopeptidase inhibitor activity;[C] GO:0005576 extracellular region;[F] GO:0030414 peptidase inhibitor activity;;[F] GO:0004867 serine-type endopeptidase inhibitor activity;[C] GO:0005576 extracellular region;[F] GO:0030414 peptidase inhibitor activity;	NO	YES
serine threonine-protein kinase wnk1	-0.703545	0.00265981	-0.339032	0.149208	0.364528	0.130297	7	Seq51238;Seq47586;Seq3207;Seq42169;Seq42170;Seq82872;Seq29407		YES	YES
serpin b6	0.317781	0.481011	-1.03997	0.00545031	-1.35773	0.000238907	3	Seq22426;Seq24896;Seq44496		YES	YES
similar to AGAP012225-PA	-0.0229651	0.98827	1.24082	0.00519168	1.26375	0.00477478	5	Seq8164;Seq25360;Seq5529;Seq40932;Seq1930		YES	YES
SPARC precursor	0.232256	0.815824	-0.103241	0.91227	-0.335511	0.684875	4	Seq81529;Seq57064;Seq26429;Seq25321	[F] GO:0005509 calcium ion binding;;[F] GO:0005509 calcium ion binding;;[F] GO:0005509 calcium ion binding;;[F] GO:0005509 calcium ion binding;	YES	NO
splicing factor	-0.901586	0.0038642	1.93567	1.21e-11	2.83728	5.3e-22	1	Seq39845		YES	YES
spondin family protein 1	-0.0599623	0.848573	0.507576	0.0212623	0.567536	0.0101443	6	Seq78295;Seq76832;Seq5375;Seq42866;Seq61516;Seq52802		YES	YES
SPRY domain protein	-0.40521	0.719721	2.82934	4.72e-05	3.23435	6.01e-06	1	Seq61022		YES	YES
Sulfatase family protein	-1.35595	0.00710672	-0.0756029	0.90568	1.28047	0.00912428	1	Seq45007	[F] GO:0003824 catalytic activity;[P] GO:0008152 metabolic process;[F] GO:0008484 sulfuric ester hydrolase activity;	YES	YES
sulfhydryl oxidase 1	0.278767	0.167339	0.103155	0.620689	-0.175613	0.376773	17	Seq8639;Seq8640;Seq23518;Seq23988;Seq22030;Seq22630;Seq4336;Seq23867;Seq25469;Seq22137;Seq76983;Seq45910;Seq57017;Seq51506;Seq51543;Seq51422;Seq17958		YES	NO
super cysteine rich protein	-0.232012	0.313801	-0.417196	0.0381384	-0.185182	0.388557	13	Seq80398;Seq29865;Seq39915;Seq32660;Seq63601;Seq15117;Seq15120;Seq80298;Seq32292;Seq32273;Seq32546;Seq19021;Seq7978		YES	YES
SXP/RAL-2 family protein	1.89209	2.09e-22	0.636595	0.00139573	-1.25549	9.08e-11	17	Seq30630,Seq22645,Seq27475,Seq26668,Seq25148,Seq78855,Seq29231,Seq41897,Seq53814,Seq4623,Seq78729,Seq80028,Seq54260,Seq58981,Seq55870,Seq19774,Seq4624		YES	YES
testican-3	-0.104268	0.710004	0.496314	0.0115347	0.600582	0.00217564	6	Seq11843;Seq11844;Seq26587;Seq25568;Seq47404;Seq40718		YES	YES
thioredoxin domain-containing protein	-1.05822	2.92e-06	-0.693722	0.00214412	0.364513	0.129165	5	Seq53881;Seq16775;Seq9325;Seq78239;Seq16776		YES	YES
thioredoxin domain-containing protein 15	-0.372996	0.171933	0.105888	0.700365	0.478891	0.0586136	2	Seq82380;Seq18227		YES	NO
thioredoxin family protein	-0.480366	0.0481437	-0.691315	0.00231752	-0.210946	0.397203	4	Seq10604;Seq10603;Seq22409;Seq52768		YES	YES
Thioredoxin-like protein p19 precursor	1.37324	1.65e-12	1.23064	1.86e-10	-0.142604	0.532055	8	Seq39476;Seq277;Seq1423;Seq78831;Seq56653;Seq55798;Seq29857;Seq29202		YES	YES
TPA: TPA_inf: secreted protein 54	1.41897	5.34e-07	1.90183	4.78e-12	0.482736	0.0918486	1	Seq1693		YES	YES
Transforming growth factor beta like domain containing protein	-0.203431	0.44898	0.111255	0.649056	0.314689	0.170128	4	Seq39783,Seq24732,Seq24919,Seq82970	[F] GO:0008083 growth factor activity;[F] GO:0008083 growth factor activity;[P] GO:0040007 growth;[F] GO:0008083 growth factor activity;[P] GO:0040007 growth;[F] GO:0008083 growth factor activity;[P] GO:0040007 growth;	YES	NO
Transthyretin-like family protein	0.17774	0.576042	-0.400965	0.112309	-0.578704	0.0206967	3	Seq59512,Seq57222,Seq2912		YES	YES
transthyretin-like protein 16	0.689862	0.00030414	0.156101	0.451179	-0.533762	0.00539597	8	Seq57833,Seq79565,Seq79394,Seq18794,Seq18793,Seq22028,Seq79048,Seq17635		YES	YES
transthyretin-like protein 46	0.886971	4.71e-05	1.15731	5.01e-08	0.270329	0.243699	6	Seq51118,Seq27496,Seq39475,Seq45106,Seq80019,Seq55208		YES	YES
transthyretin-like protein 5	0.592223	0.0110461	0.511781	0.0244252	-0.0804422	0.784333	30	Seq44888,Seq56727,Seq53450,Seq79713,Seq62868,Seq59388,Seq46061,Seq78756,Seq45780,Seq78348,Seq39841,Seq5848,Seq6066,Seq58396,Seq63586,Seq79442,Seq23408,Seq43589,Seq26305,Seq28778,Seq3555,Seq42494,Seq17264,Seq23004,Seq45190,Seq62938,Seq29882,Seq17641,Seq17642,Seq79976		YES	YES
triacylglycerol lipase superfamily	0.0307503	0.981372	-0.194509	0.74091	-0.225252	0.728178	3	Seq1754;Seq40768;Seq41393		YES	NO
TTR-51 protein	1.70552	9.84e-06	1.8235	1.2e-06	0.117785	0.81422	2	Seq77561;Seq57945		YES	YES
Type I phosphodiesterase / nucleotide pyrophosphatase family protein	0.744389	0.000609445	-0.796685	0.000220104	-1.54107	1.77e-13	9	Seq44406,Seq39517,Seq76663,Seq45502,Seq58564,Seq22336,Seq6300,Seq6097,Seq22673	[F] GO:0003824 catalytic activity;[P] GO:0008152 metabolic process;[F] GO:0003676 nucleic acid binding;[F] GO:0003824 catalytic activity;[P] GO:0008152 metabolic process;[F] GO:0016787 hydrolase activity;[F] GO:0046872 metal ion binding;[F] GO:0003676 nucleic acid binding;[F] GO:0003824 catalytic activity;[P] GO:0008152 metabolic process;[F] GO:0016787 hydrolase activity;[F] GO:0046872 metal ion …	YES	YES
tyrosinase-like protein C02C2.1 in chromosome III, putative	0.386613	0.374379	0.27872	0.488658	-0.107913	0.818706	3	Seq44542;Seq59713;Seq52521	[P] GO:0008152 metabolic process;[F] GO:0016491 oxidoreductase activity;;[P] GO:0008152 metabolic process;[F] GO:0016491 oxidoreductase activity;;[P] GO:0008152 metabolic process;[F] GO:0016491 oxidoreductase activity;	YES	NO
tyrosinase-like protein tyr-3	-0.0340747	0.910193	0.0884854	0.700365	0.12256	0.612817	6	Seq76208;Seq3918;Seq56154;Seq76995;Seq42807;Seq54619		YES	NO
UA3-recognized allergen, partial	0.734906	2.89e-05	-4.97961	1.58e-151	-5.71451	1.62e-186	43	Seq44707;Seq4802;Seq615;Seq42988;Seq37742;Seq40673;Seq37950;Seq12295;Seq26280;Seq26357;Seq22948;Seq24064;Seq5596;Seq5874;Seq81599;Seq2969;Seq1214;Seq2019;Seq6587;Seq3085;Seq26299;Seq76373;Seq45068;Seq58160;Seq5477;Seq24002;Seq38836;Seq22378;Seq21306;Seq5913;Seq4337;Seq5313;Seq22221;Seq24585;Seq43177;Seq22602;Seq25750;Seq19079;Seq20226;Seq20224;Seq20223;Seq20225;Seq6451		YES	YES
Unc-6 protein precursor	-2.08841	0.0168627	-2.02322	0.0155257	0.0666484	0.964228	1	Seq120	[F] GO:0005515 protein binding;[C] GO:0005578 proteinaceous extracellular matrix;	NO	YES
Uncharacterized LmbE-like protein, COG2120 containing protein	-0.512803	0.0113643	-0.599818	0.00196295	-0.0870124	0.723135	1	Seq61344		YES	YES
uncharacterized protein	-1.85888	1.42e-07	-4.8682	7.83e-35	-3.00899	7.61e-15	2	Seq8952;Seq8954		YES	YES
Uncharacterized protein C4orf29-like protein	-0.451663	0.104482	-0.166418	0.562823	0.285258	0.294505	4	Seq62209;Seq53497;Seq4024;Seq24038		YES	NO
Uncharacterized protein F42A8.1	0.515196	0.035749	0.834443	0.000222895	0.31923	0.184729	1	Seq45301		YES	YES
uncharacterized protein LOC101846326	-0.218616	0.885795	1.55769	0.120967	1.77598	0.0845072	3	Seq61588;Seq58519;Seq59079		YES	NO
Uncharacterized protein ZC84.1	0.21822	0.731952	-0.265833	0.610184	-0.484055	0.308447	1	Seq5186		YES	NO
venom allergen 3	-1.10701	8.81e-06	-2.8734	2.02e-30	-1.76636	1.02e-12	5	Seq42392,Seq39528,Seq3448,Seq18478,Seq3447		YES	YES
venom allergen antigen-like protein 1	-2.09568	0.000230939	-3.12628	5.3e-08	-1.03027	0.0857637	2	Seq53235,Seq23338	[C] GO:0005576 extracellular region	YES	YES
Ves G 1 allergen precursor, putative	-1.33685	0.176486	1.22633	0.120967	2.5641	0.00243706	1	Seq59684	[F] GO:0003824 catalytic activity;[F] GO:0004806 triglyceride lipase activity;[P] GO:0006629 lipid metabolic process;[F] GO:0016787 hydrolase activity;	YES	YES
vsg	3.31672	6.18e-05	2.8071	0.000620524	-0.513287	0.532055	1	Seq60214		YES	YES
warthog protein 1	0.0575033	0.839425	-0.380764	0.0617822	-0.438266	0.0316568	4	Seq57928;Seq24295;Seq6614;Seq82578		YES	YES
zinc metalloproteinase nas-26	0.523908	0.820008	3.43701	4.02e-05	2.90938	0.000387359	1	Seq60223		YES	YES
zinc metalloproteinase nas-30	1.34887	1.4e-07	0.271914	0.328634	-1.077	2e-05	2	Seq76560;Seq20321		YES	YES
zinc metalloproteinase nas-7	0.812231	0.227432	0.74875	0.227669	-0.0637321	0.946869	2	Seq54582;Seq27069		YES	NO
zinc metalloproteinase, putative	-3.51144	3.2e-46	-4.84584	2.11e-75	-1.33415	1.09e-06	1	Seq41287		YES	YES
zonadhesin	1.0748	4.64e-05	0.169311	0.577117	-0.905495	0.0005607	14	Seq6481;Seq13776;Seq23023;Seq23238;Seq56989;Seq82743;Seq56460;Seq50899;Seq51671;Seq25362;Seq24733;Seq79467;Seq24259;Seq4424		YES	YES
