# Supplementary material for: Functional insights into the infective larval stage of Anisakis simplex s.s., Anisakis pegreffii and their hybrids based on gene expression patterns
Source: BMC Genomics. 2018 Aug 7;19:592. doi: 10.1186/s12864-018-4970-9 (PMC6080401; doi:10.1186/s12864-018-4970-9)
Supplement: Supplementary file 6 — Anisakis allergome. 1) Count file and results of differential expression for the 74 allergen families detected in A. simplex s.s., A. pegreffi and hybrids. 2) Blast results obtained in the search performed using 509 known allergens as queries against the reference Anisakis transcriptome. Nine hundred and thirty seven consensus sequences of the reference transcriptome were detected to significantly match to the queries and were classified into 74 allergen families of which we include additional information. This summarization is also available in AnisakisDB as a dynamic table from where sequences and annotations can be easily navigated and retrieved. (XLS 351 kb) [file 12864_2018_4970_MOESM6_ESM.xls]

## Sheet: mapped reads per AllFams
FamID	Allergen Family	ahp	ahg	app	apg	asp	asg
AF002	Heat shock protein Hsp70	144445	168383	103410	116712	91616	114080
AF003	Animal Kunitz serine protease inhihibitor	2457	2649	5362	6160	988	1348
AF004	Eukaryotic aspartyl protease	18793	23176	14419	16276	14924	18613
AF005	Cystatin	1235	1396	5489	7461	896	1269
AF006	Cytochrome c	628	781	717	520	1412	1549		ahp = hybrid small size library
AF007	EF hand family	39711	33371	36422	30925	50202	48585		ahg = hybrid large size library
AF008	Intermediate filament protein	47271	52016	29475	34452	26346	27919		app = Anisakis pegreffii small size library
AF010	Glutathione S-transferase	8587	9399	7551	7424	11815	13862		apg = Anisakis pegreffii large size library
AF011	Eukaryotic elongation factor 1	24049	22858	20252	18207	22585	23461		asp = Anisakis simplex s.s. small size library
AF014	Lactate/malate dehydrogenase	2975	3534	1402	1597	2132	2339		asg = Anisakis simplex s.s. large size library
AF015	Lipocalin	4153	4096	4551	4824	4106	4679
AF017	Protein kinase	42838	44107	25366	26022	41458	47197
AF018	Serpin serine protease inhibitor	4053	4409	6154	5933	5447	5811
AF020	Fe/Mn superoxide dismutase	6098	5890	4873	4740	6720	7315
AF021	Subtilisin-like serine protease	149	142	146	97	75	72
AF023	Thioredoxin	325	511	570	412	747	668
AF024	Trypsin-like serine protease	859	749	486	534	999	1148
AF025	Tubulin/FtsZ family	78931	84652	54431	57092	64607	75158
AF028	Short-chain dehydrogenase	48916	53104	36836	39172	48112	58367
AF029	Zn-containing dehydrogenase	7003	5928	5756	4793	6541	6513
AF030	Papain-like cysteine protease	19493	20035	15514	15646	20258	22629
AF031	Enolase	30355	37084	17134	20153	25916	33154
AF032	Triosephosphate isomerase	10683	12790	9083	9711	11119	13572
AF033	Alpha-amylase	992	1481	824	1059	1326	1840
AF037	Lipase	3746	4459	3367	3592	2638	2684
AF038	Cyclophilin	5017	10665	4604	9359	5153	14606
AF040	Aldehyde dehydrogenase	16576	17592	13846	14699	15090	17511
AF042	Heat shock protein Hsp90	59785	61125	41522	42703	62191	72339
AF043	Hevein-like domain	78	68	74	75	43	72
AF044	CAP family	4322	4789	2109	2550	1622	2417
AF047	Catalase	708	773	1766	1658	1323	1329
AF049	ATP:guanido phosphotransferase	2906	3021	2993	3305	3154	3794
AF050	Prolamin superfamily	36	85	48	52	59	57
AF051	Profilin family	2797	3023	2444	2853	2688	2917
AF054	Tropomyosin	21149	24311	14358	14581	16683	18587
AF055	Calreticulin family	23311	30436	15481	19683	14590	20444
AF058	Ribosomal protein L3	2983	2515	4499	4355	6064	7178
AF061	Prolyl oligopeptidase family	1079	1180	908	832	1413	1431
AF062	Histidine acid phosphatase	4133	4568	3390	3380	3381	3722
AF070	60S acidic ribosomal protein	14453	15469	18991	19840	16972	19598
AF074	Gelsolin family	12090	14863	5467	6665	7976	9987
AF077	Chitinase class III and peritrophin-like	920	1089	507	578	879	872
AF081	GMC oxidoreductase	1248	1349	1273	1410	1619	2039
AF082	Glyoxalase superfamily	2291	1230	1215	922	3131	3073
AF097	Collagen	6627	8767	4828	5762	7174	9861
AF100	Myosin heavy chain	307681	339108	216562	227207	324438	372926
AF103	Hyaluronidase	670	332	1001	639	424	401
AF104	Patatin family	560	595	415	344	63	60
AF107	NAC domain	3812	4865	4829	5492	5100	6588
AF116	SART-1 family	2081	2861	1771	2111	1884	2459
AF121	BCL7 family	335	234	169	171	374	340
AF136	Translationally controlled tumour protein	7528	13180	7174	14450	7864	7960
AF137	SXP/RAL-2 family	20090	21009	56419	57057	35653	34464
AF140	Carboxylesterase	21263	24118	16697	17640	20147	23438
AF142	WD-40 repeat	12636	11598	9564	9831	10542	11753
AF146	Troponin I and T	1510	1377	1307	1410	1118	1178
AF155	GILT family	527	807	1511	1712	1196	1387
Unclassified	ATP synthase	948	897	792	1000	956	976
Unclassified	Casein kinase II regulatory subunit	6877	6085	3556	3520	3712	3815
Unclassified	Nitrophorin	996	962	976	913	1174	1319
Unclassified	Tuber storage protein	1481	1067	1084	1379	1919	2350
Unclassified	Phosphoglycerate kinase	10740	10512	7132	7411	7203	7562
Unclassified	Proteasome subunit beta type	413	482	705	706	868	998
Unclassified	ARM-like	31606	37705	48433	53104	1185	1485
Unclassified	Ani s 11 family allergen	1023	1433	165	140	5416	6663
Unclassified	Ani s 12 allergen	2441	2694	1974	1531	1984	2440
Unclassified	Cytochrome B5	45	33	80	162	34	72
Unclassified	24 kDa protein	4704	5411	18287	19848	8533	11526
Unclassified	Major allergen	7215	8596	5798	6683	6005	7900
Unclassified	Cytochrome b-c1	2515	3399	3331	3731	5372	6260
Unclassified	Larval allergen	16	18	20	14	42	56
Unclassified	Ani s 10 allergen precursor	5175	6093	8267	10608	5291	6812
AF009	Globin	1009	1068	5577	6707	1326	1827
AF027	Cysteine-rich trypsin inhibitor-like domain	1159	1028	260	160	1158	1135

## Sheet: ALLERGENS
Representative Consensus seq	Description	Consensus annotation based on the GI subject	Consensus-from	Consensus-to	Consensus frame	Consensus length	Score	e-value	FamID	AllFam Description	Uniprot Accession	Allergen specie	Allergen Taxonomy	Allergen Name	Realm	Type of Allergen	Allergen-from	Subject-to	Allergen size	Align length	Similarity	Hsp/Query	Hsp/Hit
Seq27781	1X3X_A Chain A, Crystal Structure Of Cytochrome B5 From Ascaris Suum	109156924	109	258	1	397	215	7.01227e-23	Unclassified	Cytochrome B5	1X3X_A	Ascaris suum	Eukaryota,Metazoa,Ecdysozoa,Nematoda,Chromadorea,Ascaridida,Ascaridoidea,Anisakidae,Ascaris	NA	A	NA	1	50	82	50	84	37.78	60.98
Seq75896	227 kDa spindle-and centromere-associated protein	167830250	21	1550	3	1910	209	5e-19	AF100	Myosin heavy chain	Q967Z0	Dermatophagoides farinae	Eukaryota,Metazoa,Ecdysozoa,Arthropoda,Chelicerata,Arachnida,Acari,Acariformes,Sarcoptiformes,Astigmata,Psoroptidia,Analgoidea,Pyroglyphidae,Dermatophagoidinae,Dermatophagoides	Der f 11	A	Major	135	638	692	539	42.49	84.66	77.89
Seq10589	227 kDa spindle-and centromere-associated protein	167830250	2	556	2	598	162	4.88e-15	AF100	Myosin heavy chain	Q967Z0	Dermatophagoides farinae	Eukaryota,Metazoa,Ecdysozoa,Arthropoda,Chelicerata,Arachnida,Acari,Acariformes,Sarcoptiformes,Astigmata,Psoroptidia,Analgoidea,Pyroglyphidae,Dermatophagoidinae,Dermatophagoides	Der f 11	A	Major	282	486	692	206	48.06	103.34	29.77
Seq21536	227 kDa spindle-and centromere-associated protein	167830250	128	1006	2	1288	145	4.35e-12	AF054	Tropomyosin	Q9GZ71	Haliotis diversicolor	Eukaryota,Metazoa,Lophotrochozoa,Mollusca,Gastropoda,Vetigastropoda,Haliotoidea,Haliotidae,Haliotis	Hal d 1	A	NA	19	274	284	301	43.85	70.11	105.99
Seq73718	227 kDa spindle-and centromere-associated protein	167830250	225	737	3	789	136	1.92e-11	AF054	Tropomyosin	O61379	Panulirus stimpsoni	Eukaryota,Metazoa,Ecdysozoa,Arthropoda,Crustacea,Malacostraca,Eumalacostraca,Eucarida,Decapoda,Pleocyemata,Achelata,Palinuroidea,Palinuridae,Panulirus	Pan s 1	A	NA	12	188	274	185	44.86	70.34	67.52
Seq78745	3-oxoacyl- reductase	541042590	432	1160	3	1946	135	1.29e-10	AF028	Short-chain dehydrogenase	P0C0Y5	Davidiella tassiana	Eukaryota,Fungi,Dikarya,Ascomycota,Pezizomycotina,Dothideomycetes,Dothideomycetidae,Capnodiales,Cladosporiaceae,Cladosporium	Cla h 8	F	Major	25	263	267	247	40.49	38.08	92.51
Seq12299	60s acidic ribosomal protein p1	541042549	107	436	2	1102	197	1.42e-20	AF070	60S acidic ribosomal protein	P49148	Alternaria alternata	Eukaryota,Fungi,Dikarya,Ascomycota,Pezizomycotina,Dothideomycetes,Pleosporomycetidae,Pleosporales,Pleosporineae,Pleosporaceae,Alternaria,Alternaria alternata group	Alt a 12	F	NA	4	110	110	111	54.05	30.22	100.91
Seq20470	60S acidic ribosomal protein P2	402584565	13	351	1	775	209	6e-23	AF070	60S acidic ribosomal protein	Q9UUZ6	Neosartorya fumigata (strain ATCC MYA-4609 / Af293 / CBS 101355 / FGSC A1100)	Eukaryota,Fungi,Dikarya,Ascomycota,Pezizomycotina,Eurotiomycetes,Eurotiomycetidae,Eurotiales,Aspergillaceae,Aspergillus	Asp f 8	F	Miinor	1	111	111	113	57.52	43.74	101.8
Seq20471	60S acidic ribosomal protein P2	402584565	13	378	1	802	189	5.76e-20	AF070	60S acidic ribosomal protein	Q9UUZ6	Neosartorya fumigata (strain ATCC MYA-4609 / Af293 / CBS 101355 / FGSC A1100)	Eukaryota,Fungi,Dikarya,Ascomycota,Pezizomycotina,Eurotiomycetes,Eurotiomycetidae,Eurotiales,Aspergillaceae,Aspergillus	Asp f 8	F	Miinor	1	111	111	122	53.28	45.64	109.91
Seq79580	60s acidic ribosomal protein p2	541040327	832	1179	1	1457	127	7.8e-11	AF070	60S acidic ribosomal protein	Q8TFM9	Fusarium culmorum	Eukaryota,Fungi,Dikarya,Ascomycota,Pezizomycotina,Sordariomycetes,Hypocreomycetidae,Hypocreales,Nectriaceae,Fusarium	Fus c 1	F	Miinor	1	109	109	116	43.1	23.88	106.42
Seq6670	60S ribosomal protein L3	170578047	350	718	2	1103	492	2.77e-60	AF058	Ribosomal protein L3	Q8NKF4	Neosartorya fumigata (strain ATCC MYA-4609 / Af293 / CBS 101355 / FGSC A1100)	Eukaryota,Fungi,Dikarya,Ascomycota,Pezizomycotina,Eurotiomycetes,Eurotiomycetidae,Eurotiales,Aspergillaceae,Aspergillus	Asp f 23	F	Miinor	1	123	392	123	86.99	33.45	31.38
Seq21645	A Chain A, Solution Structure Of A Calmodulin-Target Peptide Complex By Multidimensional Nmr	494737	4	384	1	405	290	4.09e-36	AF007	EF hand family	Q1M0Y3	Periplaneta americana	Eukaryota,Metazoa,Ecdysozoa,Arthropoda,Hexapoda,Insecta,Pterygota,Neoptera,Orthopteroidea,Dictyoptera,Blattodea,Blattoidea,Blattoidae,Blattidae,Blattinae,Periplaneta	Per a 6	A	Miinor	19	148	151	130	70	96.3	86.09
Seq5431	acetylcholinesterase 1	393909721	198	1112	3	2175	448	1.56e-49	AF140	Carboxylesterase	B2D0J5	Apis mellifera	Eukaryota,Metazoa,Ecdysozoa,Arthropoda,Hexapoda,Insecta,Pterygota,Neoptera,Endopterygota,Hymenoptera,Apocrita,Aculeata,Apoidea,Apidae,Apis	Api m 8	A	Miinor	53	344	557	315	50.79	43.45	56.55
Seq18193	acetylcholinesterase 1	393909721	203	889	2	1893	430	1.44e-47	AF140	Carboxylesterase	B2D0J5	Apis mellifera	Eukaryota,Metazoa,Ecdysozoa,Arthropoda,Hexapoda,Insecta,Pterygota,Neoptera,Endopterygota,Hymenoptera,Apocrita,Aculeata,Apoidea,Apidae,Apis	Api m 8	A	Miinor	53	271	557	229	55.46	36.29	41.11
Seq59288	acetylcholinesterase 1	393909721	402	1088	3	2301	430	5.91e-47	AF140	Carboxylesterase	B2D0J5	Apis mellifera	Eukaryota,Metazoa,Ecdysozoa,Arthropoda,Hexapoda,Insecta,Pterygota,Neoptera,Endopterygota,Hymenoptera,Apocrita,Aculeata,Apoidea,Apidae,Apis	Api m 8	A	Miinor	53	271	557	229	55.46	29.86	41.11
Seq5693	acetylcholinesterase 4	541044033	162	1640	3	2199	476	2.64e-53	AF140	Carboxylesterase	B2D0J5	Apis mellifera	Eukaryota,Metazoa,Ecdysozoa,Arthropoda,Hexapoda,Insecta,Pterygota,Neoptera,Endopterygota,Hymenoptera,Apocrita,Aculeata,Apoidea,Apidae,Apis	Api m 8	A	Miinor	27	513	557	520	45.19	70.94	93.36
Seq23060	acetylcholinesterase 4	541044033	105	1559	3	2118	420	7.58e-46	AF140	Carboxylesterase	B2D0J5	Apis mellifera	Eukaryota,Metazoa,Ecdysozoa,Arthropoda,Hexapoda,Insecta,Pterygota,Neoptera,Endopterygota,Hymenoptera,Apocrita,Aculeata,Apoidea,Apidae,Apis	Api m 8	A	Miinor	32	513	557	515	42.91	72.95	92.46
Seq76584	acetylcholinesterase 4	541044033	106	1566	1	2218	418	1.89e-45	AF140	Carboxylesterase	B2D0J5	Apis mellifera	Eukaryota,Metazoa,Ecdysozoa,Arthropoda,Hexapoda,Insecta,Pterygota,Neoptera,Endopterygota,Hymenoptera,Apocrita,Aculeata,Apoidea,Apidae,Apis	Api m 8	A	Miinor	32	512	557	517	42.94	69.93	92.82
Seq42248	acid phosphatase	541046853	49	1176	1	1489	134	2.27e-10	AF062	Histidine acid phosphatase	B6E2X9	Apis mellifera	Eukaryota,Metazoa,Ecdysozoa,Arthropoda,Hexapoda,Insecta,Pterygota,Neoptera,Endopterygota,Hymenoptera,Apocrita,Aculeata,Apoidea,Apidae,Apis	Api m 3	A	Miinor	17	355	388	387	36.95	77.97	99.74
Seq40403	acid phosphatase 10	541047601	1707	2810	3	2840	145	2.58e-11	AF062	Histidine acid phosphatase	B6E2X9	Apis mellifera	Eukaryota,Metazoa,Ecdysozoa,Arthropoda,Hexapoda,Insecta,Pterygota,Neoptera,Endopterygota,Hymenoptera,Apocrita,Aculeata,Apoidea,Apidae,Apis	Api m 3	A	Miinor	24	355	388	375	40.27	39.61	96.65
Seq77874	acid phosphatase 10	541047601	1445	2560	2	2592	143	4.02e-11	AF062	Histidine acid phosphatase	B6E2X9	Apis mellifera	Eukaryota,Metazoa,Ecdysozoa,Arthropoda,Hexapoda,Insecta,Pterygota,Neoptera,Endopterygota,Hymenoptera,Apocrita,Aculeata,Apoidea,Apidae,Apis	Api m 3	A	Miinor	20	355	388	379	40.37	43.87	97.68
Seq53235	activation-associated secreted protein-1, partial, venom allergen antigen-like protein 1	402580097, 170578112	56	289	2	366	202	1.31e-21	AF044	CAP family	J9EAP3	Wuchereria bancrofti	Eukaryota,Metazoa,Ecdysozoa,Nematoda,Chromadorea,Spirurida,Filarioidea,Onchocercidae,Wuchereria	Allrgn_V5/Tpx1	A	NA	11	88	109	78	61.54	63.93	71.56
Seq83034	activin receptor type-2a	541039133	974	1570	2	3024	140	8.09e-11	AF017	Protein kinase	Q8L5K9	Kali turgidum	Eukaryota,Viridiplantae,Streptophyta,Embryophyta,Tracheophyta,Spermatophyta,Magnoliophyta,eudicotyledons,Gunneridae,Pentapetalae,Caryophyllales,Chenopodiaceae,Salsoloideae,Salsoleae,Kali	Sal k 2	P	Major	79	271	320	208	46.63	20.63	65
Seq3408	AEL29571.1 24 kDa protein	342359990	63	698	3	990	1102	1.02121e-152	Unclassified	24 kDa protein	AEL29571.1	Anisakis simplex	Eukaryota,Metazoa,Ecdysozoa,Nematoda,Chromadorea,Ascaridida,Ascaridoidea,Anisakidae,Anisakis,Anisakis simplex complex	NA	A	NA	1	212	212	212	99.53	64.24	100
Seq77509	AF208981_1 paramyosin isoform	8453086	1	1425	1	2274	1696	0	AF100	Myosin heavy chain	Q9NJA9	Anisakis simplex	Eukaryota,Metazoa,Ecdysozoa,Nematoda,Chromadorea,Ascaridida,Ascaridoidea,Anisakidae,Anisakis,Anisakis simplex complex	Ani s 2	A	Major	398	869	869	475	82.32	62.66	54.66
Seq54778	AF208981_1 paramyosin isoform	8453086	3	941	3	1427	1268	6.1e-169	AF100	Myosin heavy chain	Q9NJA9	Anisakis simplex	Eukaryota,Metazoa,Ecdysozoa,Nematoda,Chromadorea,Ascaridida,Ascaridoidea,Anisakidae,Anisakis,Anisakis simplex complex	Ani s 2	A	Major	506	818	869	313	90.1	65.8	36.02
Seq8665	AF208981_1 paramyosin isoform	8453086	2	526	2	2088	736	1.14e-87	AF100	Myosin heavy chain	Q9NJA9	Anisakis simplex	Eukaryota,Metazoa,Ecdysozoa,Nematoda,Chromadorea,Ascaridida,Ascaridoidea,Anisakidae,Anisakis,Anisakis simplex complex	Ani s 2	A	Major	698	869	869	175	93.71	25.14	20.14
Seq60737	AF208981_1 paramyosin isoform	8453086	4	552	1	1601	696	9.1e-84	AF100	Myosin heavy chain	Q9NJA9	Anisakis simplex	Eukaryota,Metazoa,Ecdysozoa,Nematoda,Chromadorea,Ascaridida,Ascaridoidea,Anisakidae,Anisakis,Anisakis simplex complex	Ani s 2	A	Major	636	818	869	183	85.79	34.29	21.06
Seq52996	AGC protein kinase, partial	402592252	590	1174	2	1237	131	2.99e-10	AF017	Protein kinase	Q8L5K9	Kali turgidum	Eukaryota,Viridiplantae,Streptophyta,Embryophyta,Tracheophyta,Spermatophyta,Magnoliophyta,eudicotyledons,Gunneridae,Pentapetalae,Caryophyllales,Chenopodiaceae,Salsoloideae,Salsoleae,Kali	Sal k 2	P	Major	78	275	320	209	44.02	50.69	65.31
Seq44430	AGC protein kinase, partial	402592252	328	912	1	1473	131	4.01e-10	AF017	Protein kinase	Q8L5K9	Kali turgidum	Eukaryota,Viridiplantae,Streptophyta,Embryophyta,Tracheophyta,Spermatophyta,Magnoliophyta,eudicotyledons,Gunneridae,Pentapetalae,Caryophyllales,Chenopodiaceae,Salsoloideae,Salsoleae,Kali	Sal k 2	P	Major	78	275	320	209	44.02	42.57	65.31
Seq5146	AGC/PDK1 protein kinase	312071998	570	1259	3	2404	151	2.55e-12	AF017	Protein kinase	Q8L5K9	Kali turgidum	Eukaryota,Viridiplantae,Streptophyta,Embryophyta,Tracheophyta,Spermatophyta,Magnoliophyta,eudicotyledons,Gunneridae,Pentapetalae,Caryophyllales,Chenopodiaceae,Salsoloideae,Salsoleae,Kali	Sal k 2	P	Major	79	286	320	236	41.53	29.45	73.75
Seq4003	AI107989 comes from the 3' UTR	170593471	66	677	3	2184	133	3.97e-10	AF017	Protein kinase	Q8L5K9	Kali turgidum	Eukaryota,Viridiplantae,Streptophyta,Embryophyta,Tracheophyta,Spermatophyta,Magnoliophyta,eudicotyledons,Gunneridae,Pentapetalae,Caryophyllales,Chenopodiaceae,Salsoloideae,Salsoleae,Kali	Sal k 2	P	Major	65	275	320	222	47.3	30.49	69.38
Seq3691	aldehyde	541039481	197	577	2	581	310	2.54e-35	AF040	Aldehyde dehydrogenase	P42041	Alternaria alternata	Eukaryota,Fungi,Dikarya,Ascomycota,Pezizomycotina,Dothideomycetes,Pleosporomycetidae,Pleosporales,Pleosporineae,Pleosporaceae,Alternaria,Alternaria alternata group	Alt a 10	F	Miinor	9	133	497	127	67.72	65.58	25.55
Seq4637	aldehyde	541039481	1	852	1	1588	877	3.15e-114	AF040	Aldehyde dehydrogenase	P40108	Davidiella tassiana	Eukaryota,Fungi,Dikarya,Ascomycota,Pezizomycotina,Dothideomycetes,Dothideomycetidae,Capnodiales,Cladosporiaceae,Cladosporium	Cla h 10	F	Miinor	207	490	496	284	73.94	53.65	57.26
Seq43433	aldehyde	541039481	165	764	3	1133	578	9.32e-72	AF040	Aldehyde dehydrogenase	P40108	Davidiella tassiana	Eukaryota,Fungi,Dikarya,Ascomycota,Pezizomycotina,Dothideomycetes,Dothideomycetidae,Capnodiales,Cladosporiaceae,Cladosporium	Cla h 10	F	Miinor	291	490	496	200	71	52.96	40.32
Seq43434	aldehyde	541039481	43	534	1	707	544	1.47e-75	AF040	Aldehyde dehydrogenase	P40108	Davidiella tassiana	Eukaryota,Fungi,Dikarya,Ascomycota,Pezizomycotina,Dothideomycetes,Dothideomycetidae,Capnodiales,Cladosporiaceae,Cladosporium	Cla h 10	F	Miinor	165	327	496	164	77.44	69.59	33.06
Seq55441	aldehyde	541039481	134	436	2	497	322	1.93e-37	AF040	Aldehyde dehydrogenase	P40108	Davidiella tassiana	Eukaryota,Fungi,Dikarya,Ascomycota,Pezizomycotina,Dothideomycetes,Dothideomycetidae,Capnodiales,Cladosporiaceae,Cladosporium	Cla h 10	F	Miinor	273	373	496	101	72.28	60.97	20.36
Seq76966	aldehyde dehydrogenase	312071229	646	2082	1	3093	809	4.83e-99	AF040	Aldehyde dehydrogenase	P40108	Davidiella tassiana	Eukaryota,Fungi,Dikarya,Ascomycota,Pezizomycotina,Dothideomycetes,Dothideomycetidae,Capnodiales,Cladosporiaceae,Cladosporium	Cla h 10	F	Miinor	21	494	496	481	55.3	46.65	96.98
Seq54793	aldehyde dehydrogenase 11	402594728	900	1934	3	2533	508	1.05e-57	AF040	Aldehyde dehydrogenase	P40108	Davidiella tassiana	Eukaryota,Fungi,Dikarya,Ascomycota,Pezizomycotina,Dothideomycetes,Dothideomycetidae,Capnodiales,Cladosporiaceae,Cladosporium	Cla h 10	F	Miinor	21	363	496	347	52.74	41.1	69.96
Seq4735	aldehyde dehydrogenase family 7 member a1-like protein	541044168	346	1626	1	2380	461	1.74e-51	AF040	Aldehyde dehydrogenase	P40108	Davidiella tassiana	Eukaryota,Fungi,Dikarya,Ascomycota,Pezizomycotina,Dothideomycetes,Dothideomycetidae,Capnodiales,Cladosporiaceae,Cladosporium	Cla h 10	F	Miinor	12	436	496	433	49.42	54.58	87.3
Seq76565	Aldehyde dehydrogenase family 8 member A1	405965667	141	1556	3	1889	683	3.14e-84	AF040	Aldehyde dehydrogenase	P40108	Davidiella tassiana	Eukaryota,Fungi,Dikarya,Ascomycota,Pezizomycotina,Dothideomycetes,Dothideomycetidae,Capnodiales,Cladosporiaceae,Cladosporium	Cla h 10	F	Miinor	26	490	496	475	56	75.44	95.77
Seq13612	Aldehyde dehydrogenase family 8 member A1	405965667	105	539	3	545	287	2.91e-32	AF040	Aldehyde dehydrogenase	P40108	Davidiella tassiana	Eukaryota,Fungi,Dikarya,Ascomycota,Pezizomycotina,Dothideomycetes,Dothideomycetidae,Capnodiales,Cladosporiaceae,Cladosporium	Cla h 10	F	Miinor	147	292	496	146	58.9	80.37	29.44
Seq83037	Aldehyde dehydrogenase protein 4, isoform b	170594107	337	1368	1	2570	290	4.4e-29	AF040	Aldehyde dehydrogenase	P40108	Davidiella tassiana	Eukaryota,Fungi,Dikarya,Ascomycota,Pezizomycotina,Dothideomycetes,Dothideomycetidae,Capnodiales,Cladosporiaceae,Cladosporium	Cla h 10	F	Miinor	135	486	496	358	43.85	41.79	72.18
Seq2325	alpha tubulin 1, partial	302393237	3	305	3	834	490	1.36e-60	AF025	Tubulin/FtsZ family	Q8WQ47	Lepidoglyphus destructor	Eukaryota,Metazoa,Ecdysozoa,Arthropoda,Chelicerata,Arachnida,Acari,Acariformes,Sarcoptiformes,Astigmata,Glycyphagoidea,Glycyphagidae,Lepidoglyphus	Lep d alpha Tubulin	A	Miinor	312	412	450	101	93.07	36.33	22.44
Seq41353	angiomotin	541047032	1456	2463	1	3265	138	3.96e-10	AF100	Myosin heavy chain	Q9NJA9	Anisakis simplex	Eukaryota,Metazoa,Ecdysozoa,Nematoda,Chromadorea,Ascaridida,Ascaridoidea,Anisakidae,Anisakis,Anisakis simplex complex	Ani s 2	A	Major	454	775	869	352	42.05	32.34	40.51
Seq10746	Ani s 10 allergen precursor	272574378	189	231	1	109	231	9.15e-07	Unclassified	Ani s 10 allergen	D2K835	Anisakis simplex	Eukaryota,Metazoa,Ecdysozoa,Nematoda,Chromadorea,Ascaridida,Ascaridoidea,Anisakidae,Anisakis,Anisakis simplex complex	Ani s 10	A	NA	52	180	274	43	62.79	18.61	15.69
Seq19587	Ani s 11 allergen precursor	323575361	2	169	2	237	119	5.53e-09	Unclassified	Ani s 11 allergen	E9RFF3	Anisakis simplex	Eukaryota,Metazoa,Ecdysozoa,Nematoda,Chromadorea,Ascaridida,Ascaridoidea,Anisakidae,Anisakis,Anisakis simplex complex	Ani s 11	A	NA	54	129	307	76	43.42	96.2	24.76
Seq21328	Ani s 11 allergen precursor	323575361	3	269	3	271	279	1.09e-31	Unclassified	Ani s 11 allergen	E9RFF3	Anisakis simplex	Eukaryota,Metazoa,Ecdysozoa,Nematoda,Chromadorea,Ascaridida,Ascaridoidea,Anisakidae,Anisakis,Anisakis simplex complex	Ani s 11	A	NA	106	194	307	89	68.54	98.52	28.99
Seq37443	Ani s 11 allergen precursor	323575361	34	309	1	434	230	1.24e-23	Unclassified	Ani s 11 allergen	E9RFF3	Anisakis simplex	Eukaryota,Metazoa,Ecdysozoa,Nematoda,Chromadorea,Ascaridida,Ascaridoidea,Anisakidae,Anisakis,Anisakis simplex complex	Ani s 11	A	NA	27	118	307	92	56.52	63.59	29.97
Seq19589	Ani s 11-like protein 2 precursor, partial	323575365	1	225	1	227	128	2.75e-10	Unclassified	Ani s 11 allergen	E9RFF5	Anisakis simplex	Eukaryota,Metazoa,Ecdysozoa,Nematoda,Chromadorea,Ascaridida,Ascaridoidea,Anisakidae,Anisakis,Anisakis simplex complex	Ani s 11 L2	A	NA	179	230	287	75	44	99.12	26.13
Seq37444	Ani s 11-like protein 2 precursor, partial	323575365	34	153	1	374	219	1.85e-22	Unclassified	Ani s 11 allergen	E9RFF5	Anisakis simplex	Eukaryota,Metazoa,Ecdysozoa,Nematoda,Chromadorea,Ascaridida,Ascaridoidea,Anisakidae,Anisakis,Anisakis simplex complex	Ani s 11 L2	A	NA	66	105	287	40	100	32.09	13.94
Seq79065	Ani s 11-like protein precursor	323575363	34	228	1	830	288	6.56e-32	Unclassified	Ani s 11 allergen	E9RFF4	Anisakis simplex	Eukaryota,Metazoa,Ecdysozoa,Nematoda,Chromadorea,Ascaridida,Ascaridoidea,Anisakidae,Anisakis,Anisakis simplex complex	Ani s 11 L1	A	NA	96	160	160	65	87.69	23.49	40.63
Seq27667	Ani s 12 allergen	442577845	144	596	3	1209	125	9.75e-08	Unclassified	Ani s 12 allergen	L7V0J5 E9RFF6	Anisakis simplex	Eukaryota,Metazoa,Ecdysozoa,Nematoda,Chromadorea,Ascaridida,Ascaridoidea,Anisakidae,Anisakis,Anisakis simplex complex	Ani s 12	A	Major	121	256	264	157	43.31	38.96	59.47
Seq6162	Ani s 12 allergen	442577845	227	682	2	850	174	1.58e-14	Unclassified	Ani s 12 allergen	L7V0J5 E9RFF6	Anisakis simplex	Eukaryota,Metazoa,Ecdysozoa,Nematoda,Chromadorea,Ascaridida,Ascaridoidea,Anisakidae,Anisakis,Anisakis simplex complex	Ani s 12	A	Major	118	262	264	154	45.45	54.35	58.33
Seq78111	Ani s 12 allergen	442577853	2	571	2	1226	905	1.44e-121	Unclassified	Ani s 12 allergen	L7V3P8 E9RFF6	Anisakis simplex	Eukaryota,Metazoa,Ecdysozoa,Nematoda,Chromadorea,Ascaridida,Ascaridoidea,Anisakidae,Anisakis,Anisakis simplex complex	Ani s 12	A	Major	72	258	264	190	90	46.49	71.97
Seq375	Ani s 12 allergen precursor	323575367	51	917	3	1402	1301	2.69e-180	Unclassified	Ani s 12 allergen	E9RFF6 E9RFF6	Anisakis simplex	Eukaryota,Metazoa,Ecdysozoa,Nematoda,Chromadorea,Ascaridida,Ascaridoidea,Anisakidae,Anisakis,Anisakis simplex complex	Ani s 12	A	Major	1	288	295	289	87.89	61.84	97.97
Seq77498	Ani s 2 allergen	442577833	980	3586	2	4191	3498	0	AF100	Myosin heavy chain	Q9NJA9	Anisakis simplex	Eukaryota,Metazoa,Ecdysozoa,Nematoda,Chromadorea,Ascaridida,Ascaridoidea,Anisakidae,Anisakis,Anisakis simplex complex	Ani s 2	A	Major	1	869	869	869	85.73	62.2	100
Seq77901	Ani s 2 allergen	442577833	172	2124	1	3660	2276	0	AF100	Myosin heavy chain	Q9NJA9	Anisakis simplex	Eukaryota,Metazoa,Ecdysozoa,Nematoda,Chromadorea,Ascaridida,Ascaridoidea,Anisakidae,Anisakis,Anisakis simplex complex	Ani s 2	A	Major	216	869	869	655	79.85	53.69	75.37
Seq41413	Ani s 2 allergen	442577833	3	1319	3	2680	1724	0	AF100	Myosin heavy chain	Q9NJA9	Anisakis simplex	Eukaryota,Metazoa,Ecdysozoa,Nematoda,Chromadorea,Ascaridida,Ascaridoidea,Anisakidae,Anisakis,Anisakis simplex complex	Ani s 2	A	Major	431	869	869	439	84.51	49.14	50.52
Seq27995	Ani s 2 allergen	442577833	1594	2505	1	2507	1299	2.25e-168	AF100	Myosin heavy chain	Q9NJA9	Anisakis simplex	Eukaryota,Metazoa,Ecdysozoa,Nematoda,Chromadorea,Ascaridida,Ascaridoidea,Anisakidae,Anisakis,Anisakis simplex complex	Ani s 2	A	Major	1	304	869	304	88.82	36.38	34.98
Seq53063	Ani s 2 allergen	442577833	3	1022	3	1324	1217	7.45e-162	AF100	Myosin heavy chain	Q9NJA9	Anisakis simplex	Eukaryota,Metazoa,Ecdysozoa,Nematoda,Chromadorea,Ascaridida,Ascaridoidea,Anisakidae,Anisakis,Anisakis simplex complex	Ani s 2	A	Major	299	638	869	340	79.12	77.04	39.13
Seq10275	ani s 4 allergen	110346534	72	368	3	368	332	3.06e-41	AF005	Cystatin	Q14QT4	Anisakis simplex	Eukaryota,Metazoa,Ecdysozoa,Nematoda,Chromadorea,Ascaridida,Ascaridoidea,Anisakidae,Anisakis,Anisakis simplex complex	Ani s 4	A	NA	1	100	115	100	78	81.52	86.96
Seq20820	ani s 4 allergen	110346534	201	497	3	500	385	1.39e-48	AF005	Cystatin	Q14QT4	Anisakis simplex	Eukaryota,Metazoa,Ecdysozoa,Nematoda,Chromadorea,Ascaridida,Ascaridoidea,Anisakidae,Anisakis,Anisakis simplex complex	Ani s 4	A	NA	1	99	115	99	79.8	59.4	86.09
Seq20821	ani s 4 allergen	110346534	92	388	2	391	385	3.59e-49	AF005	Cystatin	Q14QT4	Anisakis simplex	Eukaryota,Metazoa,Ecdysozoa,Nematoda,Chromadorea,Ascaridida,Ascaridoidea,Anisakidae,Anisakis,Anisakis simplex complex	Ani s 4	A	NA	1	99	115	99	79.8	75.96	86.09
Seq80232	ani s 4 allergen	110346534	941	1102	2	1560	191	1.84e-17	AF005	Cystatin	Q14QT4	Anisakis simplex	Eukaryota,Metazoa,Ecdysozoa,Nematoda,Chromadorea,Ascaridida,Ascaridoidea,Anisakidae,Anisakis,Anisakis simplex complex	Ani s 4	A	NA	38	91	115	54	77.78	10.38	46.96
Seq54047	Ani s 9 allergen precursor	157418806	73	300	1	328	218	1.07e-25	AF137	SXP/RAL-2 family	B2XCP1	Anisakis simplex	Eukaryota,Metazoa,Ecdysozoa,Nematoda,Chromadorea,Ascaridida,Ascaridoidea,Anisakidae,Anisakis,Anisakis simplex complex	Ani s 9	A	Miinor	1	76	147	76	63.16	69.51	51.7
Seq71034	Ani s 9 allergen precursor	157418806	10	237	1	442	218	3.95e-25	AF137	SXP/RAL-2 family	B2XCP1	Anisakis simplex	Eukaryota,Metazoa,Ecdysozoa,Nematoda,Chromadorea,Ascaridida,Ascaridoidea,Anisakidae,Anisakis,Anisakis simplex complex	Ani s 9	A	Miinor	1	76	147	76	63.16	51.58	51.7
Seq6995	Ani s 9 allergen precursor	157418806	754	960	1	963	181	4.03e-18	AF137	SXP/RAL-2 family	B2XCP1	Anisakis simplex	Eukaryota,Metazoa,Ecdysozoa,Nematoda,Chromadorea,Ascaridida,Ascaridoidea,Anisakidae,Anisakis,Anisakis simplex complex	Ani s 9	A	Miinor	1	69	147	69	59.42	21.5	46.94
Seq8525	Ani s 9 allergen precursor	157418806	183	389	3	390	181	7.61e-20	AF137	SXP/RAL-2 family	B2XCP1	Anisakis simplex	Eukaryota,Metazoa,Ecdysozoa,Nematoda,Chromadorea,Ascaridida,Ascaridoidea,Anisakidae,Anisakis,Anisakis simplex complex	Ani s 9	A	Miinor	1	69	147	69	59.42	53.08	46.94
Seq3379	Ani s 9 allergen precursor	157418806	345	539	3	1037	297	1.22e-34	AF137	SXP/RAL-2 family	B2XCP1	Anisakis simplex	Eukaryota,Metazoa,Ecdysozoa,Nematoda,Chromadorea,Ascaridida,Ascaridoidea,Anisakidae,Anisakis,Anisakis simplex complex	Ani s 9	A	Miinor	69	133	147	65	96.92	18.8	44.22
Seq16868	Ani s 9 allergen precursor	157418806	531	605	3	680	120	4.48e-10	AF137	SXP/RAL-2 family	B2XCP1	Anisakis simplex	Eukaryota,Metazoa,Ecdysozoa,Nematoda,Chromadorea,Ascaridida,Ascaridoidea,Anisakidae,Anisakis,Anisakis simplex complex	Ani s 9	A	Miinor	123	147	147	25	100	11.03	17.01
Seq7094	Ani s 9 allergen precursor	157418806	3	77	3	506	120	1.86e-10	AF137	SXP/RAL-2 family	B2XCP1	Anisakis simplex	Eukaryota,Metazoa,Ecdysozoa,Nematoda,Chromadorea,Ascaridida,Ascaridoidea,Anisakidae,Anisakis,Anisakis simplex complex	Ani s 9	A	Miinor	123	147	147	25	100	14.82	17.01
Seq71033	Ani s 9 allergen precursor	157418806	10	246	1	411	215	8.02e-25	AF137	SXP/RAL-2 family	B2XCP1	Anisakis simplex	Eukaryota,Metazoa,Ecdysozoa,Nematoda,Chromadorea,Ascaridida,Ascaridoidea,Anisakidae,Anisakis,Anisakis simplex complex	Ani s 9	A	Miinor	1	79	147	79	60.76	57.66	53.74
Seq41016	Ani s 9 allergen precursor	157418806	1	75	1	702	126	7.25e-11	AF137	SXP/RAL-2 family	B2XCP1	Anisakis simplex	Eukaryota,Metazoa,Ecdysozoa,Nematoda,Chromadorea,Ascaridida,Ascaridoidea,Anisakidae,Anisakis,Anisakis simplex complex	Ani s 9	A	Miinor	45	69	147	25	100	10.68	17.01
Seq41105	ANIS1_ANISI	47605452	272	529	2	595	413	3.46e-53	AF003	Animal Kunitz serine protease inhihibitor	Q7Z1K3	Anisakis simplex	Eukaryota,Metazoa,Ecdysozoa,Nematoda,Chromadorea,Ascaridida,Ascaridoidea,Anisakidae,Anisakis,Anisakis simplex complex	Ani s 1	A	Major	1	86	194	86	86.05	43.36	44.33
Seq55602	ANIS1_ANISI	47605452	160	399	1	401	461	1.6e-61	AF003	Animal Kunitz serine protease inhihibitor	Q7Z1K3	Anisakis simplex	Eukaryota,Metazoa,Ecdysozoa,Nematoda,Chromadorea,Ascaridida,Ascaridoidea,Anisakidae,Anisakis,Anisakis simplex complex	Ani s 1	A	Major	20	99	194	80	100	59.85	41.24
Seq52187	ANISERP protein	328887874	83	1117	2	1325	487	9.5e-59	AF018	Serpin serine protease inhibitor	P01012	Gallus gallus	Eukaryota,Metazoa,Chordata,Craniata,Vertebrata,Euteleostomi,Archelosauria,Archosauria,Dinosauria,Saurischia,Theropoda,Coelurosauria,Aves,Neognathae,Galloanserae,Galliformes,Phasianidae,Phasianinae,Gallus	Gal d 2	A	Major	28	382	386	369	50.95	83.55	95.6
Seq44392	ANISERP protein	328887874	230	1264	2	1389	431	2.2e-50	AF018	Serpin serine protease inhibitor	P01012	Gallus gallus	Eukaryota,Metazoa,Chordata,Craniata,Vertebrata,Euteleostomi,Archelosauria,Archosauria,Dinosauria,Saurischia,Theropoda,Coelurosauria,Aves,Neognathae,Galloanserae,Galliformes,Phasianidae,Phasianinae,Gallus	Gal d 2	A	Major	28	382	386	367	47.68	79.27	95.08
Seq11208	ANTH domain containing protein	170580406	1379	1981	2	2198	135	1.76e-10	AF054	Tropomyosin	Q9GZ71	Haliotis diversicolor	Eukaryota,Metazoa,Lophotrochozoa,Mollusca,Gastropoda,Vetigastropoda,Haliotoidea,Haliotidae,Haliotis	Hal d 1	A	NA	14	225	284	219	42.47	29.89	77.11
Seq78403	arginine kinase	226434021	210	812	3	2312	717	1.31e-89	AF049	ATP:guanido phosphotransferase	Q8I9P7	Penaeus monodon	Eukaryota,Metazoa,Ecdysozoa,Arthropoda,Crustacea,Malacostraca,Eumalacostraca,Eucarida,Decapoda,Dendrobranchiata,Penaeoidea,Penaeidae,Penaeus	Pen m 2	A	Major	154	355	356	202	81.68	26.21	56.74
Seq26818	arginine kinase	226434021	4	615	1	1364	716	5.49e-93	AF049	ATP:guanido phosphotransferase	Q8I9P7	Penaeus monodon	Eukaryota,Metazoa,Ecdysozoa,Arthropoda,Crustacea,Malacostraca,Eumalacostraca,Eucarida,Decapoda,Dendrobranchiata,Penaeoidea,Penaeidae,Penaeus	Pen m 2	A	Major	151	355	356	205	80.49	45.09	57.58
Seq1530	aspartic protease 3	541040586	300	1271	3	2006	277	2e-28	AF004	Eukaryotic aspartyl protease	P54958	Blattella germanica	Eukaryota,Metazoa,Ecdysozoa,Arthropoda,Hexapoda,Insecta,Pterygota,Neoptera,Orthopteroidea,Dictyoptera,Blattodea,Blaberoidea,Ectobiidae,Blattellinae,Blattella	Bla g 2	A	Major	36	349	352	337	43.32	50.4	95.74
Seq40588	aspartic protease 3	541040586	285	1106	3	2267	225	1.31e-21	AF004	Eukaryotic aspartyl protease	P54958	Blattella germanica	Eukaryota,Metazoa,Ecdysozoa,Arthropoda,Hexapoda,Insecta,Pterygota,Neoptera,Orthopteroidea,Dictyoptera,Blattodea,Blaberoidea,Ectobiidae,Blattellinae,Blattella	Bla g 2	A	Major	36	304	352	287	43.21	37.98	81.53
Seq42516	aspartic protease 3	238816833	214	750	1	999	192	3.25e-18	AF004	Eukaryotic aspartyl protease	P54958	Blattella germanica	Eukaryota,Metazoa,Ecdysozoa,Arthropoda,Hexapoda,Insecta,Pterygota,Neoptera,Orthopteroidea,Dictyoptera,Blattodea,Blaberoidea,Ectobiidae,Blattellinae,Blattella	Bla g 2	A	Major	172	349	352	183	45.9	54.95	51.99
Seq44525	aspartic protease 3	541040586	288	1268	3	1469	178	6.08e-16	AF004	Eukaryotic aspartyl protease	P54958	Blattella germanica	Eukaryota,Metazoa,Ecdysozoa,Arthropoda,Hexapoda,Insecta,Pterygota,Neoptera,Orthopteroidea,Dictyoptera,Blattodea,Blaberoidea,Ectobiidae,Blattellinae,Blattella	Bla g 2	A	Major	26	348	352	333	39.94	68.01	94.6
Seq5441	aspartic protease 6	541040894	362	1192	2	1200	165	1.74e-14	AF004	Eukaryotic aspartyl protease	P54958	Blattella germanica	Eukaryota,Metazoa,Ecdysozoa,Arthropoda,Hexapoda,Insecta,Pterygota,Neoptera,Orthopteroidea,Dictyoptera,Blattodea,Blaberoidea,Ectobiidae,Blattellinae,Blattella	Bla g 2	A	Major	31	302	352	284	42.61	71	80.68
Seq16785	aspartic protease 6	541044726	156	740	3	866	145	2.51e-12	AF004	Eukaryotic aspartyl protease	P54958	Blattella germanica	Eukaryota,Metazoa,Ecdysozoa,Arthropoda,Hexapoda,Insecta,Pterygota,Neoptera,Orthopteroidea,Dictyoptera,Blattodea,Blaberoidea,Ectobiidae,Blattellinae,Blattella	Bla g 2	A	Major	140	332	352	199	42.21	68.94	56.53
Seq16784	aspartic protease 6	541044726	156	740	3	1038	145	4.15e-12	AF004	Eukaryotic aspartyl protease	P54958	Blattella germanica	Eukaryota,Metazoa,Ecdysozoa,Arthropoda,Hexapoda,Insecta,Pterygota,Neoptera,Orthopteroidea,Dictyoptera,Blattodea,Blaberoidea,Ectobiidae,Blattellinae,Blattella	Bla g 2	A	Major	140	332	352	199	42.21	57.51	56.53
Seq42039	aspartic protease 6	541040894	297	1124	3	1607	145	9.75e-12	AF004	Eukaryotic aspartyl protease	P54958	Blattella germanica	Eukaryota,Metazoa,Ecdysozoa,Arthropoda,Hexapoda,Insecta,Pterygota,Neoptera,Orthopteroidea,Dictyoptera,Blattodea,Blaberoidea,Ectobiidae,Blattellinae,Blattella	Bla g 2	A	Major	24	296	352	287	42.16	53.58	81.53
Seq3353	aspartic protease 6	541044726	118	960	1	1390	141	2.41e-11	AF004	Eukaryotic aspartyl protease	P54958	Blattella germanica	Eukaryota,Metazoa,Ecdysozoa,Arthropoda,Hexapoda,Insecta,Pterygota,Neoptera,Orthopteroidea,Dictyoptera,Blattodea,Blaberoidea,Ectobiidae,Blattellinae,Blattella	Bla g 2	A	Major	30	302	352	290	40	62.59	82.39
Seq3354	aspartic protease 6	541040894	464	1282	2	1423	140	3.34e-11	AF004	Eukaryotic aspartyl protease	P54958	Blattella germanica	Eukaryota,Metazoa,Ecdysozoa,Arthropoda,Hexapoda,Insecta,Pterygota,Neoptera,Orthopteroidea,Dictyoptera,Blattodea,Blaberoidea,Ectobiidae,Blattellinae,Blattella	Bla g 2	A	Major	38	302	352	282	39.36	59.45	80.11
Seq77590	aspartic protease 6	541044726	1866	2783	3	3014	137	2.27e-10	AF004	Eukaryotic aspartyl protease	P54958	Blattella germanica	Eukaryota,Metazoa,Ecdysozoa,Arthropoda,Hexapoda,Insecta,Pterygota,Neoptera,Orthopteroidea,Dictyoptera,Blattodea,Blaberoidea,Ectobiidae,Blattellinae,Blattella	Bla g 2	A	Major	47	345	352	315	39.37	31.35	89.49
Seq22341	aspartic protease 6	541044726	181	663	1	671	128	1.7e-10	AF004	Eukaryotic aspartyl protease	P54958	Blattella germanica	Eukaryota,Metazoa,Ecdysozoa,Arthropoda,Hexapoda,Insecta,Pterygota,Neoptera,Orthopteroidea,Dictyoptera,Blattodea,Blaberoidea,Ectobiidae,Blattellinae,Blattella	Bla g 2	A	Major	140	302	352	165	43.64	73.77	46.88
Seq42560	atp synthase subunit	541048000	108	695	3	771	362	1.91e-44	Unclassified	ATP synthase	P13621	Bos taurus	Eukaryota,Metazoa,Chordata,Craniata,Vertebrata,Euteleostomi,Mammalia,Eutheria,Laurasiatheria,Cetartiodactyla,Ruminantia,Pecora,Bovidae,Bovinae,Bos	Bos d OSCP	A	Miinor	14	210	213	198	59.6	77.04	92.96
Seq22611	atp synthase subunit	541048000	152	721	2	760	355	1.94e-43	Unclassified	ATP synthase	P13621	Bos taurus	Eukaryota,Metazoa,Chordata,Craniata,Vertebrata,Euteleostomi,Mammalia,Eutheria,Laurasiatheria,Cetartiodactyla,Ruminantia,Pecora,Bovidae,Bovinae,Bos	Bos d OSCP	A	Miinor	14	204	213	192	59.9	75.79	90.14
Seq56191	atp synthase subunit	541048000	256	561	1	561	173	2.14e-17	Unclassified	ATP synthase	P13621	Bos taurus	Eukaryota,Metazoa,Chordata,Craniata,Vertebrata,Euteleostomi,Mammalia,Eutheria,Laurasiatheria,Cetartiodactyla,Ruminantia,Pecora,Bovidae,Bovinae,Bos	Bos d OSCP	A	Miinor	14	116	213	104	58.65	55.61	48.83
Seq22787	autophagic-related protein	541048244	836	1660	2	1935	149	3.49e-12	AF142	WD-40 repeat	B2ZPG7	Forcipomyia taiwana	Eukaryota,Metazoa,Ecdysozoa,Arthropoda,Hexapoda,Insecta,Pterygota,Neoptera,Endopterygota,Diptera,Nematocera,Chironomoidea,Ceratopogonidae,Forcipomyiinae,Forcipomyia,Lasiohelea	For t 2	P	Major	7	298	325	299	39.13	46.36	92
Seq58294	autophagic-related protein	541048244	1164	1988	3	2264	149	4.35e-12	AF142	WD-40 repeat	B2ZPG7	Forcipomyia taiwana	Eukaryota,Metazoa,Ecdysozoa,Arthropoda,Hexapoda,Insecta,Pterygota,Neoptera,Endopterygota,Diptera,Nematocera,Chironomoidea,Ceratopogonidae,Forcipomyiinae,Forcipomyia,Lasiohelea	For t 2	P	Major	7	298	325	299	39.13	39.62	92
Seq44201	AV71_ACAVI RecName: Full=Muscle cell intermediate filament protein AV71	2497274	162	776	3	1395	220	7.35e-21	AF008	Intermediate filament protein	P02538	Homo sapiens	Eukaryota,Metazoa,Chordata,Craniata,Vertebrata,Euteleostomi,Mammalia,Eutheria,Euarchontoglires,Primates,Haplorrhini,Catarrhini,Hominidae,Homo	Hom s 5	A	NA	270	475	564	217	51.61	46.67	38.48
Seq6133	BCL7, N-terminal conserver region family protein	170589818	122	490	2	810	207	1.32e-21	AF121	BCL7 family	Q9BQE9	Homo sapiens	Eukaryota,Metazoa,Chordata,Craniata,Vertebrata,Euteleostomi,Mammalia,Eutheria,Euarchontoglires,Primates,Haplorrhini,Catarrhini,Hominidae,Homo	Hom s 3	A	NA	1	128	202	130	55.38	48.15	64.36
Seq44177	BEN-1 protein	312095493	112	444	1	447	224	4.39e-24	AF025	Tubulin/FtsZ family	Q52PV9	Tyrophagus putrescentiae	Eukaryota,Metazoa,Ecdysozoa,Arthropoda,Chelicerata,Arachnida,Acari,Acariformes,Sarcoptiformes,Astigmata,Acaroidea,Acaridae,Tyrophaginae,Tyrophagus	Tyr p alpha Tubulin	A	Miinor	296	414	450	119	54.62	79.87	26.44
Seq11766	beta tubulin isotype 1	209961126	227	940	2	946	533	2.01e-66	AF025	Tubulin/FtsZ family	Q8WQ47	Lepidoglyphus destructor	Eukaryota,Metazoa,Ecdysozoa,Arthropoda,Chelicerata,Arachnida,Acari,Acariformes,Sarcoptiformes,Astigmata,Glycyphagoidea,Glycyphagidae,Lepidoglyphus	Lep d alpha Tubulin	A	Miinor	176	421	450	246	60.57	78.01	54.67
Seq11765	beta tubulin isotype 1	209961126	295	1008	1	1014	533	4.17e-66	AF025	Tubulin/FtsZ family	Q8WQ47	Lepidoglyphus destructor	Eukaryota,Metazoa,Ecdysozoa,Arthropoda,Chelicerata,Arachnida,Acari,Acariformes,Sarcoptiformes,Astigmata,Glycyphagoidea,Glycyphagidae,Lepidoglyphus	Lep d alpha Tubulin	A	Miinor	176	421	450	246	60.57	72.78	54.67
Seq1647	beta tubulin isotype 1	209961126	1026	1721	3	1727	517	4.08e-61	AF025	Tubulin/FtsZ family	Q8WQ47	Lepidoglyphus destructor	Eukaryota,Metazoa,Ecdysozoa,Arthropoda,Chelicerata,Arachnida,Acari,Acariformes,Sarcoptiformes,Astigmata,Glycyphagoidea,Glycyphagidae,Lepidoglyphus	Lep d alpha Tubulin	A	Miinor	182	421	450	240	60.42	41.69	53.33
Seq53991	beta tubulin isotype 1	209961126	386	805	2	822	356	4.54e-41	AF025	Tubulin/FtsZ family	Q8WQ47	Lepidoglyphus destructor	Eukaryota,Metazoa,Ecdysozoa,Arthropoda,Chelicerata,Arachnida,Acari,Acariformes,Sarcoptiformes,Astigmata,Glycyphagoidea,Glycyphagidae,Lepidoglyphus	Lep d alpha Tubulin	A	Miinor	182	321	450	140	65.71	51.09	31.11
Seq25441	beta tubulin isotype 1	209961126	420	782	3	790	285	4.02e-31	AF025	Tubulin/FtsZ family	Q8WQ47	Lepidoglyphus destructor	Eukaryota,Metazoa,Ecdysozoa,Arthropoda,Chelicerata,Arachnida,Acari,Acariformes,Sarcoptiformes,Astigmata,Glycyphagoidea,Glycyphagidae,Lepidoglyphus	Lep d alpha Tubulin	A	Miinor	182	302	450	121	63.64	45.95	26.89
Seq54317	beta tubulin isotype 1	209961126	238	567	1	576	256	6.27e-28	AF025	Tubulin/FtsZ family	Q8WQ47	Lepidoglyphus destructor	Eukaryota,Metazoa,Ecdysozoa,Arthropoda,Chelicerata,Arachnida,Acari,Acariformes,Sarcoptiformes,Astigmata,Glycyphagoidea,Glycyphagidae,Lepidoglyphus	Lep d alpha Tubulin	A	Miinor	193	302	450	110	63.64	57.29	24.44
Seq52215	beta tubulin isotype 1	209961126	3	317	3	381	232	1.56e-25	AF025	Tubulin/FtsZ family	Q8WQ47	Lepidoglyphus destructor	Eukaryota,Metazoa,Ecdysozoa,Arthropoda,Chelicerata,Arachnida,Acari,Acariformes,Sarcoptiformes,Astigmata,Glycyphagoidea,Glycyphagidae,Lepidoglyphus	Lep d alpha Tubulin	A	Miinor	198	302	450	105	60.95	82.68	23.33
Seq21429	beta tubulin isotype 1	209961126	3	380	3	396	200	4.72e-21	AF025	Tubulin/FtsZ family	Q8WQ47	Lepidoglyphus destructor	Eukaryota,Metazoa,Ecdysozoa,Arthropoda,Chelicerata,Arachnida,Acari,Acariformes,Sarcoptiformes,Astigmata,Glycyphagoidea,Glycyphagidae,Lepidoglyphus	Lep d alpha Tubulin	A	Miinor	223	321	450	126	50	95.45	28
Seq4927	beta tubulin isotype 2, partial	50540939	3	716	3	1252	495	1.55e-59	AF025	Tubulin/FtsZ family	Q52PV9	Tyrophagus putrescentiae	Eukaryota,Metazoa,Ecdysozoa,Arthropoda,Chelicerata,Arachnida,Acari,Acariformes,Sarcoptiformes,Astigmata,Acaroidea,Acaridae,Tyrophaginae,Tyrophagus	Tyr p alpha Tubulin	A	Miinor	199	444	450	246	59.76	58.95	54.67
Seq51612	beta tubulin type 1	68303303	59	598	2	600	335	4.84e-39	AF025	Tubulin/FtsZ family	Q8WQ47	Lepidoglyphus destructor	Eukaryota,Metazoa,Ecdysozoa,Arthropoda,Chelicerata,Arachnida,Acari,Acariformes,Sarcoptiformes,Astigmata,Glycyphagoidea,Glycyphagidae,Lepidoglyphus	Lep d alpha Tubulin	A	Miinor	21	202	450	182	53.3	91	40.44
Seq15796	beta-taxilin	541048887	28	801	1	1079	140	3.46e-11	AF100	Myosin heavy chain	Q6Y2F9	Dermatophagoides pteronyssinus	Eukaryota,Metazoa,Ecdysozoa,Arthropoda,Chelicerata,Arachnida,Acari,Acariformes,Sarcoptiformes,Astigmata,Psoroptidia,Analgoidea,Pyroglyphidae,Dermatophagoidinae,Dermatophagoides	Der p 11	A	Miinor	69	343	875	278	42.45	77.29	31.77
Seq41452	beta-tubulin	439735	248	658	2	846	348	8.02e-40	AF025	Tubulin/FtsZ family	Q8WQ47	Lepidoglyphus destructor	Eukaryota,Metazoa,Ecdysozoa,Arthropoda,Chelicerata,Arachnida,Acari,Acariformes,Sarcoptiformes,Astigmata,Glycyphagoidea,Glycyphagidae,Lepidoglyphus	Lep d alpha Tubulin	A	Miinor	1	139	450	139	62.59	49.29	30.89
Seq56676	beta-tubulin	439735	339	737	3	740	343	1.51e-39	AF025	Tubulin/FtsZ family	Q8WQ47	Lepidoglyphus destructor	Eukaryota,Metazoa,Ecdysozoa,Arthropoda,Chelicerata,Arachnida,Acari,Acariformes,Sarcoptiformes,Astigmata,Glycyphagoidea,Glycyphagidae,Lepidoglyphus	Lep d alpha Tubulin	A	Miinor	1	135	450	135	62.96	54.73	30
Seq78334	beta-tubulin	439735	155	505	2	693	304	3.47e-34	AF025	Tubulin/FtsZ family	Q8WQ47	Lepidoglyphus destructor	Eukaryota,Metazoa,Ecdysozoa,Arthropoda,Chelicerata,Arachnida,Acari,Acariformes,Sarcoptiformes,Astigmata,Glycyphagoidea,Glycyphagidae,Lepidoglyphus	Lep d alpha Tubulin	A	Miinor	21	139	450	119	63.87	51.52	26.44
Seq54536	beta-tubulin	439735	159	476	3	479	282	4.76e-32	AF025	Tubulin/FtsZ family	Q8WQ47	Lepidoglyphus destructor	Eukaryota,Metazoa,Ecdysozoa,Arthropoda,Chelicerata,Arachnida,Acari,Acariformes,Sarcoptiformes,Astigmata,Glycyphagoidea,Glycyphagidae,Lepidoglyphus	Lep d alpha Tubulin	A	Miinor	28	135	450	108	64.81	67.64	24
Seq53512	beta-tubulin	125743105	100	402	1	502	237	1.26e-25	AF025	Tubulin/FtsZ family	Q8WQ47	Lepidoglyphus destructor	Eukaryota,Metazoa,Ecdysozoa,Arthropoda,Chelicerata,Arachnida,Acari,Acariformes,Sarcoptiformes,Astigmata,Glycyphagoidea,Glycyphagidae,Lepidoglyphus	Lep d alpha Tubulin	A	Miinor	197	297	450	101	64.36	60.36	22.44
Seq76280	beta-tubulin isotype 1	507144139	157	1428	1	1920	804	1.53e-102	AF025	Tubulin/FtsZ family	Q8WQ47	Lepidoglyphus destructor	Eukaryota,Metazoa,Ecdysozoa,Arthropoda,Chelicerata,Arachnida,Acari,Acariformes,Sarcoptiformes,Astigmata,Glycyphagoidea,Glycyphagidae,Lepidoglyphus	Lep d alpha Tubulin	A	Miinor	1	434	450	434	54.84	67.81	96.44
Seq21389	beta-tubulin isotype 1	507144137	5	793	2	801	574	3.07e-73	AF025	Tubulin/FtsZ family	Q8WQ47	Lepidoglyphus destructor	Eukaryota,Metazoa,Ecdysozoa,Arthropoda,Chelicerata,Arachnida,Acari,Acariformes,Sarcoptiformes,Astigmata,Glycyphagoidea,Glycyphagidae,Lepidoglyphus	Lep d alpha Tubulin	A	Miinor	59	321	450	263	58.56	98.5	58.44
Seq76172	beta-tubulin isotype 1	507144137	91	777	1	890	451	1.39e-54	AF025	Tubulin/FtsZ family	Q8WQ47	Lepidoglyphus destructor	Eukaryota,Metazoa,Ecdysozoa,Arthropoda,Chelicerata,Arachnida,Acari,Acariformes,Sarcoptiformes,Astigmata,Glycyphagoidea,Glycyphagidae,Lepidoglyphus	Lep d alpha Tubulin	A	Miinor	1	231	450	231	54.55	77.87	51.33
Seq13054	beta-tubulin isotype 1	507144139	72	467	3	841	332	1.46e-37	AF025	Tubulin/FtsZ family	Q8WQ47	Lepidoglyphus destructor	Eukaryota,Metazoa,Ecdysozoa,Arthropoda,Chelicerata,Arachnida,Acari,Acariformes,Sarcoptiformes,Astigmata,Glycyphagoidea,Glycyphagidae,Lepidoglyphus	Lep d alpha Tubulin	A	Miinor	1	134	450	134	63.43	47.8	29.78
Seq23617	beta-tubulin isotype 1	507144139	159	551	3	554	326	5.79e-38	AF025	Tubulin/FtsZ family	Q8WQ47	Lepidoglyphus destructor	Eukaryota,Metazoa,Ecdysozoa,Arthropoda,Chelicerata,Arachnida,Acari,Acariformes,Sarcoptiformes,Astigmata,Glycyphagoidea,Glycyphagidae,Lepidoglyphus	Lep d alpha Tubulin	A	Miinor	1	133	450	133	63.16	72.02	29.56
Seq6228	beta-tubulin isotype 1	507144139	377	769	2	772	326	5.66e-37	AF025	Tubulin/FtsZ family	Q8WQ47	Lepidoglyphus destructor	Eukaryota,Metazoa,Ecdysozoa,Arthropoda,Chelicerata,Arachnida,Acari,Acariformes,Sarcoptiformes,Astigmata,Glycyphagoidea,Glycyphagidae,Lepidoglyphus	Lep d alpha Tubulin	A	Miinor	1	133	450	133	63.16	51.68	29.56
Seq21537	brain chitinase and chia	170054146	99	497	3	498	271	3.86e-30	AF077	Chitinase class III and peritrophin-like	Q9U6R7	Dermatophagoides farinae	Eukaryota,Metazoa,Ecdysozoa,Arthropoda,Chelicerata,Arachnida,Acari,Acariformes,Sarcoptiformes,Astigmata,Psoroptidia,Analgoidea,Pyroglyphidae,Dermatophagoidinae,Dermatophagoides	Der f 15	A	Major	96	230	555	139	61.87	83.73	25.05
Seq76665	brct domain-containing protein	541044536	180	1052	3	1501	154	1.49e-12	AF100	Myosin heavy chain	Q6Y2F9	Dermatophagoides pteronyssinus	Eukaryota,Metazoa,Ecdysozoa,Arthropoda,Chelicerata,Arachnida,Acari,Acariformes,Sarcoptiformes,Astigmata,Psoroptidia,Analgoidea,Pyroglyphidae,Dermatophagoidinae,Dermatophagoides	Der p 11	A	Miinor	237	554	875	323	43.03	64.56	36.91
Seq24595	C. briggsae CBR-CHT-1 protein	268578771	418	966	1	967	318	1.19e-34	AF077	Chitinase class III and peritrophin-like	Q9U6R7	Dermatophagoides farinae	Eukaryota,Metazoa,Ecdysozoa,Arthropoda,Chelicerata,Arachnida,Acari,Acariformes,Sarcoptiformes,Astigmata,Psoroptidia,Analgoidea,Pyroglyphidae,Dermatophagoidinae,Dermatophagoides	Der f 15	A	Major	38	230	555	195	58.46	60.5	35.14
Seq46776	C. briggsae CBR-CHT-1 protein	268578771	379	1590	1	1994	585	2.75e-69	AF077	Chitinase class III and peritrophin-like	Q4JK69	Dermatophagoides pteronyssinus	Eukaryota,Metazoa,Ecdysozoa,Arthropoda,Chelicerata,Arachnida,Acari,Acariformes,Sarcoptiformes,Astigmata,Psoroptidia,Analgoidea,Pyroglyphidae,Dermatophagoidinae,Dermatophagoides	Der p 15	A	Major	37	435	532	415	50.36	62.44	78.01
Seq43286	C. briggsae CBR-DHS-6 protein	268533948	168	734	3	1832	132	2.84e-10	AF028	Short-chain dehydrogenase	P0C0Y4	Alternaria alternata	Eukaryota,Fungi,Dikarya,Ascomycota,Pezizomycotina,Dothideomycetes,Pleosporomycetidae,Pleosporales,Pleosporineae,Pleosporaceae,Alternaria,Alternaria alternata group	Alt a 8	F	Miinor	19	203	266	191	45.55	31.28	71.8
Seq77868	C. briggsae CBR-TAG-196 protein	268554660	1179	2081	3	2691	465	7.63e-53	AF030	Papain-like cysteine protease	P00785	Actinidia chinensis	Eukaryota,Viridiplantae,Streptophyta,Embryophyta,Tracheophyta,Spermatophyta,Magnoliophyta,eudicotyledons,Gunneridae,Pentapetalae,asterids,Ericales,Actinidiaceae,Actinidia	Act d 1	P	Major	41	342	380	309	53.4	34.45	81.32
Seq20939	C88690 protein F41H10.4 - Caenorhabditis elegans	25396050	410	1678	2	2694	201	1.03e-17	AF100	Myosin heavy chain	Q9NJA9	Anisakis simplex	Eukaryota,Metazoa,Ecdysozoa,Nematoda,Chromadorea,Ascaridida,Ascaridoidea,Anisakidae,Anisakis,Anisakis simplex complex	Ani s 2	A	Major	369	783	869	442	41.86	49.22	50.86
Seq77534	C88690 protein F41H10.4 - Caenorhabditis elegans	25396050	347	1615	2	4194	197	5.81e-17	AF100	Myosin heavy chain	Q9NJA9	Anisakis simplex	Eukaryota,Metazoa,Ecdysozoa,Nematoda,Chromadorea,Ascaridida,Ascaridoidea,Anisakidae,Anisakis,Anisakis simplex complex	Ani s 2	A	Major	369	783	869	442	41.63	31.62	50.86
Seq24050	calcineurin subunit b type 2	541048093	279	695	3	696	186	2.18e-19	AF007	EF hand family	Q1M0Y3	Periplaneta americana	Eukaryota,Metazoa,Ecdysozoa,Arthropoda,Hexapoda,Insecta,Pterygota,Neoptera,Orthopteroidea,Dictyoptera,Blattodea,Blattoidea,Blattoidae,Blattidae,Blattinae,Periplaneta	Per a 6	A	Miinor	8	148	151	146	55.48	62.93	96.69
Seq43051	calcineurin subunit b type 2	541048093	208	624	1	1521	186	2.56e-18	AF007	EF hand family	Q1M0Y3	Periplaneta americana	Eukaryota,Metazoa,Ecdysozoa,Arthropoda,Hexapoda,Insecta,Pterygota,Neoptera,Orthopteroidea,Dictyoptera,Blattodea,Blattoidea,Blattoidae,Blattidae,Blattinae,Periplaneta	Per a 6	A	Miinor	8	148	151	146	55.48	28.8	96.69
Seq43052	calcineurin subunit b type 2	541048093	208	624	1	1626	186	2.79e-18	AF007	EF hand family	Q1M0Y3	Periplaneta americana	Eukaryota,Metazoa,Ecdysozoa,Arthropoda,Hexapoda,Insecta,Pterygota,Neoptera,Orthopteroidea,Dictyoptera,Blattodea,Blattoidea,Blattoidae,Blattidae,Blattinae,Periplaneta	Per a 6	A	Miinor	8	148	151	146	55.48	26.94	96.69
Seq45063	calcium calmodulin-dependent protein kinase type 1	541039503	500	1075	2	1555	175	1.24e-15	AF017	Protein kinase	Q8L5K9	Kali turgidum	Eukaryota,Viridiplantae,Streptophyta,Embryophyta,Tracheophyta,Spermatophyta,Magnoliophyta,eudicotyledons,Gunneridae,Pentapetalae,Caryophyllales,Chenopodiaceae,Salsoloideae,Salsoleae,Kali	Sal k 2	P	Major	79	275	320	206	46.6	39.74	64.38
Seq25210	calcium-binding protein p22	541044818	426	875	3	1000	168	3.14e-16	AF007	EF hand family	Q1M0Y3	Periplaneta americana	Eukaryota,Metazoa,Ecdysozoa,Arthropoda,Hexapoda,Insecta,Pterygota,Neoptera,Orthopteroidea,Dictyoptera,Blattodea,Blattoidea,Blattoidae,Blattidae,Blattinae,Periplaneta	Per a 6	A	Miinor	8	148	151	151	49.01	45.3	100
Seq44850	calcium-binding protein p22	541047845	142	591	1	873	137	4.09e-12	AF007	EF hand family	Q1M0Y3	Periplaneta americana	Eukaryota,Metazoa,Ecdysozoa,Arthropoda,Hexapoda,Insecta,Pterygota,Neoptera,Orthopteroidea,Dictyoptera,Blattodea,Blattoidea,Blattoidae,Blattidae,Blattinae,Periplaneta	Per a 6	A	Miinor	8	148	151	151	45.03	51.89	100
Seq15901	calcium-binding protein p22	541047845	209	703	2	951	128	7.96e-11	AF007	EF hand family	Q1M0Y3	Periplaneta americana	Eukaryota,Metazoa,Ecdysozoa,Arthropoda,Hexapoda,Insecta,Pterygota,Neoptera,Orthopteroidea,Dictyoptera,Blattodea,Blattoidea,Blattoidae,Blattidae,Blattinae,Periplaneta	Per a 6	A	Miinor	7	148	151	166	42.17	52.37	109.93
Seq4094	calcium-independent phospholipase a2-gamma	541046272	750	1424	3	2271	143	3.36e-11	AF104	Patatin family	Q9SEM0	Hevea brasiliensis	Eukaryota,Viridiplantae,Streptophyta,Embryophyta,Tracheophyta,Spermatophyta,Magnoliophyta,eudicotyledons,Gunneridae,Pentapetalae,rosids,fabids,Malpighiales,Euphorbiaceae,Crotonoideae,Micrandreae,Hevea	Hev b 7	P	Major	10	251	388	252	41.67	33.29	64.95
Seq78893	calmodulin-2	541042794	706	1140	1	1295	248	5.51e-27	AF007	EF hand family	Q1M0Y3	Periplaneta americana	Eukaryota,Metazoa,Ecdysozoa,Arthropoda,Hexapoda,Insecta,Pterygota,Neoptera,Orthopteroidea,Dictyoptera,Blattodea,Blattoidea,Blattoidae,Blattidae,Blattinae,Periplaneta	Per a 6	A	Miinor	2	148	151	148	60.81	34.29	98.01
Seq77116	calmodulin-like protein	541046244	130	558	1	812	292	1.46e-34	AF007	EF hand family	Q1A7B1	Blattella germanica	Eukaryota,Metazoa,Ecdysozoa,Arthropoda,Hexapoda,Insecta,Pterygota,Neoptera,Orthopteroidea,Dictyoptera,Blattodea,Blaberoidea,Ectobiidae,Blattellinae,Blattella	Bla g 6	A	Miinor	7	153	154	147	63.27	54.31	95.45
Seq77050	calmodulin-like protein	541045092	20	388	2	516	203	1.7e-22	AF007	EF hand family	Q1A7B1	Blattella germanica	Eukaryota,Metazoa,Ecdysozoa,Arthropoda,Hexapoda,Insecta,Pterygota,Neoptera,Orthopteroidea,Dictyoptera,Blattodea,Blaberoidea,Ectobiidae,Blattellinae,Blattella	Bla g 6	A	Miinor	3	129	154	127	55.91	73.84	82.47
Seq12609	calmodulin-like protein	541045092	26	418	2	420	236	6.64e-28	AF007	EF hand family	Q1M0Y3	Periplaneta americana	Eukaryota,Metazoa,Ecdysozoa,Arthropoda,Hexapoda,Insecta,Pterygota,Neoptera,Orthopteroidea,Dictyoptera,Blattodea,Blattoidea,Blattoidae,Blattidae,Blattinae,Periplaneta	Per a 6	A	Miinor	1	135	151	135	61.48	96.43	89.4
Seq39611	calnexin-like protein	541045044	206	1444	2	1611	869	3.71e-112	AF055	Calreticulin family	Q2TL59	Penicillium chrysogenum	Eukaryota,Fungi,Dikarya,Ascomycota,Pezizomycotina,Eurotiomycetes,Eurotiomycetidae,Eurotiales,Aspergillaceae,Penicillium,Penicillium chrysogenum complex	Pen ch 31	A	NA	39	443	557	414	53.86	77.09	74.33
Seq22309	calnexin-like protein	541045044	228	947	3	947	414	3.61e-48	AF055	Calreticulin family	Q2TL59	Penicillium chrysogenum	Eukaryota,Fungi,Dikarya,Ascomycota,Pezizomycotina,Eurotiomycetes,Eurotiomycetidae,Eurotiales,Aspergillaceae,Penicillium,Penicillium chrysogenum complex	Pen ch 31	A	NA	39	270	557	241	51.04	76.35	43.27
Seq447	calnexin-like protein	541045044	3	623	3	716	319	9.29e-36	AF055	Calreticulin family	Q2TL59	Penicillium chrysogenum	Eukaryota,Fungi,Dikarya,Ascomycota,Pezizomycotina,Eurotiomycetes,Eurotiomycetidae,Eurotiales,Aspergillaceae,Penicillium,Penicillium chrysogenum complex	Pen ch 31	A	NA	289	430	557	207	43.96	86.73	37.16
Seq81473	calreticulin-like protein	41176449	157	1125	1	2138	509	5.74e-58	AF055	Calreticulin family	Q2TL59	Penicillium chrysogenum	Eukaryota,Fungi,Dikarya,Ascomycota,Pezizomycotina,Eurotiomycetes,Eurotiomycetidae,Eurotiales,Aspergillaceae,Penicillium,Penicillium chrysogenum complex	Pen ch 31	A	NA	48	428	557	382	47.64	53.6	68.58
Seq5536	calreticulin-like protein	41176449	305	1204	2	1230	502	1.13e-59	AF055	Calreticulin family	Q2TL59	Penicillium chrysogenum	Eukaryota,Fungi,Dikarya,Ascomycota,Pezizomycotina,Eurotiomycetes,Eurotiomycetidae,Eurotiales,Aspergillaceae,Penicillium,Penicillium chrysogenum complex	Pen ch 31	A	NA	54	412	557	359	48.75	87.56	64.45
Seq21492	calreticulin-like protein	41176449	6	323	3	326	220	4.6e-24	AF055	Calreticulin family	Q2TL59	Penicillium chrysogenum	Eukaryota,Fungi,Dikarya,Ascomycota,Pezizomycotina,Eurotiomycetes,Eurotiomycetidae,Eurotiales,Aspergillaceae,Penicillium,Penicillium chrysogenum complex	Pen ch 31	A	NA	303	427	557	125	51.2	115.03	22.44
Seq5062	caltractin	541048018	247	666	1	733	126	8.66e-11	AF007	EF hand family	Q1M0Y3	Periplaneta americana	Eukaryota,Metazoa,Ecdysozoa,Arthropoda,Hexapoda,Insecta,Pterygota,Neoptera,Orthopteroidea,Dictyoptera,Blattodea,Blattoidea,Blattoidae,Blattidae,Blattinae,Periplaneta	Per a 6	A	Miinor	12	148	151	143	46.85	58.53	94.7
Seq18678	CAMK/CAMK2 protein kinase	312066198	309	917	3	1275	143	9.82e-12	AF017	Protein kinase	Q8L5K9	Kali turgidum	Eukaryota,Viridiplantae,Streptophyta,Embryophyta,Tracheophyta,Spermatophyta,Magnoliophyta,eudicotyledons,Gunneridae,Pentapetalae,Caryophyllales,Chenopodiaceae,Salsoloideae,Salsoleae,Kali	Sal k 2	P	Major	70	275	320	216	45.83	50.82	67.5
Seq77372	CAMK/CAMK2 protein kinase	312066198	1512	2120	3	2386	143	2.53e-11	AF017	Protein kinase	Q8L5K9	Kali turgidum	Eukaryota,Viridiplantae,Streptophyta,Embryophyta,Tracheophyta,Spermatophyta,Magnoliophyta,eudicotyledons,Gunneridae,Pentapetalae,Caryophyllales,Chenopodiaceae,Salsoloideae,Salsoleae,Kali	Sal k 2	P	Major	70	275	320	216	45.83	27.16	67.5
Seq43020	CAMK/CAMK2 protein kinase	312066198	1855	2463	1	2729	143	3.01e-11	AF017	Protein kinase	Q8L5K9	Kali turgidum	Eukaryota,Viridiplantae,Streptophyta,Embryophyta,Tracheophyta,Spermatophyta,Magnoliophyta,eudicotyledons,Gunneridae,Pentapetalae,Caryophyllales,Chenopodiaceae,Salsoloideae,Salsoleae,Kali	Sal k 2	P	Major	70	275	320	216	45.83	23.74	67.5
Seq1091	CAMK/CAMKL/MARK protein kinase, partial	402594227	494	1153	2	1507	154	5.41e-13	AF017	Protein kinase	Q8L5K9	Kali turgidum	Eukaryota,Viridiplantae,Streptophyta,Embryophyta,Tracheophyta,Spermatophyta,Magnoliophyta,eudicotyledons,Gunneridae,Pentapetalae,Caryophyllales,Chenopodiaceae,Salsoloideae,Salsoleae,Kali	Sal k 2	P	Major	48	275	320	237	45.57	47.18	74.06
Seq77167	cap-gly domain-containing linker protein 1	541048612	1648	4296	1	6012	300	5.88e-29	AF100	Myosin heavy chain	Q6Y2F9	Dermatophagoides pteronyssinus	Eukaryota,Metazoa,Ecdysozoa,Arthropoda,Chelicerata,Arachnida,Acari,Acariformes,Sarcoptiformes,Astigmata,Psoroptidia,Analgoidea,Pyroglyphidae,Dermatophagoidinae,Dermatophagoides	Der p 11	A	Miinor	28	843	875	899	42.49	44.86	102.74
Seq4799	CAP-Gly domain-containing protein	402590651	956	1810	2	4128	170	1.34e-14	AF054	Tropomyosin	B5AF35	Mizuhopecten yessoensis	Eukaryota,Metazoa,Lophotrochozoa,Mollusca,Bivalvia,Pteriomorphia,Pectinoida,Pectinoidea,Pectinidae,Mizuhopecten	Pat y 1	A	Major	5	274	284	289	44.29	21	101.76
Seq45118	carbonic anhydrase 3	312085076	217	936	1	1376	191	4.57e-18	Unclassified	Tuber Storage Protein	Q75N34	Dioscorea polystachya	Eukaryota,Viridiplantae,Streptophyta,Embryophyta,Tracheophyta,Spermatophyta,Magnoliophyta,Liliopsida,Dioscoreales,Dioscoreaceae,Dioscorea	Dio o TSP	P	NA	27	257	268	249	44.18	54.29	92.91
Seq26207	carbonic anhydrase 3	312085076	293	1024	2	1463	190	6.94e-18	Unclassified	Tuber Storage Protein	Q75N34	Dioscorea polystachya	Eukaryota,Viridiplantae,Streptophyta,Embryophyta,Tracheophyta,Spermatophyta,Magnoliophyta,Liliopsida,Dioscoreales,Dioscoreaceae,Dioscorea	Dio o TSP	P	NA	23	257	268	256	43.75	52.49	95.52
Seq25930	carbonic anhydrase 3	312085076	378	854	3	1293	177	2.74e-16	Unclassified	Tuber Storage Protein	Q75N34	Dioscorea polystachya	Eukaryota,Viridiplantae,Streptophyta,Embryophyta,Tracheophyta,Spermatophyta,Magnoliophyta,Liliopsida,Dioscoreales,Dioscoreaceae,Dioscorea	Dio o TSP	P	NA	110	257	268	160	50.63	37.12	59.7
Seq69238	carbonic anhydrase-like protein 1	541045645	203	871	2	1177	168	3.38e-15	Unclassified	Tuber Storage Protein	Q75N34	Dioscorea polystachya	Eukaryota,Viridiplantae,Streptophyta,Embryophyta,Tracheophyta,Spermatophyta,Magnoliophyta,Liliopsida,Dioscoreales,Dioscoreaceae,Dioscorea	Dio o TSP	P	NA	23	218	268	228	44.3	58.11	85.07
Seq43540	carboxylesterase 1e	541044796	97	822	1	2103	322	4.46e-33	AF140	Carboxylesterase	B2D0J5	Apis mellifera	Eukaryota,Metazoa,Ecdysozoa,Arthropoda,Hexapoda,Insecta,Pterygota,Neoptera,Endopterygota,Hymenoptera,Apocrita,Aculeata,Apoidea,Apidae,Apis	Api m 8	A	Miinor	4	239	557	249	50.6	35.52	44.7
Seq44859	carboxylesterase 1e	541044796	324	1061	3	2314	309	2.51e-31	AF140	Carboxylesterase	B2D0J5	Apis mellifera	Eukaryota,Metazoa,Ecdysozoa,Arthropoda,Hexapoda,Insecta,Pterygota,Neoptera,Endopterygota,Hymenoptera,Apocrita,Aculeata,Apoidea,Apidae,Apis	Api m 8	A	Miinor	5	239	557	253	50.99	32.8	45.42
Seq52199	carboxylesterase 1e	541044796	255	941	3	1582	294	5.2e-30	AF140	Carboxylesterase	B2D0J5	Apis mellifera	Eukaryota,Metazoa,Ecdysozoa,Arthropoda,Hexapoda,Insecta,Pterygota,Neoptera,Endopterygota,Hymenoptera,Apocrita,Aculeata,Apoidea,Apidae,Apis	Api m 8	A	Miinor	3	235	557	243	48.97	46.08	43.63
Seq1638	carboxylesterase 1e	541044796	228	914	3	1199	288	6.25e-30	AF140	Carboxylesterase	B2D0J5	Apis mellifera	Eukaryota,Metazoa,Ecdysozoa,Arthropoda,Hexapoda,Insecta,Pterygota,Neoptera,Endopterygota,Hymenoptera,Apocrita,Aculeata,Apoidea,Apidae,Apis	Api m 8	A	Miinor	3	235	557	246	48.37	61.55	44.17
Seq45211	carboxylesterase 1e	541044796	604	1350	1	1700	281	3.28e-28	AF140	Carboxylesterase	B2D0J5	Apis mellifera	Eukaryota,Metazoa,Ecdysozoa,Arthropoda,Hexapoda,Insecta,Pterygota,Neoptera,Endopterygota,Hymenoptera,Apocrita,Aculeata,Apoidea,Apidae,Apis	Api m 8	A	Miinor	21	270	557	258	50	45.53	46.32
Seq24501	carboxylesterase 1e	541044796	460	1353	1	2593	272	1.28e-26	AF140	Carboxylesterase	B2D0J5	Apis mellifera	Eukaryota,Metazoa,Ecdysozoa,Arthropoda,Hexapoda,Insecta,Pterygota,Neoptera,Endopterygota,Hymenoptera,Apocrita,Aculeata,Apoidea,Apidae,Apis	Api m 8	A	Miinor	5	239	557	304	43.42	35.17	54.58
Seq67402	carboxylesterase 1e	541044796	313	726	1	1139	248	7.85e-25	AF140	Carboxylesterase	B2D0J5	Apis mellifera	Eukaryota,Metazoa,Ecdysozoa,Arthropoda,Hexapoda,Insecta,Pterygota,Neoptera,Endopterygota,Hymenoptera,Apocrita,Aculeata,Apoidea,Apidae,Apis	Api m 8	A	Miinor	105	239	557	139	55.4	36.61	24.96
Seq32542	carboxylesterase 1e	541044796	455	811	2	1006	215	6.37e-29	AF140	Carboxylesterase	B2D0J5	Apis mellifera	Eukaryota,Metazoa,Ecdysozoa,Arthropoda,Hexapoda,Insecta,Pterygota,Neoptera,Endopterygota,Hymenoptera,Apocrita,Aculeata,Apoidea,Apidae,Apis	Api m 8	A	Miinor	125	239	557	119	54.62	35.49	21.36
Seq39737	carboxylesterase 1e	541044796	227	775	2	1304	167	2.19e-14	AF140	Carboxylesterase	B2D0J5	Apis mellifera	Eukaryota,Metazoa,Ecdysozoa,Arthropoda,Hexapoda,Insecta,Pterygota,Neoptera,Endopterygota,Hymenoptera,Apocrita,Aculeata,Apoidea,Apidae,Apis	Api m 8	A	Miinor	28	214	557	196	46.94	45.09	35.19
Seq1208	carboxylesterase 1e	541044796	848	1180	2	1241	156	4.37e-13	AF140	Carboxylesterase	B2D0J5	Apis mellifera	Eukaryota,Metazoa,Ecdysozoa,Arthropoda,Hexapoda,Insecta,Pterygota,Neoptera,Endopterygota,Hymenoptera,Apocrita,Aculeata,Apoidea,Apidae,Apis	Api m 8	A	Miinor	27	134	557	116	55.17	28.04	20.83
Seq21765	carboxylesterase 1e	541044796	16	363	1	397	155	6.32e-15	AF140	Carboxylesterase	B2D0J5	Apis mellifera	Eukaryota,Metazoa,Ecdysozoa,Arthropoda,Hexapoda,Insecta,Pterygota,Neoptera,Endopterygota,Hymenoptera,Apocrita,Aculeata,Apoidea,Apidae,Apis	Api m 8	A	Miinor	126	227	557	120	46.67	90.68	21.54
Seq76221	Carboxylesterase family protein	170586264	240	1607	3	2156	473	5.76e-53	AF140	Carboxylesterase	B2D0J5	Apis mellifera	Eukaryota,Metazoa,Ecdysozoa,Arthropoda,Hexapoda,Insecta,Pterygota,Neoptera,Endopterygota,Hymenoptera,Apocrita,Aculeata,Apoidea,Apidae,Apis	Api m 8	A	Miinor	30	484	557	483	47.62	67.21	86.71
Seq17881	Carboxylesterase family protein	170592481	479	1360	2	1402	392	1.73e-43	AF140	Carboxylesterase	B2D0J5	Apis mellifera	Eukaryota,Metazoa,Ecdysozoa,Arthropoda,Hexapoda,Insecta,Pterygota,Neoptera,Endopterygota,Hymenoptera,Apocrita,Aculeata,Apoidea,Apidae,Apis	Api m 8	A	Miinor	28	307	557	303	50.5	64.84	54.4
Seq25996	Carboxylesterase family protein	170592481	528	1220	3	1394	371	1.27e-40	AF140	Carboxylesterase	B2D0J5	Apis mellifera	Eukaryota,Metazoa,Ecdysozoa,Arthropoda,Hexapoda,Insecta,Pterygota,Neoptera,Endopterygota,Hymenoptera,Apocrita,Aculeata,Apoidea,Apidae,Apis	Api m 8	A	Miinor	28	244	557	239	54.39	51.43	42.91
Seq26598	Carboxylesterase family protein	170592481	528	1169	3	1517	370	3.49e-40	AF140	Carboxylesterase	B2D0J5	Apis mellifera	Eukaryota,Metazoa,Ecdysozoa,Arthropoda,Hexapoda,Insecta,Pterygota,Neoptera,Endopterygota,Hymenoptera,Apocrita,Aculeata,Apoidea,Apidae,Apis	Api m 8	A	Miinor	28	235	557	222	55.41	43.9	39.86
Seq51579	Carboxylesterase family protein	170586264	92	985	2	987	335	6.43e-37	AF140	Carboxylesterase	B2D0J5	Apis mellifera	Eukaryota,Metazoa,Ecdysozoa,Arthropoda,Hexapoda,Insecta,Pterygota,Neoptera,Endopterygota,Hymenoptera,Apocrita,Aculeata,Apoidea,Apidae,Apis	Api m 8	A	Miinor	65	350	557	307	48.86	93.31	55.12
Seq54336	Carboxylesterase family protein	170586264	2	607	2	900	212	1e-20	AF140	Carboxylesterase	B2D0J5	Apis mellifera	Eukaryota,Metazoa,Ecdysozoa,Arthropoda,Hexapoda,Insecta,Pterygota,Neoptera,Endopterygota,Hymenoptera,Apocrita,Aculeata,Apoidea,Apidae,Apis	Api m 8	A	Miinor	160	350	557	206	46.6	68.67	36.98
Seq6299	casein kinase II subunit beta	393911188	416	1021	2	1379	964	2.04e-132	Unclassified	Casein kinase II regulatory subunit	P67869	Gallus gallus	Eukaryota,Metazoa,Chordata,Craniata,Vertebrata,Euteleostomi,Archelosauria,Archosauria,Dinosauria,Saurischia,Theropoda,Coelurosauria,Aves,Neognathae,Galloanserae,Galliformes,Phasianidae,Phasianinae,Gallus	Gal d Phosvitin	A	NA	1	202	215	202	92.08	43.94	93.95
Seq4829	catalase	541047262	332	1714	2	1789	850	1.51e-106	AF047	Catalase	Q2V6Q5	Penicillium citrinum	Eukaryota,Fungi,Dikarya,Ascomycota,Pezizomycotina,Eurotiomycetes,Eurotiomycetidae,Eurotiales,Aspergillaceae,Penicillium	Pen c 30	F	Miinor	56	533	733	486	56.17	81.5	66.3
Seq8234	cathepsin b-like cysteine proteinase 6	541046160	522	884	3	900	187	1.13e-17	AF030	Papain-like cysteine protease	P00785	Actinidia chinensis	Eukaryota,Viridiplantae,Streptophyta,Embryophyta,Tracheophyta,Spermatophyta,Magnoliophyta,eudicotyledons,Gunneridae,Pentapetalae,asterids,Ericales,Actinidiaceae,Actinidia	Act d 1	P	Major	229	353	380	126	53.97	42	33.16
Seq77503	cathepsin b-like cysteine proteinase 6	541046160	528	878	3	1538	135	1.45e-10	AF030	Papain-like cysteine protease	A1KXI0	Blomia tropicalis	Eukaryota,Metazoa,Ecdysozoa,Arthropoda,Chelicerata,Arachnida,Acari,Acariformes,Sarcoptiformes,Astigmata,Glycyphagoidea,Echimyopodidae,Blomia	blo t 1	A	Major	91	205	333	124	43.55	24.19	37.24
Seq83009	cathepsin b-like cysteine proteinase 6	541048849	807	1586	3	2173	135	2.92e-10	AF030	Papain-like cysteine protease	O64458	Glycine max	Eukaryota,Viridiplantae,Streptophyta,Embryophyta,Tracheophyta,Spermatophyta,Magnoliophyta,eudicotyledons,Gunneridae,Pentapetalae,rosids,fabids,Fabales,Fabaceae,Papilionoideae,Phaseoleae,Glycine,Soja	Gly m Bd 30K	A	Major	134	331	379	268	36.19	37	70.71
Seq6218	cathepsin D-like aspartic protease	262232673	82	732	1	1556	265	3.77e-27	AF004	Eukaryotic aspartyl protease	P54958	Blattella germanica	Eukaryota,Metazoa,Ecdysozoa,Arthropoda,Hexapoda,Insecta,Pterygota,Neoptera,Orthopteroidea,Dictyoptera,Blattodea,Blaberoidea,Ectobiidae,Blattellinae,Blattella	Bla g 2	A	Major	141	351	352	221	51.58	42.61	62.78
Seq82658	cathepsin D-like aspartic protease	262232673	244	768	1	1592	234	4.79e-23	AF004	Eukaryotic aspartyl protease	P54958	Blattella germanica	Eukaryota,Metazoa,Ecdysozoa,Arthropoda,Hexapoda,Insecta,Pterygota,Neoptera,Orthopteroidea,Dictyoptera,Blattodea,Blaberoidea,Ectobiidae,Blattellinae,Blattella	Bla g 2	A	Major	183	351	352	178	52.81	33.54	50.57
Seq19539	cathepsin l	541045283	4	717	1	1158	485	3.78e-59	AF030	Papain-like cysteine protease	P00785	Actinidia chinensis	Eukaryota,Viridiplantae,Streptophyta,Embryophyta,Tracheophyta,Spermatophyta,Magnoliophyta,eudicotyledons,Gunneridae,Pentapetalae,asterids,Ericales,Actinidiaceae,Actinidia	Act d 1	P	Major	132	364	380	243	59.67	62.95	63.95
Seq4525	cathepsin l	541045283	429	1151	3	1157	379	1.12e-43	AF030	Papain-like cysteine protease	P00785	Actinidia chinensis	Eukaryota,Viridiplantae,Streptophyta,Embryophyta,Tracheophyta,Spermatophyta,Magnoliophyta,eudicotyledons,Gunneridae,Pentapetalae,asterids,Ericales,Actinidiaceae,Actinidia	Act d 1	P	Major	42	278	380	244	54.51	63.27	64.21
Seq4524	cathepsin l	541045283	5	445	2	899	321	3.15e-36	AF030	Papain-like cysteine protease	P00785	Actinidia chinensis	Eukaryota,Viridiplantae,Streptophyta,Embryophyta,Tracheophyta,Spermatophyta,Magnoliophyta,eudicotyledons,Gunneridae,Pentapetalae,asterids,Ericales,Actinidiaceae,Actinidia	Act d 1	P	Major	132	278	380	150	62	50.06	39.47
Seq56299	cathepsin l	541045283	4	423	1	738	295	4.16e-33	AF030	Papain-like cysteine protease	P00785	Actinidia chinensis	Eukaryota,Viridiplantae,Streptophyta,Embryophyta,Tracheophyta,Spermatophyta,Magnoliophyta,eudicotyledons,Gunneridae,Pentapetalae,asterids,Ericales,Actinidiaceae,Actinidia	Act d 1	P	Major	137	276	380	143	61.54	58.13	37.63
Seq18718	cathepsin L-like cysteine proteinase	1594287	444	1376	3	1746	441	3.27e-51	AF030	Papain-like cysteine protease	O23791	Ananas comosus	Eukaryota,Viridiplantae,Streptophyta,Embryophyta,Tracheophyta,Spermatophyta,Magnoliophyta,Liliopsida,Poales,Bromeliaceae,Bromelioideae,Ananas	Ana c 2	A	NA	34	332	351	319	54.86	54.81	90.88
Seq77305	cathepsin L-like cysteine proteinase	1594287	339	1253	3	1509	396	2.29e-45	AF030	Papain-like cysteine protease	O23791	Ananas comosus	Eukaryota,Viridiplantae,Streptophyta,Embryophyta,Tracheophyta,Spermatophyta,Magnoliophyta,Liliopsida,Poales,Bromeliaceae,Bromelioideae,Ananas	Ana c 2	A	NA	42	332	351	312	50.64	62.03	88.89
Seq23948	cathepsin L-like cysteine proteinase	1594287	391	981	1	1112	295	4.6e-32	AF030	Papain-like cysteine protease	O23791	Ananas comosus	Eukaryota,Viridiplantae,Streptophyta,Embryophyta,Tracheophyta,Spermatophyta,Magnoliophyta,Liliopsida,Poales,Bromeliaceae,Bromelioideae,Ananas	Ana c 2	A	NA	34	217	351	198	51.52	53.42	56.41
Seq65441	cathepsin L-like cysteine proteinase	1594287	339	905	3	1452	288	2.76e-39	AF030	Papain-like cysteine protease	O23791	Ananas comosus	Eukaryota,Viridiplantae,Streptophyta,Embryophyta,Tracheophyta,Spermatophyta,Magnoliophyta,Liliopsida,Poales,Bromeliaceae,Bromelioideae,Ananas	Ana c 2	A	NA	42	217	351	190	51.05	39.26	54.13
Seq45229	cathepsin L-like cysteine proteinase	1594287	339	905	3	1370	274	1.32e-28	AF030	Papain-like cysteine protease	O23791	Ananas comosus	Eukaryota,Viridiplantae,Streptophyta,Embryophyta,Tracheophyta,Spermatophyta,Magnoliophyta,Liliopsida,Poales,Bromeliaceae,Bromelioideae,Ananas	Ana c 2	A	NA	42	217	351	190	50	41.61	54.13
Seq26927	cathepsin L-like cysteine proteinase	1594287	464	832	2	963	248	6.83e-26	AF030	Papain-like cysteine protease	O23791	Ananas comosus	Eukaryota,Viridiplantae,Streptophyta,Embryophyta,Tracheophyta,Spermatophyta,Magnoliophyta,Liliopsida,Poales,Bromeliaceae,Bromelioideae,Ananas	Ana c 2	A	NA	83	217	351	137	55.47	42.68	39.03
Seq45455	cathepsin L-like cysteine proteinase	1594287	342	845	3	1232	251	9.48e-26	AF030	Papain-like cysteine protease	P00784	Carica papaya	Eukaryota,Viridiplantae,Streptophyta,Embryophyta,Tracheophyta,Spermatophyta,Magnoliophyta,eudicotyledons,Gunneridae,Pentapetalae,rosids,malvids,Brassicales,Caricaceae,Carica	Car p 1	P	Major	54	209	345	181	47.51	44.07	52.46
Seq6037	cathepsin z	541040343	670	1329	1	1665	263	8.56e-27	AF030	Papain-like cysteine protease	O23791	Ananas comosus	Eukaryota,Viridiplantae,Streptophyta,Embryophyta,Tracheophyta,Spermatophyta,Magnoliophyta,Liliopsida,Poales,Bromeliaceae,Bromelioideae,Ananas	Ana c 2	A	NA	115	314	351	224	49.11	40.36	63.82
Seq6227	cation transporting ATPase	393907694	3532	4443	1	4445	1299	1.5e-161	AF100	Myosin heavy chain	Q9NJA9	Anisakis simplex	Eukaryota,Metazoa,Ecdysozoa,Nematoda,Chromadorea,Ascaridida,Ascaridoidea,Anisakidae,Anisakis,Anisakis simplex complex	Ani s 2	A	Major	1	304	869	304	88.82	20.52	34.98
Seq2518	CBN-CHT-1 protein	341874318	418	822	1	1161	204	3.67e-19	AF077	Chitinase class III and peritrophin-like	Q9U6R7	Dermatophagoides farinae	Eukaryota,Metazoa,Ecdysozoa,Arthropoda,Chelicerata,Arachnida,Acari,Acariformes,Sarcoptiformes,Astigmata,Psoroptidia,Analgoidea,Pyroglyphidae,Dermatophagoidinae,Dermatophagoides	Der f 15	A	Major	38	181	555	146	55.48	37.73	26.31
Seq51341	CBN-CHT-1 protein	341874318	36	362	3	368	169	5.92e-17	AF077	Chitinase class III and peritrophin-like	Q9U6R7	Dermatophagoides farinae	Eukaryota,Metazoa,Ecdysozoa,Arthropoda,Chelicerata,Arachnida,Acari,Acariformes,Sarcoptiformes,Astigmata,Psoroptidia,Analgoidea,Pyroglyphidae,Dermatophagoidinae,Dermatophagoides	Der f 15	A	Major	38	150	555	114	53.51	92.93	20.54
Seq17085	CBR-ELKS-1 protein	393909435	1765	2538	1	3337	154	1.15e-12	AF054	Tropomyosin	O97192	Helix aspersa	Eukaryota,Metazoa,Lophotrochozoa,Mollusca,Gastropoda,Heterobranchia,Euthyneura,Panpulmonata,Eupulmonata,Stylommatophora,Sigmurethra,Helicoidea,Helicidae,Helix	Hel as 1	A	Miinor	35	280	284	264	49.62	23.73	92.96
Seq42426	CBR-ELKS-1 protein	393909435	1778	2551	2	3502	154	1.22e-12	AF054	Tropomyosin	O97192	Helix aspersa	Eukaryota,Metazoa,Lophotrochozoa,Mollusca,Gastropoda,Heterobranchia,Euthyneura,Panpulmonata,Eupulmonata,Stylommatophora,Sigmurethra,Helicoidea,Helicidae,Helix	Hel as 1	A	Miinor	35	280	284	264	49.62	22.62	92.96
Seq23931	CBR-ELKS-1 protein	393909435	1924	2697	1	3798	154	1.34e-12	AF054	Tropomyosin	O97192	Helix aspersa	Eukaryota,Metazoa,Lophotrochozoa,Mollusca,Gastropoda,Heterobranchia,Euthyneura,Panpulmonata,Eupulmonata,Stylommatophora,Sigmurethra,Helicoidea,Helicidae,Helix	Hel as 1	A	Miinor	35	280	284	264	49.62	20.85	92.96
Seq53216	CBR-ELKS-1 protein	393909435	218	889	2	904	138	1.65e-11	AF054	Tropomyosin	O97192	Helix aspersa	Eukaryota,Metazoa,Lophotrochozoa,Mollusca,Gastropoda,Heterobranchia,Euthyneura,Panpulmonata,Eupulmonata,Stylommatophora,Sigmurethra,Helicoidea,Helicidae,Helix	Hel as 1	A	Miinor	61	274	284	230	50.87	76.33	80.99
Seq2949	CBR-PCT-1 protein	393910836	775	1443	1	1887	137	1.03e-10	AF017	Protein kinase	Q8L5K9	Kali turgidum	Eukaryota,Viridiplantae,Streptophyta,Embryophyta,Tracheophyta,Spermatophyta,Magnoliophyta,eudicotyledons,Gunneridae,Pentapetalae,Caryophyllales,Chenopodiaceae,Salsoloideae,Salsoleae,Kali	Sal k 2	P	Major	48	273	320	238	44.96	37.84	74.38
Seq44639	CBR-PCT-1 protein	393910836	574	1242	1	1243	133	1.7e-10	AF017	Protein kinase	Q8L5K9	Kali turgidum	Eukaryota,Viridiplantae,Streptophyta,Embryophyta,Tracheophyta,Spermatophyta,Magnoliophyta,eudicotyledons,Gunneridae,Pentapetalae,Caryophyllales,Chenopodiaceae,Salsoloideae,Salsoleae,Kali	Sal k 2	P	Major	48	273	320	238	44.54	57.44	74.38
Seq39785	CBR-VAB-1 protein, partial	393908425	929	1534	2	1936	195	4.9e-18	AF017	Protein kinase	Q8L5K9	Kali turgidum	Eukaryota,Viridiplantae,Streptophyta,Embryophyta,Tracheophyta,Spermatophyta,Magnoliophyta,eudicotyledons,Gunneridae,Pentapetalae,Caryophyllales,Chenopodiaceae,Salsoloideae,Salsoleae,Kali	Sal k 2	P	Major	79	269	320	209	48.33	32.39	65.31
Seq76807	chitotriosidase-1	541047315	120	1163	3	1374	350	8.04e-38	AF077	Chitinase class III and peritrophin-like	Q9U6R7	Dermatophagoides farinae	Eukaryota,Metazoa,Ecdysozoa,Arthropoda,Chelicerata,Arachnida,Acari,Acariformes,Sarcoptiformes,Astigmata,Psoroptidia,Analgoidea,Pyroglyphidae,Dermatophagoidinae,Dermatophagoides	Der f 15	A	Major	45	406	555	371	45.55	81	66.85
Seq74382	chitotriosidase-1	541047315	1	348	1	557	161	4.45e-15	AF077	Chitinase class III and peritrophin-like	Q9U6R7	Dermatophagoides farinae	Eukaryota,Metazoa,Ecdysozoa,Arthropoda,Chelicerata,Arachnida,Acari,Acariformes,Sarcoptiformes,Astigmata,Psoroptidia,Analgoidea,Pyroglyphidae,Dermatophagoidinae,Dermatophagoides	Der f 15	A	Major	206	320	555	117	54.7	63.02	21.08
Seq43237	choline	541046646	228	1895	3	2307	533	1.81e-60	AF081	GMC oxidoreductase	Q5GMY3	Malassezia sympodialis	Eukaryota,Fungi,Dikarya,Basidiomycota,Ustilaginomycotina,Malasseziomycetes,Malasseziales,Malasseziaceae,Malassezia	mala s 12	F	Major	43	617	618	604	44.37	78.54	97.73
Seq76529	choline	541042945	175	1107	1	1342	340	2.48e-36	AF081	GMC oxidoreductase	Q5GMY3	Malassezia sympodialis	Eukaryota,Fungi,Dikarya,Basidiomycota,Ustilaginomycotina,Malasseziomycetes,Malasseziales,Malasseziaceae,Malassezia	mala s 12	F	Major	41	366	618	336	47.02	75.11	54.37
Seq84106	choline	541046646	109	966	1	1397	315	6.6e-33	AF081	GMC oxidoreductase	Q5GMY3	Malassezia sympodialis	Eukaryota,Fungi,Dikarya,Basidiomycota,Ustilaginomycotina,Malasseziomycetes,Malasseziales,Malasseziaceae,Malassezia	mala s 12	F	Major	316	617	618	313	45.69	67.22	50.65
Seq4401	choline	541046646	16	708	1	879	268	4.27e-28	AF081	GMC oxidoreductase	Q5GMY3	Malassezia sympodialis	Eukaryota,Fungi,Dikarya,Basidiomycota,Ustilaginomycotina,Malasseziomycetes,Malasseziales,Malasseziaceae,Malassezia	mala s 12	F	Major	43	286	618	247	48.58	84.3	39.97
Seq25984	choline	541046646	211	606	1	1222	246	2.4e-24	AF081	GMC oxidoreductase	Q5GMY3	Malassezia sympodialis	Eukaryota,Fungi,Dikarya,Basidiomycota,Ustilaginomycotina,Malasseziomycetes,Malasseziales,Malasseziaceae,Malassezia	mala s 12	F	Major	43	177	618	135	59.26	33.14	21.84
Seq27441	choline	541046646	211	606	1	1543	246	6.95e-24	AF081	GMC oxidoreductase	Q5GMY3	Malassezia sympodialis	Eukaryota,Fungi,Dikarya,Basidiomycota,Ustilaginomycotina,Malasseziomycetes,Malasseziales,Malasseziaceae,Malassezia	mala s 12	F	Major	43	177	618	135	59.26	26.25	21.84
Seq19288	choline	541046646	16	411	1	783	245	2.24e-25	AF081	GMC oxidoreductase	Q5GMY3	Malassezia sympodialis	Eukaryota,Fungi,Dikarya,Basidiomycota,Ustilaginomycotina,Malasseziomycetes,Malasseziales,Malasseziaceae,Malassezia	mala s 12	F	Major	43	177	618	135	59.26	51.72	21.84
Seq5423	cholinesterase	541046169	179	1054	2	2347	363	3.68e-38	AF140	Carboxylesterase	B2D0J5	Apis mellifera	Eukaryota,Metazoa,Ecdysozoa,Arthropoda,Hexapoda,Insecta,Pterygota,Neoptera,Endopterygota,Hymenoptera,Apocrita,Aculeata,Apoidea,Apidae,Apis	Api m 8	A	Miinor	11	286	557	294	48.64	37.58	52.78
Seq76145	cholinesterase	541040783	415	1845	1	2383	291	4.77e-29	AF140	Carboxylesterase	B2D0J5	Apis mellifera	Eukaryota,Metazoa,Ecdysozoa,Arthropoda,Hexapoda,Insecta,Pterygota,Neoptera,Endopterygota,Hymenoptera,Apocrita,Aculeata,Apoidea,Apidae,Apis	Api m 8	A	Miinor	28	542	557	530	38.49	66.72	95.15
Seq76975	chromosome-associated kinesin kif4	541044727	17	2206	2	3009	199	2.12e-17	AF100	Myosin heavy chain	Q6Y2F9	Dermatophagoides pteronyssinus	Eukaryota,Metazoa,Ecdysozoa,Arthropoda,Chelicerata,Arachnida,Acari,Acariformes,Sarcoptiformes,Astigmata,Psoroptidia,Analgoidea,Pyroglyphidae,Dermatophagoidinae,Dermatophagoides	Der p 11	A	Miinor	60	775	875	785	38.73	78.27	89.71
Seq39639	chromosome-associated kinesin kif4	541044727	468	2381	3	3008	179	5e-15	AF100	Myosin heavy chain	Q6Y2F9	Dermatophagoides pteronyssinus	Eukaryota,Metazoa,Ecdysozoa,Arthropoda,Chelicerata,Arachnida,Acari,Acariformes,Sarcoptiformes,Astigmata,Psoroptidia,Analgoidea,Pyroglyphidae,Dermatophagoidinae,Dermatophagoides	Der p 11	A	Miinor	132	780	875	690	38.99	68.82	78.86
Seq5259	citron rho-interacting kinase	541042387	19	1707	1	1720	152	3.37e-12	AF100	Myosin heavy chain	Q6Y2F9	Dermatophagoides pteronyssinus	Eukaryota,Metazoa,Ecdysozoa,Arthropoda,Chelicerata,Arachnida,Acari,Acariformes,Sarcoptiformes,Astigmata,Psoroptidia,Analgoidea,Pyroglyphidae,Dermatophagoidinae,Dermatophagoides	Der p 11	A	Miinor	32	610	875	618	39.32	107.79	70.63
Seq24164	class 3 lipase protein	306530912	425	1033	2	1188	216	6.13e-21	AF037	Lipase	P61872	Rhizopus oryzae	Eukaryota,Fungi,Mucoromycota,Mucoromycotina,Mucorales,Mucorineae,Rhizopodaceae,Rhizopus	Rhi o Lipase	P	NA	187	384	392	207	49.76	52.27	52.81
Seq77611	class 3 lipase protein	306530912	583	978	1	1297	198	1.74e-18	AF037	Lipase	P61872	Rhizopus oryzae	Eukaryota,Fungi,Mucoromycota,Mucoromycotina,Mucorales,Mucorineae,Rhizopodaceae,Rhizopus	Rhi o Lipase	P	NA	257	386	392	135	54.07	31.23	34.44
Seq41049	class 3 lipase protein	306530912	126	572	3	616	168	6.91e-16	AF037	Lipase	P61872	Rhizopus oryzae	Eukaryota,Fungi,Mucoromycota,Mucoromycotina,Mucorales,Mucorineae,Rhizopodaceae,Rhizopus	Rhi o Lipase	P	NA	235	384	392	153	48.37	74.51	39.03
Seq6105	CMGC/CDK/CDC2 protein kinase	393911754	101	703	2	1663	136	1.15e-10	AF017	Protein kinase	Q8L5K9	Kali turgidum	Eukaryota,Viridiplantae,Streptophyta,Embryophyta,Tracheophyta,Spermatophyta,Magnoliophyta,eudicotyledons,Gunneridae,Pentapetalae,Caryophyllales,Chenopodiaceae,Salsoloideae,Salsoleae,Kali	Sal k 2	P	Major	71	274	320	211	45.97	38.06	65.94
Seq4838	CMGC/CDK/CDK4 protein kinase	393909821	244	915	1	1946	154	8e-13	AF017	Protein kinase	Q8L5K9	Kali turgidum	Eukaryota,Viridiplantae,Streptophyta,Embryophyta,Tracheophyta,Spermatophyta,Magnoliophyta,eudicotyledons,Gunneridae,Pentapetalae,Caryophyllales,Chenopodiaceae,Salsoloideae,Salsoleae,Kali	Sal k 2	P	Major	79	303	320	245	43.27	37.77	76.56
Seq57471	CMGC/CDK/CDK4 protein kinase	393909821	192	503	3	1065	130	3e-10	AF017	Protein kinase	Q8L5K9	Kali turgidum	Eukaryota,Viridiplantae,Streptophyta,Embryophyta,Tracheophyta,Spermatophyta,Magnoliophyta,eudicotyledons,Gunneridae,Pentapetalae,Caryophyllales,Chenopodiaceae,Salsoloideae,Salsoleae,Kali	Sal k 2	P	Major	191	303	320	113	47.79	31.83	35.31
Seq39595	CMGC/CDK/CDK8 protein kinase	402593794	327	1088	3	2726	137	1.68e-10	AF017	Protein kinase	Q8L5K9	Kali turgidum	Eukaryota,Viridiplantae,Streptophyta,Embryophyta,Tracheophyta,Spermatophyta,Magnoliophyta,eudicotyledons,Gunneridae,Pentapetalae,Caryophyllales,Chenopodiaceae,Salsoloideae,Salsoleae,Kali	Sal k 2	P	Major	72	302	320	263	41.83	28.94	82.19
Seq39590	CO4A2_ASCSU RecName: Full=Collagen alpha-2(IV) chain; Flags: Precursor	115347	7	903	1	1214	395	1.73e-43	AF097	Collagen	P02465	Bos taurus	Eukaryota,Metazoa,Chordata,Craniata,Vertebrata,Euteleostomi,Mammalia,Eutheria,Laurasiatheria,Cetartiodactyla,Ruminantia,Pecora,Bovidae,Bovinae,Bos	Bos d alpha2I	A	NA	104	398	1364	313	40.26	77.35	22.95
Seq3782	coiled-coil domain-containing protein 6	541040002	5	913	2	1484	153	1.92e-12	AF100	Myosin heavy chain	Q9NJA9	Anisakis simplex	Eukaryota,Metazoa,Ecdysozoa,Nematoda,Chromadorea,Ascaridida,Ascaridoidea,Anisakidae,Anisakis,Anisakis simplex complex	Ani s 2	A	Major	124	395	869	309	41.42	62.47	35.56
Seq77014	coiled-coil domain-containing protein 94	541040214	159	908	3	1242	146	2.58e-12	AF028	Short-chain dehydrogenase	P0C0Y4	Alternaria alternata	Eukaryota,Fungi,Dikarya,Ascomycota,Pezizomycotina,Dothideomycetes,Pleosporomycetidae,Pleosporales,Pleosporineae,Pleosporaceae,Alternaria,Alternaria alternata group	Alt a 8	F	Miinor	20	262	266	261	45.59	63.04	98.12
Seq77263	collagen alpha-6(IV) chain, partial	402585052	3	1148	3	1811	253	3.16e-24	AF097	Collagen	P02465	Bos taurus	Eukaryota,Metazoa,Chordata,Craniata,Vertebrata,Euteleostomi,Mammalia,Eutheria,Laurasiatheria,Cetartiodactyla,Ruminantia,Pecora,Bovidae,Bovinae,Bos	Bos d alpha2I	A	NA	709	1040	1364	396	30.56	65.6	29.03
Seq79005	CRE-PFN-3 protein	308489360	323	682	2	1247	213	2.15e-22	AF051	Profilin family	Q9T0M8	Parietaria judaica	Eukaryota,Viridiplantae,Streptophyta,Embryophyta,Tracheophyta,Spermatophyta,Magnoliophyta,eudicotyledons,Gunneridae,Pentapetalae,rosids,fabids,Rosales,Urticaceae,Parietaria	Par j 3	P	Major	1	125	131	125	55.2	30.07	95.42
Seq39734	CRE-SRC-1 protein	308497837	500	1240	2	1880	186	6.64e-17	AF017	Protein kinase	Q8L5K9	Kali turgidum	Eukaryota,Viridiplantae,Streptophyta,Embryophyta,Tracheophyta,Spermatophyta,Magnoliophyta,eudicotyledons,Gunneridae,Pentapetalae,Caryophyllales,Chenopodiaceae,Salsoloideae,Salsoleae,Kali	Sal k 2	P	Major	18	269	320	259	44.79	41.33	80.94
Seq78147	CRE-SRC-1 protein	308497837	1007	1459	2	2185	148	5.33e-12	AF017	Protein kinase	Q8L5K9	Kali turgidum	Eukaryota,Viridiplantae,Streptophyta,Embryophyta,Tracheophyta,Spermatophyta,Magnoliophyta,eudicotyledons,Gunneridae,Pentapetalae,Caryophyllales,Chenopodiaceae,Salsoloideae,Salsoleae,Kali	Sal k 2	P	Major	116	269	320	160	48.13	21.97	50
Seq26711	CRE-VILN-1 protein	308466773	1061	1822	2	1918	137	1.8e-10	AF074	Gelsolin family	Q8MVU3	Dermatophagoides farinae	Eukaryota,Metazoa,Ecdysozoa,Arthropoda,Chelicerata,Arachnida,Acari,Acariformes,Sarcoptiformes,Astigmata,Psoroptidia,Analgoidea,Pyroglyphidae,Dermatophagoidinae,Dermatophagoides	Der f 16	A	Miinor	150	379	480	261	46.36	40.82	54.38
Seq27023	CRE-VILN-1 protein	308466773	1171	1932	1	2028	137	1.96e-10	AF074	Gelsolin family	Q8MVU3	Dermatophagoides farinae	Eukaryota,Metazoa,Ecdysozoa,Arthropoda,Chelicerata,Arachnida,Acari,Acariformes,Sarcoptiformes,Astigmata,Psoroptidia,Analgoidea,Pyroglyphidae,Dermatophagoidinae,Dermatophagoides	Der f 16	A	Miinor	150	379	480	261	46.36	38.61	54.38
Seq76445	cullin-1	541045878	102	794	3	1167	151	8.05e-13	AF017	Protein kinase	Q8L5K9	Kali turgidum	Eukaryota,Viridiplantae,Streptophyta,Embryophyta,Tracheophyta,Spermatophyta,Magnoliophyta,eudicotyledons,Gunneridae,Pentapetalae,Caryophyllales,Chenopodiaceae,Salsoloideae,Salsoleae,Kali	Sal k 2	P	Major	65	275	320	232	43.97	59.64	72.5
Seq77645	cyclin-dependent kinase 5	541043020	350	1024	2	1532	142	1.79e-11	AF017	Protein kinase	Q8L5K9	Kali turgidum	Eukaryota,Viridiplantae,Streptophyta,Embryophyta,Tracheophyta,Spermatophyta,Magnoliophyta,eudicotyledons,Gunneridae,Pentapetalae,Caryophyllales,Chenopodiaceae,Salsoloideae,Salsoleae,Kali	Sal k 2	P	Major	78	313	320	253	44.66	49.54	79.06
Seq67075	cyclin-dependent kinase-like 1	541048303	263	847	2	1902	146	7.82e-12	AF017	Protein kinase	Q8L5K9	Kali turgidum	Eukaryota,Viridiplantae,Streptophyta,Embryophyta,Tracheophyta,Spermatophyta,Magnoliophyta,eudicotyledons,Gunneridae,Pentapetalae,Caryophyllales,Chenopodiaceae,Salsoloideae,Salsoleae,Kali	Sal k 2	P	Major	71	271	320	208	45.19	32.81	65
Seq40093	cyclophilin-type peptidyl-prolyl cis-trans isomerase-12, Bmcyp-12	170575431	298	663	1	1248	256	4.84e-28	AF038	Cyclophilin	Q4WWX5	Neosartorya fumigata (strain ATCC MYA-4609 / Af293 / CBS 101355 / FGSC A1100)	Eukaryota,Fungi,Dikarya,Ascomycota,Pezizomycotina,Eurotiomycetes,Eurotiomycetidae,Eurotiales,Aspergillaceae,Aspergillus	Asp f 27	F	Major	17	141	163	126	61.11	30.29	77.3
Seq1074	cysteine proteinase L	258618831	109	780	1	1003	343	5.17e-39	AF030	Papain-like cysteine protease	P00785	Actinidia chinensis	Eukaryota,Viridiplantae,Streptophyta,Embryophyta,Tracheophyta,Spermatophyta,Magnoliophyta,eudicotyledons,Gunneridae,Pentapetalae,asterids,Ericales,Actinidiaceae,Actinidia	Act d 1	P	Major	128	349	380	236	51.69	70.59	62.11
Seq76866	cysteine proteinase L	258618831	454	1095	1	1482	303	2.21e-32	AF030	Papain-like cysteine protease	O23791	Ananas comosus	Eukaryota,Viridiplantae,Streptophyta,Embryophyta,Tracheophyta,Spermatophyta,Magnoliophyta,Liliopsida,Poales,Bromeliaceae,Bromelioideae,Ananas	Ana c 2	A	NA	122	333	351	220	49.09	44.53	62.68
Seq79120	cysteine proteinase L	258618831	466	882	1	1267	184	7.55e-17	AF030	Papain-like cysteine protease	O23791	Ananas comosus	Eukaryota,Viridiplantae,Streptophyta,Embryophyta,Tracheophyta,Spermatophyta,Magnoliophyta,Liliopsida,Poales,Bromeliaceae,Bromelioideae,Ananas	Ana c 2	A	NA	197	333	351	144	47.22	34.1	41.03
Seq5701	cysteine proteinase L	258618831	447	938	3	940	190	4.34e-18	AF030	Papain-like cysteine protease	P00784	Carica papaya	Eukaryota,Viridiplantae,Streptophyta,Embryophyta,Tracheophyta,Spermatophyta,Magnoliophyta,eudicotyledons,Gunneridae,Pentapetalae,rosids,malvids,Brassicales,Caricaceae,Carica	Car p 1	P	Major	54	213	345	164	46.95	52.34	47.54
Seq7897	cysteine proteinase L	258618831	627	1118	3	1120	190	8.41e-18	AF030	Papain-like cysteine protease	P00784	Carica papaya	Eukaryota,Viridiplantae,Streptophyta,Embryophyta,Tracheophyta,Spermatophyta,Magnoliophyta,eudicotyledons,Gunneridae,Pentapetalae,rosids,malvids,Brassicales,Caricaceae,Carica	Car p 1	P	Major	54	213	345	164	46.95	43.93	47.54
Seq17784	cysteine proteinase L	258618831	80	553	2	555	206	2.69e-21	AF030	Papain-like cysteine protease	O64458	Glycine max	Eukaryota,Viridiplantae,Streptophyta,Embryophyta,Tracheophyta,Spermatophyta,Magnoliophyta,eudicotyledons,Gunneridae,Pentapetalae,rosids,fabids,Fabales,Fabaceae,Papilionoideae,Phaseoleae,Glycine,Soja	Gly m Bd 30K	A	Major	133	325	379	197	42.64	106.49	51.98
Seq43108	cytochrome c type-1	541045919	139	450	1	796	295	1.2e-35	AF006	Cytochrome c	Q96VP3	Cochliobolus lunatus	Eukaryota,Fungi,Dikarya,Ascomycota,Pezizomycotina,Dothideomycetes,Pleosporomycetidae,Pleosporales,Pleosporineae,Pleosporaceae,Curvularia	Cur l 3	F	Major	4	108	108	105	70.48	39.57	97.22
Seq78611	cytochrome c type-1	541045919	157	468	1	814	295	1.4e-35	AF006	Cytochrome c	Q96VP3	Cochliobolus lunatus	Eukaryota,Fungi,Dikarya,Ascomycota,Pezizomycotina,Dothideomycetes,Pleosporomycetidae,Pleosporales,Pleosporineae,Pleosporaceae,Curvularia	Cur l 3	F	Major	4	108	108	105	70.48	38.7	97.22
Seq53732	cytochrome c type-2	541044982	57	362	3	446	275	3.5e-34	AF006	Cytochrome c	Q96VP3	Cochliobolus lunatus	Eukaryota,Fungi,Dikarya,Ascomycota,Pezizomycotina,Dothideomycetes,Pleosporomycetidae,Pleosporales,Pleosporineae,Pleosporaceae,Curvularia	Cur l 3	F	Major	5	107	108	103	66.99	69.28	95.37
Seq17692	cytochrome c type-2	541044982	148	453	1	532	275	9.27e-34	AF006	Cytochrome c	Q96VP3	Cochliobolus lunatus	Eukaryota,Fungi,Dikarya,Ascomycota,Pezizomycotina,Dothideomycetes,Pleosporomycetidae,Pleosporales,Pleosporineae,Pleosporaceae,Curvularia	Cur l 3	F	Major	5	107	108	103	66.99	58.08	95.37
Seq17691	cytochrome c type-2	541044982	127	432	1	600	275	1.91e-33	AF006	Cytochrome c	Q96VP3	Cochliobolus lunatus	Eukaryota,Fungi,Dikarya,Ascomycota,Pezizomycotina,Dothideomycetes,Pleosporomycetidae,Pleosporales,Pleosporineae,Pleosporaceae,Curvularia	Cur l 3	F	Major	5	107	108	103	66.99	51.5	95.37
Seq40113	cytoplasmic intermediate filament protein	763066	76	1221	1	1786	377	1.47e-40	AF008	Intermediate filament protein	P02538	Homo sapiens	Eukaryota,Metazoa,Chordata,Craniata,Vertebrata,Euteleostomi,Mammalia,Eutheria,Euarchontoglires,Primates,Haplorrhini,Catarrhini,Hominidae,Homo	Hom s 5	A	NA	147	491	564	394	48.98	66.18	69.86
Seq77636	cytoplasmic intermediate filament protein	763066	192	989	3	1722	290	2.59e-29	AF008	Intermediate filament protein	P02538	Homo sapiens	Eukaryota,Metazoa,Chordata,Craniata,Vertebrata,Euteleostomi,Mammalia,Eutheria,Euarchontoglires,Primates,Haplorrhini,Catarrhini,Hominidae,Homo	Hom s 5	A	NA	222	491	564	277	51.62	48.26	49.11
Seq40114	cytoplasmic intermediate filament protein	763066	528	1175	3	1707	274	2.64e-27	AF008	Intermediate filament protein	P02538	Homo sapiens	Eukaryota,Metazoa,Chordata,Craniata,Vertebrata,Euteleostomi,Mammalia,Eutheria,Euarchontoglires,Primates,Haplorrhini,Catarrhini,Hominidae,Homo	Hom s 5	A	NA	272	491	564	227	54.63	39.89	40.25
Seq23629	cytoplasmic intermediate filament protein	784942	210	896	3	1086	138	5.2e-11	AF008	Intermediate filament protein	P02538	Homo sapiens	Eukaryota,Metazoa,Chordata,Craniata,Vertebrata,Euteleostomi,Mammalia,Eutheria,Euarchontoglires,Primates,Haplorrhini,Catarrhini,Hominidae,Homo	Hom s 5	A	NA	156	344	564	235	45.11	64.92	41.67
Seq22808	cytoplasmic intermediate filament protein	784942	210	893	3	968	135	9.05e-11	AF008	Intermediate filament protein	P02538	Homo sapiens	Eukaryota,Metazoa,Chordata,Craniata,Vertebrata,Euteleostomi,Mammalia,Eutheria,Euarchontoglires,Primates,Haplorrhini,Catarrhini,Hominidae,Homo	Hom s 5	A	NA	156	343	564	234	44.87	72.52	41.49
Seq41182	cytosolic 10-formyltetrahydrofolate dehydrogenase	541046711	1310	2749	2	4347	966	5.94e-119	AF040	Aldehyde dehydrogenase	P42041	Alternaria alternata	Eukaryota,Fungi,Dikarya,Ascomycota,Pezizomycotina,Dothideomycetes,Pleosporomycetidae,Pleosporales,Pleosporineae,Pleosporaceae,Alternaria,Alternaria alternata group	Alt a 10	F	Miinor	17	489	497	480	59.17	33.13	96.58
Seq43556	dehydrogenase reductase sdr family member 4	541047455	231	989	3	1775	193	3.72e-18	AF028	Short-chain dehydrogenase	P0C0Y4	Alternaria alternata	Eukaryota,Fungi,Dikarya,Ascomycota,Pezizomycotina,Dothideomycetes,Pleosporomycetidae,Pleosporales,Pleosporineae,Pleosporaceae,Alternaria,Alternaria alternata group	Alt a 8	F	Miinor	16	266	266	260	48.08	43.94	97.74
Seq78069	dehydrogenase reductase sdr family member 4	541042182	111	857	3	1380	219	8.87e-22	AF028	Short-chain dehydrogenase	P0C0Y5	Davidiella tassiana	Eukaryota,Fungi,Dikarya,Ascomycota,Pezizomycotina,Dothideomycetes,Dothideomycetidae,Capnodiales,Cladosporiaceae,Cladosporium	Cla h 8	F	Major	17	267	267	256	46.48	55.65	95.88
Seq54441	dehydrogenase reductase sdr family member 4	541042182	39	707	3	958	172	5.58e-16	AF028	Short-chain dehydrogenase	P0C0Y5	Davidiella tassiana	Eukaryota,Fungi,Dikarya,Ascomycota,Pezizomycotina,Dothideomycetes,Dothideomycetidae,Capnodiales,Cladosporiaceae,Cladosporium	Cla h 8	F	Major	17	241	267	229	45.85	71.71	85.77
Seq2567	delta-1-pyrroline-5-carboxylate	541047835	916	2169	1	4777	385	8.49e-41	AF040	Aldehyde dehydrogenase	P42041	Alternaria alternata	Eukaryota,Fungi,Dikarya,Ascomycota,Pezizomycotina,Dothideomycetes,Pleosporomycetidae,Pleosporales,Pleosporineae,Pleosporaceae,Alternaria,Alternaria alternata group	Alt a 10	F	Miinor	72	474	497	419	45.82	26.31	84.31
Seq41545	delta-1-pyrroline-5-carboxylate	541047835	418	1671	1	3001	377	4.6e-40	AF040	Aldehyde dehydrogenase	P42041	Alternaria alternata	Eukaryota,Fungi,Dikarya,Ascomycota,Pezizomycotina,Dothideomycetes,Pleosporomycetidae,Pleosporales,Pleosporineae,Pleosporaceae,Alternaria,Alternaria alternata group	Alt a 10	F	Miinor	72	474	497	419	45.35	41.89	84.31
Seq52778	delta-1-pyrroline-5-carboxylate	541047835	409	984	1	1222	163	5.25e-14	AF040	Aldehyde dehydrogenase	P42041	Alternaria alternata	Eukaryota,Fungi,Dikarya,Ascomycota,Pezizomycotina,Dothideomycetes,Pleosporomycetidae,Pleosporales,Pleosporineae,Pleosporaceae,Alternaria,Alternaria alternata group	Alt a 10	F	Miinor	72	262	497	193	47.15	47.38	38.83
Seq40257	dipeptidyl peptidase family member 1	541048385	105	1970	3	2214	775	1.36e-93	AF061	Prolyl oligopeptidase family	B1A4F7	Vespula vulgaris	Eukaryota,Metazoa,Ecdysozoa,Arthropoda,Hexapoda,Insecta,Pterygota,Neoptera,Endopterygota,Hymenoptera,Apocrita,Aculeata,Vespoidea,Vespidae,Vespinae,Vespula	Ves v 3	A	Major	155	773	776	647	49.3	87.67	83.38
Seq75868	dipeptidyl peptidase family member 1	541048385	479	1876	2	2120	570	6.51e-65	AF061	Prolyl oligopeptidase family	B1A4F7	Vespula vulgaris	Eukaryota,Metazoa,Ecdysozoa,Arthropoda,Hexapoda,Insecta,Pterygota,Neoptera,Endopterygota,Hymenoptera,Apocrita,Aculeata,Vespoidea,Vespidae,Vespinae,Vespula	Ves v 3	A	Major	317	773	776	481	48.86	68.07	61.98
Seq23857	dipeptidyl peptidase family member 6	541044167	776	1375	2	1389	141	4.38e-11	AF061	Prolyl oligopeptidase family	Q9UW98	Trichophyton rubrum	Eukaryota,Fungi,Dikarya,Ascomycota,Pezizomycotina,Eurotiomycetes,Eurotiomycetidae,Onygenales,Arthrodermataceae,Trichophyton	Tri r 4	F	NA	469	673	726	206	43.69	44.49	28.37
Seq23164	dipeptidyl peptidase family member 6	541044167	566	1165	2	1449	141	4.76e-11	AF061	Prolyl oligopeptidase family	Q9UW98	Trichophyton rubrum	Eukaryota,Fungi,Dikarya,Ascomycota,Pezizomycotina,Eurotiomycetes,Eurotiomycetidae,Onygenales,Arthrodermataceae,Trichophyton	Tri r 4	F	NA	469	673	726	206	43.69	42.65	28.37
Seq43831	dipeptidyl peptidase family member 6	541044167	1414	2082	1	2345	139	1.8e-10	AF061	Prolyl oligopeptidase family	Q9UW98	Trichophyton rubrum	Eukaryota,Fungi,Dikarya,Ascomycota,Pezizomycotina,Eurotiomycetes,Eurotiomycetidae,Onygenales,Arthrodermataceae,Trichophyton	Tri r 4	F	NA	469	673	726	228	41.67	29.17	31.4
Seq5047	dipeptidyl peptidase family member 6	541044167	1684	2352	1	2615	139	2.1e-10	AF061	Prolyl oligopeptidase family	Q9UW98	Trichophyton rubrum	Eukaryota,Fungi,Dikarya,Ascomycota,Pezizomycotina,Eurotiomycetes,Eurotiomycetidae,Onygenales,Arthrodermataceae,Trichophyton	Tri r 4	F	NA	469	673	726	228	41.67	26.16	31.4
Seq76077	discoidin domain-containing receptor 2	541043798	392	952	2	1407	145	6.54e-12	AF017	Protein kinase	Q8L5K9	Kali turgidum	Eukaryota,Viridiplantae,Streptophyta,Embryophyta,Tracheophyta,Spermatophyta,Magnoliophyta,eudicotyledons,Gunneridae,Pentapetalae,Caryophyllales,Chenopodiaceae,Salsoloideae,Salsoleae,Kali	Sal k 2	P	Major	52	264	320	214	43.93	45.63	66.88
Seq4236	dnaK protein	170571644	295	1434	1	1621	606	1.73e-72	AF002	Heat shock protein Hsp70	P40918	Davidiella tassiana	Eukaryota,Fungi,Dikarya,Ascomycota,Pezizomycotina,Dothideomycetes,Dothideomycetidae,Capnodiales,Cladosporiaceae,Cladosporium	Cla h HSP70	F	Miinor	5	380	643	386	57.77	71.44	60.03
Seq76761	dnaK protein	170589123	115	1710	1	3874	501	7.77e-55	AF002	Heat shock protein Hsp70	P40918	Davidiella tassiana	Eukaryota,Fungi,Dikarya,Ascomycota,Pezizomycotina,Dothideomycetes,Dothideomycetidae,Capnodiales,Cladosporiaceae,Cladosporium	Cla h HSP70	F	Miinor	4	499	643	534	50.19	41.35	83.05
Seq77312	dnaK protein	170589123	640	1812	1	2292	478	7.83e-53	AF002	Heat shock protein Hsp70	P40918	Davidiella tassiana	Eukaryota,Fungi,Dikarya,Ascomycota,Pezizomycotina,Dothideomycetes,Dothideomycetidae,Capnodiales,Cladosporiaceae,Cladosporium	Cla h HSP70	F	Miinor	4	379	643	392	54.85	51.31	60.96
Seq22782	dnaK protein	170589123	353	1363	2	1374	380	1.5e-41	AF002	Heat shock protein Hsp70	P40918	Davidiella tassiana	Eukaryota,Fungi,Dikarya,Ascomycota,Pezizomycotina,Dothideomycetes,Dothideomycetidae,Capnodiales,Cladosporiaceae,Cladosporium	Cla h HSP70	F	Miinor	4	325	643	338	53.85	73.8	52.57
Seq45057	dnaK protein	170571644	82	687	1	1221	313	2.73e-45	AF002	Heat shock protein Hsp70	P40918	Davidiella tassiana	Eukaryota,Fungi,Dikarya,Ascomycota,Pezizomycotina,Dothideomycetes,Dothideomycetidae,Capnodiales,Cladosporiaceae,Cladosporium	Cla h HSP70	F	Miinor	5	199	643	203	57.64	49.88	31.57
Seq52656	dnaK protein	170571644	237	842	3	885	313	4.5e-34	AF002	Heat shock protein Hsp70	P40918	Davidiella tassiana	Eukaryota,Fungi,Dikarya,Ascomycota,Pezizomycotina,Dothideomycetes,Dothideomycetidae,Capnodiales,Cladosporiaceae,Cladosporium	Cla h HSP70	F	Miinor	5	199	643	203	57.64	68.81	31.57
Seq53448	dnaK protein	170571644	276	881	3	924	313	6.24e-34	AF002	Heat shock protein Hsp70	P40918	Davidiella tassiana	Eukaryota,Fungi,Dikarya,Ascomycota,Pezizomycotina,Dothideomycetes,Dothideomycetidae,Capnodiales,Cladosporiaceae,Cladosporium	Cla h HSP70	F	Miinor	5	199	643	203	57.64	65.91	31.57
Seq54110	dnaK protein	170571644	345	950	3	993	313	1.08e-33	AF002	Heat shock protein Hsp70	P40918	Davidiella tassiana	Eukaryota,Fungi,Dikarya,Ascomycota,Pezizomycotina,Dothideomycetes,Dothideomycetidae,Capnodiales,Cladosporiaceae,Cladosporium	Cla h HSP70	F	Miinor	5	199	643	203	57.64	61.33	31.57
Seq43098	dnaK protein	170571644	202	807	1	1438	313	1.63e-32	AF002	Heat shock protein Hsp70	P40918	Davidiella tassiana	Eukaryota,Fungi,Dikarya,Ascomycota,Pezizomycotina,Dothideomycetes,Dothideomycetidae,Capnodiales,Cladosporiaceae,Cladosporium	Cla h HSP70	F	Miinor	5	199	643	203	57.64	42.35	31.57
Seq18879	dnaK protein	170571644	201	803	3	890	307	3.04e-33	AF002	Heat shock protein Hsp70	P40918	Davidiella tassiana	Eukaryota,Fungi,Dikarya,Ascomycota,Pezizomycotina,Dothideomycetes,Dothideomycetidae,Capnodiales,Cladosporiaceae,Cladosporium	Cla h HSP70	F	Miinor	5	198	643	202	57.43	68.09	31.42
Seq22647	dnaK protein	393911756	45	581	3	745	351	2.28e-40	AF002	Heat shock protein Hsp70	Q92260	Penicillium citrinum	Eukaryota,Fungi,Dikarya,Ascomycota,Pezizomycotina,Eurotiomycetes,Eurotiomycetidae,Eurotiales,Aspergillaceae,Penicillium	Pen c 19	F	Miinor	69	249	503	183	62.3	73.69	36.38
Seq43099	dnaK protein	393911756	8	481	2	745	294	9.63e-33	AF002	Heat shock protein Hsp70	Q92260	Penicillium citrinum	Eukaryota,Fungi,Dikarya,Ascomycota,Pezizomycotina,Eurotiomycetes,Eurotiomycetidae,Eurotiales,Aspergillaceae,Penicillium	Pen c 19	F	Miinor	63	222	503	162	61.73	65.23	32.21
Seq51550	dnaK protein	393911756	51	485	3	614	267	3.76e-29	AF002	Heat shock protein Hsp70	Q92260	Penicillium citrinum	Eukaryota,Fungi,Dikarya,Ascomycota,Pezizomycotina,Eurotiomycetes,Eurotiomycetidae,Eurotiales,Aspergillaceae,Penicillium	Pen c 19	F	Miinor	69	215	503	149	61.74	72.8	29.62
Seq76836	Dual specificity mitogen-activated protein kinase kinase 7. -TRUNCATED-	170584474	445	1023	1	1618	134	1.95e-10	AF017	Protein kinase	Q8L5K9	Kali turgidum	Eukaryota,Viridiplantae,Streptophyta,Embryophyta,Tracheophyta,Spermatophyta,Magnoliophyta,eudicotyledons,Gunneridae,Pentapetalae,Caryophyllales,Chenopodiaceae,Salsoloideae,Salsoleae,Kali	Sal k 2	P	Major	78	275	320	206	44.66	38.2	64.38
Seq5865	dual specificity mitogen-activated protein kinase kinase mek-2	541047967	555	1160	3	1297	178	3.61e-16	AF017	Protein kinase	Q8L5K9	Kali turgidum	Eukaryota,Viridiplantae,Streptophyta,Embryophyta,Tracheophyta,Spermatophyta,Magnoliophyta,eudicotyledons,Gunneridae,Pentapetalae,Caryophyllales,Chenopodiaceae,Salsoloideae,Salsoleae,Kali	Sal k 2	P	Major	67	276	320	217	47.93	50.19	67.81
Seq3378	dystrophin-1	541045965	3038	5230	2	8172	156	8.78e-12	AF100	Myosin heavy chain	Q9NJA9	Anisakis simplex	Eukaryota,Metazoa,Ecdysozoa,Nematoda,Chromadorea,Ascaridida,Ascaridoidea,Anisakidae,Anisakis,Anisakis simplex complex	Ani s 2	A	Major	34	715	869	779	40.56	28.6	89.64
Seq39300	early endosome antigen 1	541045159	332	2938	2	3959	251	2.14e-23	AF100	Myosin heavy chain	Q9NJA9	Anisakis simplex	Eukaryota,Metazoa,Ecdysozoa,Nematoda,Chromadorea,Ascaridida,Ascaridoidea,Anisakidae,Anisakis,Anisakis simplex complex	Ani s 2	A	Major	94	841	869	884	40.84	66.99	101.73
Seq45353	EFO13141.2 major allergen, partial	393903119	293	739	2	926	362	9.02745e-42	Unclassified	Major allergen	EFO13141.2	Loa loa	Eukaryota,Metazoa,Ecdysozoa,Nematoda,Chromadorea,Spirurida;Filarioidea,Onchocercidae,Loa	NA	A	NA	3	152	155	151	61.59	48.92	97.42
Seq4138	elongation factor	541042507	1684	2190	-3	2477	150	8.59e-13	AF044	CAP family	Q05108	Dolichovespula arenaria	Eukaryota,Metazoa,Ecdysozoa,Arthropoda,Hexapoda,Insecta,Pterygota,Neoptera,Endopterygota,Hymenoptera,Apocrita,Aculeata,Vespoidea,Vespidae,Vespinae,Dolichovespula	Dol a 5	A	Major	27	202	203	186	41.4	22.53	91.63
Seq83101	elongation factor 1-beta/1-delta	312071225	493	1092	1	1248	338	4.95e-39	AF011	Eukaryotic elongation factor 1	Q69BZ7	Penicillium citrinum	Eukaryota,Fungi,Dikarya,Ascomycota,Pezizomycotina,Eurotiomycetes,Eurotiomycetidae,Eurotiales,Aspergillaceae,Penicillium	Pen c 24	F	NA	16	228	228	217	53.46	52.16	95.18
Seq26664	elongation factor 1-beta/1-delta	312071225	352	828	1	1043	228	9.95e-31	AF011	Eukaryotic elongation factor 1	Q69BZ7	Penicillium citrinum	Eukaryota,Fungi,Dikarya,Ascomycota,Pezizomycotina,Eurotiomycetes,Eurotiomycetidae,Eurotiales,Aspergillaceae,Penicillium	Pen c 24	F	NA	8	179	228	176	50.57	50.62	77.19
Seq25501	elongation factor 1-beta/1-delta	312071225	209	691	2	906	216	1.99e-29	AF011	Eukaryotic elongation factor 1	Q69BZ7	Penicillium citrinum	Eukaryota,Fungi,Dikarya,Ascomycota,Pezizomycotina,Eurotiomycetes,Eurotiomycetidae,Eurotiales,Aspergillaceae,Penicillium	Pen c 24	F	NA	5	179	228	179	49.72	59.27	78.51
Seq27966	elongation factor 1-beta/1-delta	312071225	667	1149	1	1364	216	3.2e-29	AF011	Eukaryotic elongation factor 1	Q69BZ7	Penicillium citrinum	Eukaryota,Fungi,Dikarya,Ascomycota,Pezizomycotina,Eurotiomycetes,Eurotiomycetidae,Eurotiales,Aspergillaceae,Penicillium	Pen c 24	F	NA	5	179	228	179	49.72	39.37	78.51
Seq28235	elongation factor 1-beta/1-delta	312071225	740	1222	2	1437	216	3.37e-29	AF011	Eukaryotic elongation factor 1	Q69BZ7	Penicillium citrinum	Eukaryota,Fungi,Dikarya,Ascomycota,Pezizomycotina,Eurotiomycetes,Eurotiomycetidae,Eurotiales,Aspergillaceae,Penicillium	Pen c 24	F	NA	5	179	228	179	49.72	37.37	78.51
Seq76658	endochitinase	541046839	156	929	3	1459	262	2.85e-27	AF043	Hevein-like domain	Q949H3	Hevea brasiliensis	Eukaryota,Viridiplantae,Streptophyta,Embryophyta,Tracheophyta,Spermatophyta,Magnoliophyta,eudicotyledons,Gunneridae,Pentapetalae,rosids,fabids,Malpighiales,Euphorbiaceae,Crotonoideae,Micrandreae,Hevea	Hev b 11	P	Miinor	51	248	295	258	46.9	53.05	87.46
Seq2265	endoplasmin	312075055	290	2272	2	3047	1403	0	AF042	Heat shock protein Hsp90	P40292	Neosartorya fumigata (strain ATCC MYA-4609 / Af293 / CBS 101355 / FGSC A1100)	Eukaryota,Fungi,Dikarya,Ascomycota,Pezizomycotina,Eurotiomycetes,Eurotiomycetidae,Eurotiales,Aspergillaceae,Aspergillus	Asp f 12	F	NA	3	668	706	675	62.37	66.46	95.61
Seq76425	endoplasmin	312075055	471	1943	3	2474	1000	3.27e-126	AF042	Heat shock protein Hsp90	P40292	Neosartorya fumigata (strain ATCC MYA-4609 / Af293 / CBS 101355 / FGSC A1100)	Eukaryota,Fungi,Dikarya,Ascomycota,Pezizomycotina,Eurotiomycetes,Eurotiomycetidae,Eurotiales,Aspergillaceae,Aspergillus	Asp f 12	F	NA	3	509	706	511	59.88	61.96	72.38
Seq22018	endoplasmin	312075055	122	1024	2	1026	675	1.48e-84	AF042	Heat shock protein Hsp90	P40292	Neosartorya fumigata (strain ATCC MYA-4609 / Af293 / CBS 101355 / FGSC A1100)	Eukaryota,Fungi,Dikarya,Ascomycota,Pezizomycotina,Eurotiomycetes,Eurotiomycetidae,Eurotiales,Aspergillaceae,Aspergillus	Asp f 12	F	NA	265	564	706	303	65.68	88.6	42.92
Seq9458	endoplasmin	312075055	29	718	2	1004	378	2.6e-42	AF042	Heat shock protein Hsp90	P40292	Neosartorya fumigata (strain ATCC MYA-4609 / Af293 / CBS 101355 / FGSC A1100)	Eukaryota,Fungi,Dikarya,Ascomycota,Pezizomycotina,Eurotiomycetes,Eurotiomycetidae,Eurotiales,Aspergillaceae,Aspergillus	Asp f 12	F	NA	447	677	706	238	59.24	71.12	33.71
Seq1472	enolase	22035897	252	788	3	882	646	9.73e-84	AF031	Enolase	Q9HDT3	Alternaria alternata	Eukaryota,Fungi,Dikarya,Ascomycota,Pezizomycotina,Dothideomycetes,Pleosporomycetidae,Pleosporales,Pleosporineae,Pleosporaceae,Alternaria,Alternaria alternata group	Alt a 6	F	Miinor	255	433	438	179	82.12	60.88	40.87
Seq40533	enolase	22035897	1274	2269	2	2394	1219	1.07e-162	AF031	Enolase	Q9LEJ0	Hevea brasiliensis	Eukaryota,Viridiplantae,Streptophyta,Embryophyta,Tracheophyta,Spermatophyta,Magnoliophyta,eudicotyledons,Gunneridae,Pentapetalae,rosids,fabids,Malpighiales,Euphorbiaceae,Crotonoideae,Micrandreae,Hevea	Hev b 9	P	Miinor	109	441	445	334	83.53	41.85	75.06
Seq1474	enolase	22035897	83	1240	2	1309	1288	1.74e-178	AF031	Enolase	Q870B9	Rhodotorula mucilaginosa	Eukaryota,Fungi,Dikarya,Basidiomycota,Pucciniomycotina,Microbotryomycetes,Sporidiobolales,Sporidiobolaceae,Rhodotorula	rho m 1	F	Miinor	1	388	439	390	78.97	89.38	88.84
Seq6471	enolase	22035897	374	952	2	1412	656	9.38e-83	AF031	Enolase	Q870B9	Rhodotorula mucilaginosa	Eukaryota,Fungi,Dikarya,Basidiomycota,Pucciniomycotina,Microbotryomycetes,Sporidiobolales,Sporidiobolaceae,Rhodotorula	rho m 1	F	Miinor	1	195	439	195	80.51	41.43	44.42
Seq11332	enolase	22035897	140	553	2	557	487	1.16e-61	AF031	Enolase	Q870B9	Rhodotorula mucilaginosa	Eukaryota,Fungi,Dikarya,Basidiomycota,Pucciniomycotina,Microbotryomycetes,Sporidiobolales,Sporidiobolaceae,Rhodotorula	rho m 1	F	Miinor	1	138	439	138	82.61	74.33	31.44
Seq43930	epithelial discoidin domain-containing receptor 1	541048982	1809	2363	3	2743	172	6.8e-15	AF017	Protein kinase	Q8L5K9	Kali turgidum	Eukaryota,Viridiplantae,Streptophyta,Embryophyta,Tracheophyta,Spermatophyta,Magnoliophyta,eudicotyledons,Gunneridae,Pentapetalae,Caryophyllales,Chenopodiaceae,Salsoloideae,Salsoleae,Kali	Sal k 2	P	Major	79	270	320	196	49.49	21.44	61.25
Seq78554	ERG87263.1 cytochrome b-c1 complex subunit	541048558	3	341	3	966	529	1.91985e-65	Unclassified	Cytochrome b-c1	ERG87263.1	Ascaris suum	Eukaryota,Metazoa,Ecdysozoa,Nematoda,Chromadorea,Ascaridida,Ascaridoidea,Anisakidae,Ascaris	NA	A	NA	131	243	245	113	90.27	35.09	46.12
Seq75787	esterase cm06b1	541046308	54	755	3	1877	397	4e-43	AF140	Carboxylesterase	B2D0J5	Apis mellifera	Eukaryota,Metazoa,Ecdysozoa,Arthropoda,Hexapoda,Insecta,Pterygota,Neoptera,Endopterygota,Hymenoptera,Apocrita,Aculeata,Apoidea,Apidae,Apis	Api m 8	A	Miinor	23	248	557	234	52.56	37.4	42.01
Seq66004	esterase cm06b1	541046308	937	1572	1	1577	353	9.18e-38	AF140	Carboxylesterase	B2D0J5	Apis mellifera	Eukaryota,Metazoa,Ecdysozoa,Arthropoda,Hexapoda,Insecta,Pterygota,Neoptera,Endopterygota,Hymenoptera,Apocrita,Aculeata,Apoidea,Apidae,Apis	Api m 8	A	Miinor	33	235	557	214	53.74	40.71	38.42
Seq40146	esterase cm06b1	541046791	451	1119	1	2416	346	5.93e-36	AF140	Carboxylesterase	B2D0J5	Apis mellifera	Eukaryota,Metazoa,Ecdysozoa,Arthropoda,Hexapoda,Insecta,Pterygota,Neoptera,Endopterygota,Hymenoptera,Apocrita,Aculeata,Apoidea,Apidae,Apis	Api m 8	A	Miinor	33	246	557	225	50.67	27.94	40.39
Seq2401	esterase cm06b1	541046791	19	639	1	1792	345	2.4e-36	AF140	Carboxylesterase	B2D0J5	Apis mellifera	Eukaryota,Metazoa,Ecdysozoa,Arthropoda,Hexapoda,Insecta,Pterygota,Neoptera,Endopterygota,Hymenoptera,Apocrita,Aculeata,Apoidea,Apidae,Apis	Api m 8	A	Miinor	33	230	557	209	53.59	34.99	37.52
Seq75701	esterase cm06b1	541046308	23	577	2	1056	314	8.19e-34	AF140	Carboxylesterase	B2D0J5	Apis mellifera	Eukaryota,Metazoa,Ecdysozoa,Arthropoda,Hexapoda,Insecta,Pterygota,Neoptera,Endopterygota,Hymenoptera,Apocrita,Aculeata,Apoidea,Apidae,Apis	Api m 8	A	Miinor	67	246	557	190	53.16	53.98	34.11
Seq45111	esterase cm06b1	541046990	366	1058	3	1214	281	5.67e-29	AF140	Carboxylesterase	B2D0J5	Apis mellifera	Eukaryota,Metazoa,Ecdysozoa,Arthropoda,Hexapoda,Insecta,Pterygota,Neoptera,Endopterygota,Hymenoptera,Apocrita,Aculeata,Apoidea,Apidae,Apis	Api m 8	A	Miinor	26	246	557	235	48.51	58.07	42.19
Seq57712	esterase cm06b1	541046990	439	1068	1	1078	244	1.91e-24	AF140	Carboxylesterase	B2D0J5	Apis mellifera	Eukaryota,Metazoa,Ecdysozoa,Arthropoda,Hexapoda,Insecta,Pterygota,Neoptera,Endopterygota,Hymenoptera,Apocrita,Aculeata,Apoidea,Apidae,Apis	Api m 8	A	Miinor	26	225	557	214	48.13	59.55	38.42
Seq24899	estradiol 17-beta-dehydrogenase 8	541044767	2	700	2	1184	317	9.24e-36	AF028	Short-chain dehydrogenase	P0C0Y4	Alternaria alternata	Eukaryota,Fungi,Dikarya,Ascomycota,Pezizomycotina,Dothideomycetes,Pleosporomycetidae,Pleosporales,Pleosporineae,Pleosporaceae,Alternaria,Alternaria alternata group	Alt a 8	F	Miinor	31	263	266	236	53.39	59.8	88.72
Seq1871	estradiol 17-beta-dehydrogenase 8	541044767	2	700	2	919	307	4.03e-35	AF028	Short-chain dehydrogenase	P0C0Y4	Alternaria alternata	Eukaryota,Fungi,Dikarya,Ascomycota,Pezizomycotina,Dothideomycetes,Pleosporomycetidae,Pleosporales,Pleosporineae,Pleosporaceae,Alternaria,Alternaria alternata group	Alt a 8	F	Miinor	31	263	266	236	52.97	77.04	88.72
Seq2602	estradiol 17-beta-dehydrogenase 8	541044767	324	1037	3	1786	244	7.43e-25	AF028	Short-chain dehydrogenase	P0C0Y4	Alternaria alternata	Eukaryota,Fungi,Dikarya,Ascomycota,Pezizomycotina,Dothideomycetes,Pleosporomycetidae,Pleosporales,Pleosporineae,Pleosporaceae,Alternaria,Alternaria alternata group	Alt a 8	F	Miinor	23	262	266	243	48.15	40.82	91.35
Seq76273	estradiol 17-beta-dehydrogenase 8	541044767	2	571	2	1273	229	3.03e-23	AF028	Short-chain dehydrogenase	P0C0Y4	Alternaria alternata	Eukaryota,Fungi,Dikarya,Ascomycota,Pezizomycotina,Dothideomycetes,Pleosporomycetidae,Pleosporales,Pleosporineae,Pleosporaceae,Alternaria,Alternaria alternata group	Alt a 8	F	Miinor	31	220	266	193	52.33	45.48	72.56
Seq40294	estradiol 17-beta-dehydrogenase 8	541044767	301	750	1	940	210	3.37e-21	AF028	Short-chain dehydrogenase	P0C0Y4	Alternaria alternata	Eukaryota,Fungi,Dikarya,Ascomycota,Pezizomycotina,Dothideomycetes,Pleosporomycetidae,Pleosporales,Pleosporineae,Pleosporaceae,Alternaria,Alternaria alternata group	Alt a 8	F	Miinor	113	262	266	152	54.61	48.51	57.14
Seq56453	estradiol 17-beta-dehydrogenase 8	541044767	3	413	3	759	167	1.11e-15	AF028	Short-chain dehydrogenase	P0C0Y4	Alternaria alternata	Eukaryota,Fungi,Dikarya,Ascomycota,Pezizomycotina,Dothideomycetes,Pleosporomycetidae,Pleosporales,Pleosporineae,Pleosporaceae,Alternaria,Alternaria alternata group	Alt a 8	F	Miinor	126	262	266	139	51.08	54.94	52.26
Seq76694	eukaryotic translation initiation factor 3 subunit i	541043639	77	1051	2	1979	824	5.06e-107	AF142	WD-40 repeat	B2ZPG7	Forcipomyia taiwana	Eukaryota,Metazoa,Ecdysozoa,Arthropoda,Hexapoda,Insecta,Pterygota,Neoptera,Endopterygota,Diptera,Nematocera,Chironomoidea,Ceratopogonidae,Forcipomyiinae,Forcipomyia,Lasiohelea	For t 2	P	Major	1	325	325	327	70.03	49.57	100.62
Seq40599	eukaryotic translation initiation factor 3 subunit i	541043639	642	1253	3	2181	500	5.48e-59	AF142	WD-40 repeat	B2ZPG7	Forcipomyia taiwana	Eukaryota,Metazoa,Ecdysozoa,Arthropoda,Hexapoda,Insecta,Pterygota,Neoptera,Endopterygota,Diptera,Nematocera,Chironomoidea,Ceratopogonidae,Forcipomyiinae,Forcipomyia,Lasiohelea	For t 2	P	Major	122	325	325	206	69.42	28.34	63.38
Seq4457	Eukaryotic-type carbonic anhydrase family protein	170587002	246	962	3	1093	228	2.24e-23	Unclassified	Tuber Storage Protein	Q75N34	Dioscorea polystachya	Eukaryota,Viridiplantae,Streptophyta,Embryophyta,Tracheophyta,Spermatophyta,Magnoliophyta,Liliopsida,Dioscoreales,Dioscoreaceae,Dioscorea	Dio o TSP	P	NA	34	255	268	245	44.08	67.25	91.42
Seq21761	f-box wd repeat-containing protein 11	541048230	888	1559	3	1864	134	2.46e-10	AF142	WD-40 repeat	B2ZPG7	Forcipomyia taiwana	Eukaryota,Metazoa,Ecdysozoa,Arthropoda,Hexapoda,Insecta,Pterygota,Neoptera,Endopterygota,Diptera,Nematocera,Chironomoidea,Ceratopogonidae,Forcipomyiinae,Forcipomyia,Lasiohelea	For t 2	P	Major	16	217	325	230	40.43	37.02	70.77
Seq53229	f-box wd repeat-containing protein 11	541048230	290	961	2	1976	134	2.68e-10	AF142	WD-40 repeat	B2ZPG7	Forcipomyia taiwana	Eukaryota,Metazoa,Ecdysozoa,Arthropoda,Hexapoda,Insecta,Pterygota,Neoptera,Endopterygota,Diptera,Nematocera,Chironomoidea,Ceratopogonidae,Forcipomyiinae,Forcipomyia,Lasiohelea	For t 2	P	Major	16	217	325	230	40.43	34.92	70.77
Seq76370	f-box wd repeat-containing protein 7	541039413	1267	2103	1	2493	149	4.95e-12	AF142	WD-40 repeat	B2ZPG7	Forcipomyia taiwana	Eukaryota,Metazoa,Ecdysozoa,Arthropoda,Hexapoda,Insecta,Pterygota,Neoptera,Endopterygota,Diptera,Nematocera,Chironomoidea,Ceratopogonidae,Forcipomyiinae,Forcipomyia,Lasiohelea	For t 2	P	Major	5	312	325	311	41.48	37.42	95.69
Seq1465	f-box-like wd repeat-containing protein tbl1x	541041058	1930	2550	1	3132	140	8.74e-11	AF142	WD-40 repeat	B2ZPG7	Forcipomyia taiwana	Eukaryota,Metazoa,Ecdysozoa,Arthropoda,Hexapoda,Insecta,Pterygota,Neoptera,Endopterygota,Diptera,Nematocera,Chironomoidea,Ceratopogonidae,Forcipomyiinae,Forcipomyia,Lasiohelea	For t 2	P	Major	9	227	325	220	40	21.07	67.69
Seq1309	FABH_ASCSU RecName: Full=Fatty acid-binding protein homolog; AltName: Full=AS-P18; Flags: Precursor	2494406	536	940	2	996	132	1.67e-11	AF015	Lipocalin	A7XZL4	Tyrophagus putrescentiae	Eukaryota,Metazoa,Ecdysozoa,Arthropoda,Chelicerata,Arachnida,Acari,Acariformes,Sarcoptiformes,Astigmata,Acaroidea,Acaridae,Tyrophaginae,Tyrophagus	Tyr p 13	A	Miinor	6	131	131	135	54.81	40.66	103.05
Seq43684	fatty aldehyde dehydrogenase	541046819	369	1409	3	1595	351	9.29e-38	AF040	Aldehyde dehydrogenase	P42041	Alternaria alternata	Eukaryota,Fungi,Dikarya,Ascomycota,Pezizomycotina,Dothideomycetes,Pleosporomycetidae,Pleosporales,Pleosporineae,Pleosporaceae,Alternaria,Alternaria alternata group	Alt a 10	F	Miinor	132	487	497	365	47.12	68.65	73.44
Seq76714	fatty aldehyde dehydrogenase	541046819	76	747	1	1045	223	7.29e-22	AF040	Aldehyde dehydrogenase	P42041	Alternaria alternata	Eukaryota,Fungi,Dikarya,Ascomycota,Pezizomycotina,Dothideomycetes,Pleosporomycetidae,Pleosporales,Pleosporineae,Pleosporaceae,Alternaria,Alternaria alternata group	Alt a 10	F	Miinor	261	487	497	236	45.34	67.75	47.48
Seq62050	fatty aldehyde dehydrogenase	541046819	313	747	1	1847	173	7.49e-15	AF040	Aldehyde dehydrogenase	P40108	Davidiella tassiana	Eukaryota,Fungi,Dikarya,Ascomycota,Pezizomycotina,Dothideomycetes,Dothideomycetidae,Capnodiales,Cladosporiaceae,Cladosporium	Cla h 10	F	Miinor	116	267	496	152	51.97	24.69	30.65
Seq62109	fatty aldehyde dehydrogenase	541046819	671	1105	2	1878	173	7.71e-15	AF040	Aldehyde dehydrogenase	P40108	Davidiella tassiana	Eukaryota,Fungi,Dikarya,Ascomycota,Pezizomycotina,Dothideomycetes,Dothideomycetidae,Capnodiales,Cladosporiaceae,Cladosporium	Cla h 10	F	Miinor	116	267	496	152	51.97	24.28	30.65
Seq50997	filamin a-interacting protein 1-like protein	541047908	80	1075	2	1078	148	3.57e-12	AF100	Myosin heavy chain	Q9NJA9	Anisakis simplex	Eukaryota,Metazoa,Ecdysozoa,Nematoda,Chromadorea,Ascaridida,Ascaridoidea,Anisakidae,Anisakis,Anisakis simplex complex	Ani s 2	A	Major	187	549	869	384	43.75	106.86	44.19
Seq3216	filamin a-interacting protein 1-like protein	541047908	508	1524	1	2394	168	7.21e-14	AF100	Myosin heavy chain	Q8MUF6	Blomia tropicalis	Eukaryota,Metazoa,Ecdysozoa,Arthropoda,Chelicerata,Arachnida,Acari,Acariformes,Sarcoptiformes,Astigmata,Glycyphagoidea,Echimyopodidae,Blomia	Blo t 11	A	Major	98	483	875	392	45.66	49.12	44.8
Seq76154	filarial antigen	156072	80	655	2	682	264	3.12e-28	AF100	Myosin heavy chain	Q9NJA9	Anisakis simplex	Eukaryota,Metazoa,Ecdysozoa,Nematoda,Chromadorea,Ascaridida,Ascaridoidea,Anisakidae,Anisakis,Anisakis simplex complex	Ani s 2	A	Major	666	857	869	192	51.04	84.46	22.09
Seq23771	flagellar attachment zone protein 1	541044680	211	1398	1	2082	171	2.21e-14	AF100	Myosin heavy chain	Q967Z0	Dermatophagoides farinae	Eukaryota,Metazoa,Ecdysozoa,Arthropoda,Chelicerata,Arachnida,Acari,Acariformes,Sarcoptiformes,Astigmata,Psoroptidia,Analgoidea,Pyroglyphidae,Dermatophagoidinae,Dermatophagoides	Der f 11	A	Major	157	551	692	427	41.92	61.53	61.71
Seq42611	flagellar attachment zone protein 1	541044680	52	1482	1	2224	184	7.96e-16	AF100	Myosin heavy chain	Q6Y2F9	Dermatophagoides pteronyssinus	Eukaryota,Metazoa,Ecdysozoa,Arthropoda,Chelicerata,Arachnida,Acari,Acariformes,Sarcoptiformes,Astigmata,Psoroptidia,Analgoidea,Pyroglyphidae,Dermatophagoidinae,Dermatophagoides	Der p 11	A	Miinor	29	510	875	534	42.7	72.03	61.03
Seq52701	g protein-coupled receptor kinase 2	541041866	647	1249	2	1513	142	1.76e-11	AF017	Protein kinase	Q8L5K9	Kali turgidum	Eukaryota,Viridiplantae,Streptophyta,Embryophyta,Tracheophyta,Spermatophyta,Magnoliophyta,eudicotyledons,Gunneridae,Pentapetalae,Caryophyllales,Chenopodiaceae,Salsoloideae,Salsoleae,Kali	Sal k 2	P	Major	73	275	320	215	42.79	42.63	67.19
Seq79399	gelsolin-like protein 1	541044520	80	1381	2	2141	638	4.71e-77	AF074	Gelsolin family	Q8MVU3	Dermatophagoides farinae	Eukaryota,Metazoa,Ecdysozoa,Arthropoda,Chelicerata,Arachnida,Acari,Acariformes,Sarcoptiformes,Astigmata,Psoroptidia,Analgoidea,Pyroglyphidae,Dermatophagoidinae,Dermatophagoides	Der f 16	A	Miinor	20	480	480	468	52.78	65.58	97.5
Seq44640	gelsolin-like protein 1	541044520	69	1322	3	1889	542	6.12e-64	AF074	Gelsolin family	Q8MVU3	Dermatophagoides farinae	Eukaryota,Metazoa,Ecdysozoa,Arthropoda,Chelicerata,Arachnida,Acari,Acariformes,Sarcoptiformes,Astigmata,Psoroptidia,Analgoidea,Pyroglyphidae,Dermatophagoidinae,Dermatophagoides	Der f 16	A	Miinor	31	480	480	455	50.33	72.26	94.79
Seq41474	gelsolin-like protein 1	541044520	446	1795	2	2305	535	5.73e-62	AF074	Gelsolin family	Q8MVU3	Dermatophagoides farinae	Eukaryota,Metazoa,Ecdysozoa,Arthropoda,Chelicerata,Arachnida,Acari,Acariformes,Sarcoptiformes,Astigmata,Psoroptidia,Analgoidea,Pyroglyphidae,Dermatophagoidinae,Dermatophagoides	Der f 16	A	Miinor	13	480	480	482	48.13	62.73	100.42
Seq5780	gelsolin-like protein 1	541042280	242	1264	2	1535	378	1.1e-41	AF074	Gelsolin family	Q8MVU3	Dermatophagoides farinae	Eukaryota,Metazoa,Ecdysozoa,Arthropoda,Chelicerata,Arachnida,Acari,Acariformes,Sarcoptiformes,Astigmata,Psoroptidia,Analgoidea,Pyroglyphidae,Dermatophagoidinae,Dermatophagoides	Der f 16	A	Miinor	130	479	480	360	48.33	70.36	75
Seq44687	gelsolin-like protein 1	541042280	324	1346	3	1590	375	3.76e-41	AF074	Gelsolin family	Q8MVU3	Dermatophagoides farinae	Eukaryota,Metazoa,Ecdysozoa,Arthropoda,Chelicerata,Arachnida,Acari,Acariformes,Sarcoptiformes,Astigmata,Psoroptidia,Analgoidea,Pyroglyphidae,Dermatophagoidinae,Dermatophagoides	Der f 16	A	Miinor	130	479	480	361	48.2	68.11	75.21
Seq22950	gelsolin-like protein 1	541044520	96	638	3	802	366	2.13e-42	AF074	Gelsolin family	Q8MVU3	Dermatophagoides farinae	Eukaryota,Metazoa,Ecdysozoa,Arthropoda,Chelicerata,Arachnida,Acari,Acariformes,Sarcoptiformes,Astigmata,Psoroptidia,Analgoidea,Pyroglyphidae,Dermatophagoidinae,Dermatophagoides	Der f 16	A	Miinor	20	212	480	199	56.78	74.44	41.46
Seq5588	gelsolin-like protein 1	541044520	226	768	1	967	366	1.02e-41	AF074	Gelsolin family	Q8MVU3	Dermatophagoides farinae	Eukaryota,Metazoa,Ecdysozoa,Arthropoda,Chelicerata,Arachnida,Acari,Acariformes,Sarcoptiformes,Astigmata,Psoroptidia,Analgoidea,Pyroglyphidae,Dermatophagoidinae,Dermatophagoides	Der f 16	A	Miinor	20	212	480	199	56.78	61.74	41.46
Seq22655	gelsolin-like protein 1	541044520	153	656	3	831	318	1.88e-35	AF074	Gelsolin family	Q8MVU3	Dermatophagoides farinae	Eukaryota,Metazoa,Ecdysozoa,Arthropoda,Chelicerata,Arachnida,Acari,Acariformes,Sarcoptiformes,Astigmata,Psoroptidia,Analgoidea,Pyroglyphidae,Dermatophagoidinae,Dermatophagoides	Der f 16	A	Miinor	33	212	480	186	55.38	67.15	38.75
Seq26705	gelsolin-like protein 1	541044520	140	664	2	1166	217	6.83e-21	AF074	Gelsolin family	Q8MVU3	Dermatophagoides farinae	Eukaryota,Metazoa,Ecdysozoa,Arthropoda,Chelicerata,Arachnida,Acari,Acariformes,Sarcoptiformes,Astigmata,Psoroptidia,Analgoidea,Pyroglyphidae,Dermatophagoidinae,Dermatophagoides	Der f 16	A	Miinor	308	480	480	178	51.12	45.8	37.08
Seq9107	gelsolin-like protein 1	541044520	75	407	3	515	169	2.55e-16	AF074	Gelsolin family	Q8MVU3	Dermatophagoides farinae	Eukaryota,Metazoa,Ecdysozoa,Arthropoda,Chelicerata,Arachnida,Acari,Acariformes,Sarcoptiformes,Astigmata,Psoroptidia,Analgoidea,Pyroglyphidae,Dermatophagoidinae,Dermatophagoides	Der f 16	A	Miinor	105	212	480	114	51.75	66.41	23.75
Seq23138	gelsolin-like protein 1	541044520	118	465	1	519	161	3.14e-15	AF074	Gelsolin family	Q8MVU3	Dermatophagoides farinae	Eukaryota,Metazoa,Ecdysozoa,Arthropoda,Chelicerata,Arachnida,Acari,Acariformes,Sarcoptiformes,Astigmata,Psoroptidia,Analgoidea,Pyroglyphidae,Dermatophagoidinae,Dermatophagoides	Der f 16	A	Miinor	275	390	480	116	51.72	67.05	24.17
Seq76962	gilt-like protein	541048059	347	919	2	1117	216	3.22e-22	AF155	GILT family	Q7Y1Z2	Triticum aestivum	Eukaryota,Viridiplantae,Streptophyta,Embryophyta,Tracheophyta,Spermatophyta,Magnoliophyta,Liliopsida,Poales,Poaceae,BOP clade,Pooideae,Triticodae,Triticeae,Triticinae,Triticum	Tri a 27	P	NA	9	191	203	192	46.35	51.57	94.58
Seq6201	gilt-like protein	541040845	401	946	2	1490	174	3.08e-16	AF155	GILT family	Q7Y1Z2	Triticum aestivum	Eukaryota,Viridiplantae,Streptophyta,Embryophyta,Tracheophyta,Spermatophyta,Magnoliophyta,Liliopsida,Poales,Poaceae,BOP clade,Pooideae,Triticodae,Triticeae,Triticinae,Triticum	Tri a 27	P	NA	10	181	203	183	43.17	36.85	90.15
Seq54252	globin-like protein	541039018	22	313	3	361	332	6.17e-41	AF009	Globin	A0A1W7HP35	Anisakis simplex	Eukaryota,Metazoa,Ecdysozoa,Nematoda,Chromadorea,Ascaridida,Ascaridoidea,Anisakidae,Anisakis,Anisakis simplex complex	Ani s 13	A	Minor	183	629	686	163	60.12	49.1	23.76
Seq44411	glucose dehydrogenase	541043350	166	1815	1	2111	229	2.03e-21	AF081	GMC oxidoreductase	Q5GMY3	Malassezia sympodialis	Eukaryota,Fungi,Dikarya,Basidiomycota,Ustilaginomycotina,Malasseziomycetes,Malasseziales,Malasseziaceae,Malassezia	mala s 12	F	Major	47	615	618	601	38.77	85.41	97.25
Seq82824	glucose dehydrogenase	541043350	166	1095	1	2134	168	4.84e-14	AF081	GMC oxidoreductase	Q5GMY3	Malassezia sympodialis	Eukaryota,Fungi,Dikarya,Basidiomycota,Ustilaginomycotina,Malasseziomycetes,Malasseziales,Malasseziaceae,Malassezia	mala s 12	F	Major	47	369	618	341	40.18	47.94	55.18
Seq45236	glutathione s-transferase	541046161	21	593	3	1243	160	2.16e-14	AF010	Glutathione S-transferase	P46419	Dermatophagoides pteronyssinus	Eukaryota,Metazoa,Ecdysozoa,Arthropoda,Chelicerata,Arachnida,Acari,Acariformes,Sarcoptiformes,Astigmata,Psoroptidia,Analgoidea,Pyroglyphidae,Dermatophagoidinae,Dermatophagoides	Der p 8	A	Miinor	6	202	219	200	42	48.27	91.32
Seq3678	glutathione s-transferase	541046161	377	952	2	1241	145	2.01e-12	AF010	Glutathione S-transferase	P46419	Dermatophagoides pteronyssinus	Eukaryota,Metazoa,Ecdysozoa,Arthropoda,Chelicerata,Arachnida,Acari,Acariformes,Sarcoptiformes,Astigmata,Psoroptidia,Analgoidea,Pyroglyphidae,Dermatophagoidinae,Dermatophagoides	Der p 8	A	Miinor	5	202	219	201	41.29	48.59	91.78
Seq4893	glutathione s-transferase 1	541046003	154	756	1	1085	296	1.14e-33	AF010	Glutathione S-transferase	O18598	Blattella germanica	Eukaryota,Metazoa,Ecdysozoa,Arthropoda,Hexapoda,Insecta,Pterygota,Neoptera,Orthopteroidea,Dictyoptera,Blattodea,Blaberoidea,Ectobiidae,Blattellinae,Blattella	Bla g 5	A	Major	5	203	204	202	52.48	55.85	99.02
Seq44933	glutathione s-transferase 1	541043841	160	765	1	1016	269	5.97e-30	AF010	Glutathione S-transferase	O18598	Blattella germanica	Eukaryota,Metazoa,Ecdysozoa,Arthropoda,Hexapoda,Insecta,Pterygota,Neoptera,Orthopteroidea,Dictyoptera,Blattodea,Blaberoidea,Ectobiidae,Blattellinae,Blattella	Bla g 5	A	Major	4	202	204	209	47.37	61.71	102.45
Seq19169	glutathione s-transferase 1	541046228	124	702	1	877	148	3.21e-13	AF010	Glutathione S-transferase	O18598	Blattella germanica	Eukaryota,Metazoa,Ecdysozoa,Arthropoda,Hexapoda,Insecta,Pterygota,Neoptera,Orthopteroidea,Dictyoptera,Blattodea,Blaberoidea,Ectobiidae,Blattellinae,Blattella	Bla g 5	A	Major	17	202	204	194	42.78	66.36	95.1
Seq76978	glutathione s-transferase 1	541046228	122	700	2	902	148	3.45e-13	AF010	Glutathione S-transferase	O18598	Blattella germanica	Eukaryota,Metazoa,Ecdysozoa,Arthropoda,Hexapoda,Insecta,Pterygota,Neoptera,Orthopteroidea,Dictyoptera,Blattodea,Blaberoidea,Ectobiidae,Blattellinae,Blattella	Bla g 5	A	Major	17	202	204	194	42.78	64.52	95.1
Seq5964	glutathione s-transferase 2	541046162	117	698	3	998	244	2.12e-26	AF010	Glutathione S-transferase	O18598	Blattella germanica	Eukaryota,Metazoa,Ecdysozoa,Arthropoda,Hexapoda,Insecta,Pterygota,Neoptera,Orthopteroidea,Dictyoptera,Blattodea,Blaberoidea,Ectobiidae,Blattellinae,Blattella	Bla g 5	A	Major	5	199	204	199	49.25	59.82	97.55
Seq44882	glyoxalase 1	541046025	59	817	2	1378	197	1.03e-18	AF082	Glyoxalase superfamily	Q948T6	Oryza sativa subsp. japonica	Eukaryota,Viridiplantae,Streptophyta,Embryophyta,Tracheophyta,Spermatophyta,Magnoliophyta,Liliopsida,Poales,Poaceae,BOP clade,Oryzoideae,Oryzeae,Oryzinae,Oryza	Ory s Glyoxalase I	P	NA	24	286	291	280	43.57	60.96	96.22
Seq42672	golgin subfamily a member 4	541043470	2784	4502	3	6258	248	9.08e-23	AF100	Myosin heavy chain	Q8MUF6	Blomia tropicalis	Eukaryota,Metazoa,Ecdysozoa,Arthropoda,Chelicerata,Arachnida,Acari,Acariformes,Sarcoptiformes,Astigmata,Glycyphagoidea,Echimyopodidae,Blomia	Blo t 11	A	Major	245	794	875	595	40.84	28.52	68
Seq78535	grip and coiled-coil domain-containing protein 1	541044975	13	1725	1	4106	158	2.03e-12	AF100	Myosin heavy chain	Q967Z0	Dermatophagoides farinae	Eukaryota,Metazoa,Ecdysozoa,Arthropoda,Chelicerata,Arachnida,Acari,Acariformes,Sarcoptiformes,Astigmata,Psoroptidia,Analgoidea,Pyroglyphidae,Dermatophagoidinae,Dermatophagoides	Der f 11	A	Major	88	671	692	623	40.45	45.52	90.03
Seq2671	grip and coiled-coil domain-containing protein 1	541044975	13	1725	1	4281	158	2.14e-12	AF100	Myosin heavy chain	Q967Z0	Dermatophagoides farinae	Eukaryota,Metazoa,Ecdysozoa,Arthropoda,Chelicerata,Arachnida,Acari,Acariformes,Sarcoptiformes,Astigmata,Psoroptidia,Analgoidea,Pyroglyphidae,Dermatophagoidinae,Dermatophagoides	Der f 11	A	Major	88	671	692	623	40.45	43.66	90.03
Seq42391	grip and coiled-coil domain-containing protein 2	541041628	138	1664	3	2801	159	1.06e-12	AF100	Myosin heavy chain	Q9NJA9	Anisakis simplex	Eukaryota,Metazoa,Ecdysozoa,Nematoda,Chromadorea,Ascaridida,Ascaridoidea,Anisakidae,Anisakis,Anisakis simplex complex	Ani s 2	A	Major	31	557	869	559	40.25	59.87	64.33
Seq27244	grip and coiled-coil domain-containing protein 2	541041628	4	1635	1	4454	140	3.04e-10	AF100	Myosin heavy chain	Q967Z0	Dermatophagoides farinae	Eukaryota,Metazoa,Ecdysozoa,Arthropoda,Chelicerata,Arachnida,Acari,Acariformes,Sarcoptiformes,Astigmata,Psoroptidia,Analgoidea,Pyroglyphidae,Dermatophagoidinae,Dermatophagoides	Der f 11	A	Major	186	632	692	546	40.11	36.78	78.9
Seq77851	GST1_ASCSU RecName: Full=Glutathione S-transferase 1; AltName: Full=GST class-sigma	1170109	255	857	3	1145	313	5.67e-36	AF010	Glutathione S-transferase	O18598	Blattella germanica	Eukaryota,Metazoa,Ecdysozoa,Arthropoda,Hexapoda,Insecta,Pterygota,Neoptera,Orthopteroidea,Dictyoptera,Blattodea,Blaberoidea,Ectobiidae,Blattellinae,Blattella	Bla g 5	A	Major	3	200	204	206	50.49	53.97	100.98
Seq40369	GST1_ASCSU RecName: Full=Glutathione S-transferase 1; AltName: Full=GST class-sigma	1170109	51	653	3	943	267	7.13e-30	AF010	Glutathione S-transferase	O18598	Blattella germanica	Eukaryota,Metazoa,Ecdysozoa,Arthropoda,Hexapoda,Insecta,Pterygota,Neoptera,Orthopteroidea,Dictyoptera,Blattodea,Blaberoidea,Ectobiidae,Blattellinae,Blattella	Bla g 5	A	Major	3	200	204	205	44.39	65.22	100.49
Seq1272	GST1_ASCSU RecName: Full=Glutathione S-transferase 1; AltName: Full=GST class-sigma	1170109	98	700	2	902	266	7.59e-30	AF010	Glutathione S-transferase	O18598	Blattella germanica	Eukaryota,Metazoa,Ecdysozoa,Arthropoda,Hexapoda,Insecta,Pterygota,Neoptera,Orthopteroidea,Dictyoptera,Blattodea,Blaberoidea,Ectobiidae,Blattellinae,Blattella	Bla g 5	A	Major	3	200	204	205	44.39	68.18	100.49
Seq5830	GST1_ASCSU RecName: Full=Glutathione S-transferase 1; AltName: Full=GST class-sigma	1170109	164	763	2	878	247	3.71e-27	AF010	Glutathione S-transferase	O18598	Blattella germanica	Eukaryota,Metazoa,Ecdysozoa,Arthropoda,Hexapoda,Insecta,Pterygota,Neoptera,Orthopteroidea,Dictyoptera,Blattodea,Blaberoidea,Ectobiidae,Blattellinae,Blattella	Bla g 5	A	Major	4	202	204	204	44.12	69.7	100
Seq45193	guanine nucleotide-binding protein subunit beta-1	339235005	391	1257	1	1470	171	3.8e-15	AF142	WD-40 repeat	B2ZPG7	Forcipomyia taiwana	Eukaryota,Metazoa,Ecdysozoa,Arthropoda,Hexapoda,Insecta,Pterygota,Neoptera,Endopterygota,Diptera,Nematocera,Chironomoidea,Ceratopogonidae,Forcipomyiinae,Forcipomyia,Lasiohelea	For t 2	P	Major	47	312	325	299	41.47	61.02	92
Seq45691	guanine nucleotide-binding protein subunit beta-1	339235005	1217	2083	2	2214	171	7.17e-15	AF142	WD-40 repeat	B2ZPG7	Forcipomyia taiwana	Eukaryota,Metazoa,Ecdysozoa,Arthropoda,Hexapoda,Insecta,Pterygota,Neoptera,Endopterygota,Diptera,Nematocera,Chironomoidea,Ceratopogonidae,Forcipomyiinae,Forcipomyia,Lasiohelea	For t 2	P	Major	47	312	325	299	41.47	40.51	92
Seq41081	gut esterase 1	541040627	154	1665	1	2435	399	9.34e-43	AF140	Carboxylesterase	B2D0J5	Apis mellifera	Eukaryota,Metazoa,Ecdysozoa,Arthropoda,Hexapoda,Insecta,Pterygota,Neoptera,Endopterygota,Hymenoptera,Apocrita,Aculeata,Apoidea,Apidae,Apis	Api m 8	A	Miinor	25	526	557	528	45.08	65.05	94.79
Seq76016	gut esterase 1	541044225	108	908	3	997	398	1.06e-45	AF140	Carboxylesterase	B2D0J5	Apis mellifera	Eukaryota,Metazoa,Ecdysozoa,Arthropoda,Hexapoda,Insecta,Pterygota,Neoptera,Endopterygota,Hymenoptera,Apocrita,Aculeata,Apoidea,Apidae,Apis	Api m 8	A	Miinor	22	288	557	274	50.36	82.45	49.19
Seq22672	gut esterase 1	541044225	184	888	1	913	384	4.83e-44	AF140	Carboxylesterase	B2D0J5	Apis mellifera	Eukaryota,Metazoa,Ecdysozoa,Arthropoda,Hexapoda,Insecta,Pterygota,Neoptera,Endopterygota,Hymenoptera,Apocrita,Aculeata,Apoidea,Apidae,Apis	Api m 8	A	Miinor	10	246	557	244	51.64	80.18	43.81
Seq24268	gut esterase 1	541044225	405	1109	3	1134	384	3.23e-43	AF140	Carboxylesterase	B2D0J5	Apis mellifera	Eukaryota,Metazoa,Ecdysozoa,Arthropoda,Hexapoda,Insecta,Pterygota,Neoptera,Endopterygota,Hymenoptera,Apocrita,Aculeata,Apoidea,Apidae,Apis	Api m 8	A	Miinor	10	246	557	244	51.64	64.55	43.81
Seq82850	gut esterase 1	541040627	23	796	2	2215	330	5.03e-34	AF140	Carboxylesterase	B2D0J5	Apis mellifera	Eukaryota,Metazoa,Ecdysozoa,Arthropoda,Hexapoda,Insecta,Pterygota,Neoptera,Endopterygota,Hymenoptera,Apocrita,Aculeata,Apoidea,Apidae,Apis	Api m 8	A	Miinor	23	277	557	260	50	35.21	46.68
Seq51591	gut esterase 1	541049129	91	597	1	598	173	1.62e-16	AF140	Carboxylesterase	B2D0J5	Apis mellifera	Eukaryota,Metazoa,Ecdysozoa,Arthropoda,Hexapoda,Insecta,Pterygota,Neoptera,Endopterygota,Hymenoptera,Apocrita,Aculeata,Apoidea,Apidae,Apis	Api m 8	A	Miinor	28	167	557	169	45.56	84.78	30.34
Seq77197	heat shock 70 kDa protein	170590876	500	916	2	1046	539	4.26e-74	AF002	Heat shock protein Hsp70	P40918	Davidiella tassiana	Eukaryota,Fungi,Dikarya,Ascomycota,Pezizomycotina,Dothideomycetes,Dothideomycetidae,Capnodiales,Cladosporiaceae,Cladosporium	Cla h HSP70	F	Miinor	49	186	643	139	87.05	39.87	21.62
Seq54581	heat shock 70 kda protein 4	541040258	6	1475	3	2272	577	1.89e-66	AF002	Heat shock protein Hsp70	P40918	Davidiella tassiana	Eukaryota,Fungi,Dikarya,Ascomycota,Pezizomycotina,Dothideomycetes,Dothideomycetidae,Capnodiales,Cladosporiaceae,Cladosporium	Cla h HSP70	F	Miinor	8	487	643	498	48.8	65.76	77.45
Seq44380	heat shock 70 kda protein 4	541040258	41	1198	2	1452	569	8.59e-68	AF002	Heat shock protein Hsp70	P40918	Davidiella tassiana	Eukaryota,Fungi,Dikarya,Ascomycota,Pezizomycotina,Dothideomycetes,Dothideomycetidae,Capnodiales,Cladosporiaceae,Cladosporium	Cla h HSP70	F	Miinor	5	379	643	387	53.23	79.96	60.19
Seq19917	heat shock 70 kda protein 4	541040258	504	1049	3	1118	306	2.28e-32	AF002	Heat shock protein Hsp70	P40918	Davidiella tassiana	Eukaryota,Fungi,Dikarya,Ascomycota,Pezizomycotina,Dothideomycetes,Dothideomycetidae,Capnodiales,Cladosporiaceae,Cladosporium	Cla h HSP70	F	Miinor	8	183	643	182	57.69	48.84	28.3
Seq22751	heat shock 70 kda protein 4	541040258	204	1622	3	1938	354	7.36e-44	AF002	Heat shock protein Hsp70	Q92260	Penicillium citrinum	Eukaryota,Fungi,Dikarya,Ascomycota,Pezizomycotina,Eurotiomycetes,Eurotiomycetidae,Eurotiales,Aspergillaceae,Penicillium	Pen c 19	F	Miinor	53	474	503	480	40.83	74.3	95.43
Seq5532	heat shock 70 kda protein 4	541040258	204	1622	3	2004	354	7.64e-44	AF002	Heat shock protein Hsp70	Q92260	Penicillium citrinum	Eukaryota,Fungi,Dikarya,Ascomycota,Pezizomycotina,Eurotiomycetes,Eurotiomycetidae,Eurotiales,Aspergillaceae,Penicillium	Pen c 19	F	Miinor	53	474	503	480	40.83	71.86	95.43
Seq76668	heat shock 70 kda protein c	541043497	963	1643	3	1645	855	6.65e-109	AF002	Heat shock protein Hsp70	P40918	Davidiella tassiana	Eukaryota,Fungi,Dikarya,Ascomycota,Pezizomycotina,Dothideomycetes,Dothideomycetidae,Capnodiales,Cladosporiaceae,Cladosporium	Cla h HSP70	F	Miinor	5	230	643	228	85.09	41.58	35.46
Seq76364	heat shock 70 kda protein c	541043497	354	908	3	911	679	2.72e-86	AF002	Heat shock protein Hsp70	P40918	Davidiella tassiana	Eukaryota,Fungi,Dikarya,Ascomycota,Pezizomycotina,Dothideomycetes,Dothideomycetidae,Capnodiales,Cladosporiaceae,Cladosporium	Cla h HSP70	F	Miinor	5	187	643	185	84.32	60.92	28.77
Seq25456	heat shock 70 kda protein c	541043497	624	1178	3	1181	679	5.7e-85	AF002	Heat shock protein Hsp70	P40918	Davidiella tassiana	Eukaryota,Fungi,Dikarya,Ascomycota,Pezizomycotina,Dothideomycetes,Dothideomycetidae,Capnodiales,Cladosporiaceae,Cladosporium	Cla h HSP70	F	Miinor	5	187	643	185	84.32	46.99	28.77
Seq17199	heat shock 70 kda protein c	541043497	2	391	2	689	460	1.93e-55	AF002	Heat shock protein Hsp70	P40918	Davidiella tassiana	Eukaryota,Fungi,Dikarya,Ascomycota,Pezizomycotina,Dothideomycetes,Dothideomycetidae,Capnodiales,Cladosporiaceae,Cladosporium	Cla h HSP70	F	Miinor	52	181	643	130	80.77	56.6	20.22
Seq4241	heat shock 70 kda protein c	541043497	1	906	1	1246	800	3.31e-104	AF002	Heat shock protein Hsp70	Q92260	Penicillium citrinum	Eukaryota,Fungi,Dikarya,Ascomycota,Pezizomycotina,Eurotiomycetes,Eurotiomycetidae,Eurotiales,Aspergillaceae,Penicillium	Pen c 19	F	Miinor	195	502	503	312	69.55	75.12	62.03
Seq20295	heat shock 70 kda protein c	541043497	3	539	3	570	581	5.98e-75	AF002	Heat shock protein Hsp70	Q92260	Penicillium citrinum	Eukaryota,Fungi,Dikarya,Ascomycota,Pezizomycotina,Eurotiomycetes,Eurotiomycetidae,Eurotiales,Aspergillaceae,Penicillium	Pen c 19	F	Miinor	44	223	503	180	81.67	94.74	35.79
Seq20296	heat shock 70 kda protein c	541043497	427	873	1	874	422	5.48e-50	AF002	Heat shock protein Hsp70	Q92260	Penicillium citrinum	Eukaryota,Fungi,Dikarya,Ascomycota,Pezizomycotina,Eurotiomycetes,Eurotiomycetidae,Eurotiales,Aspergillaceae,Penicillium	Pen c 19	F	Miinor	306	451	503	149	74.5	51.14	29.62
Seq20297	heat shock 70 kda protein c	541043497	3	437	3	836	413	7.39e-49	AF002	Heat shock protein Hsp70	Q92260	Penicillium citrinum	Eukaryota,Fungi,Dikarya,Ascomycota,Pezizomycotina,Eurotiomycetes,Eurotiomycetidae,Eurotiales,Aspergillaceae,Penicillium	Pen c 19	F	Miinor	310	451	503	145	73.79	52.03	28.83
Seq4832	heat shock 70 kda protein c	541043497	2	397	2	532	387	1.49e-46	AF002	Heat shock protein Hsp70	Q92260	Penicillium citrinum	Eukaryota,Fungi,Dikarya,Ascomycota,Pezizomycotina,Eurotiomycetes,Eurotiomycetidae,Eurotiales,Aspergillaceae,Penicillium	Pen c 19	F	Miinor	92	223	503	132	77.27	74.44	26.24
Seq51556	heat shock 70 kda protein c	541043497	1	303	1	324	275	1.08e-31	AF002	Heat shock protein Hsp70	Q92260	Penicillium citrinum	Eukaryota,Fungi,Dikarya,Ascomycota,Pezizomycotina,Eurotiomycetes,Eurotiomycetidae,Eurotiales,Aspergillaceae,Penicillium	Pen c 19	F	Miinor	93	193	503	101	75.25	93.52	20.08
Seq5482	Heat shock 70 kDa protein F, mitochondrial precursor	170594055	185	1936	2	2412	1281	4.58e-169	AF002	Heat shock protein Hsp70	P40918	Davidiella tassiana	Eukaryota,Fungi,Dikarya,Ascomycota,Pezizomycotina,Dothideomycetes,Dothideomycetidae,Capnodiales,Cladosporiaceae,Cladosporium	Cla h HSP70	F	Miinor	5	603	643	604	63.08	75.12	93.93
Seq15673	Heat shock 70 kDa protein F, mitochondrial precursor	170594055	553	1842	1	1845	1052	2.5e-137	AF002	Heat shock protein Hsp70	P40918	Davidiella tassiana	Eukaryota,Fungi,Dikarya,Ascomycota,Pezizomycotina,Dothideomycetes,Dothideomycetidae,Capnodiales,Cladosporiaceae,Cladosporium	Cla h HSP70	F	Miinor	92	528	643	441	67.12	71.71	68.58
Seq51748	Heat shock 70 kDa protein F, mitochondrial precursor	170594055	3	986	3	1102	828	3.88e-109	AF002	Heat shock protein Hsp70	Q92260	Penicillium citrinum	Eukaryota,Fungi,Dikarya,Ascomycota,Pezizomycotina,Eurotiomycetes,Eurotiomycetidae,Eurotiales,Aspergillaceae,Penicillium	Pen c 19	F	Miinor	4	334	503	335	66.27	91.2	66.6
Seq24614	Heat shock 70 kDa protein F, mitochondrial precursor	170594055	384	1304	3	1741	619	2.59e-75	AF002	Heat shock protein Hsp70	Q92260	Penicillium citrinum	Eukaryota,Fungi,Dikarya,Ascomycota,Pezizomycotina,Eurotiomycetes,Eurotiomycetidae,Eurotiales,Aspergillaceae,Penicillium	Pen c 19	F	Miinor	165	477	503	313	58.15	53.93	62.23
Seq20300	heat shock protein 70	298104210	4	525	1	1055	638	6.16e-81	AF002	Heat shock protein Hsp70	Q92260	Penicillium citrinum	Eukaryota,Fungi,Dikarya,Ascomycota,Pezizomycotina,Eurotiomycetes,Eurotiomycetidae,Eurotiales,Aspergillaceae,Penicillium	Pen c 19	F	Miinor	90	262	503	174	81.03	49.48	34.59
Seq23536	heat shock protein 70	298104210	3	356	3	494	482	1.14e-60	AF002	Heat shock protein Hsp70	Q92260	Penicillium citrinum	Eukaryota,Fungi,Dikarya,Ascomycota,Pezizomycotina,Eurotiomycetes,Eurotiomycetidae,Eurotiales,Aspergillaceae,Penicillium	Pen c 19	F	Miinor	92	209	503	118	84.75	71.66	23.46
Seq24961	heat shock protein 70	298104210	3	359	3	605	481	6.37e-60	AF002	Heat shock protein Hsp70	Q92260	Penicillium citrinum	Eukaryota,Fungi,Dikarya,Ascomycota,Pezizomycotina,Eurotiomycetes,Eurotiomycetidae,Eurotiales,Aspergillaceae,Penicillium	Pen c 19	F	Miinor	92	210	503	119	84.03	59.01	23.66
Seq22464	heat shock protein 70	298104210	3	353	3	424	477	2.43e-60	AF002	Heat shock protein Hsp70	Q92260	Penicillium citrinum	Eukaryota,Fungi,Dikarya,Ascomycota,Pezizomycotina,Eurotiomycetes,Eurotiomycetidae,Eurotiales,Aspergillaceae,Penicillium	Pen c 19	F	Miinor	92	208	503	117	84.62	82.78	23.26
Seq25123	heat shock protein 70	298104210	2	322	2	555	419	4.26e-51	AF002	Heat shock protein Hsp70	Q92260	Penicillium citrinum	Eukaryota,Fungi,Dikarya,Ascomycota,Pezizomycotina,Eurotiomycetes,Eurotiomycetidae,Eurotiales,Aspergillaceae,Penicillium	Pen c 19	F	Miinor	102	208	503	107	83.18	57.84	21.27
Seq4833	heat shock protein 70	298104210	258	587	3	588	412	6.62e-50	AF002	Heat shock protein Hsp70	Q92260	Penicillium citrinum	Eukaryota,Fungi,Dikarya,Ascomycota,Pezizomycotina,Eurotiomycetes,Eurotiomycetidae,Eurotiales,Aspergillaceae,Penicillium	Pen c 19	F	Miinor	133	241	503	110	83.64	56.12	21.87
Seq76267	heat shock protein 70 b2	541044914	145	1962	1	2329	1880	0	AF002	Heat shock protein Hsp70	P40918	Davidiella tassiana	Eukaryota,Fungi,Dikarya,Ascomycota,Pezizomycotina,Dothideomycetes,Dothideomycetidae,Capnodiales,Cladosporiaceae,Cladosporium	Cla h HSP70	F	Miinor	4	610	643	609	75.86	78.45	94.71
Seq20293	heat shock protein 70, hsp70A2, partial	156068	87	674	3	676	651	7.91e-85	AF002	Heat shock protein Hsp70	Q92260	Penicillium citrinum	Eukaryota,Fungi,Dikarya,Ascomycota,Pezizomycotina,Eurotiomycetes,Eurotiomycetidae,Eurotiales,Aspergillaceae,Penicillium	Pen c 19	F	Miinor	186	381	503	197	78.17	87.43	39.17
Seq20285	heat shock protein 70, hsp70A2, partial	156068	124	540	1	542	594	4.86e-77	AF002	Heat shock protein Hsp70	Q92260	Penicillium citrinum	Eukaryota,Fungi,Dikarya,Ascomycota,Pezizomycotina,Eurotiomycetes,Eurotiomycetidae,Eurotiales,Aspergillaceae,Penicillium	Pen c 19	F	Miinor	270	408	503	139	92.09	76.94	27.63
Seq20287	heat shock protein 70, hsp70A2, partial	156068	328	738	1	871	517	6.9e-64	AF002	Heat shock protein Hsp70	Q92260	Penicillium citrinum	Eukaryota,Fungi,Dikarya,Ascomycota,Pezizomycotina,Eurotiomycetes,Eurotiomycetidae,Eurotiales,Aspergillaceae,Penicillium	Pen c 19	F	Miinor	246	383	503	138	84.06	47.53	27.44
Seq24523	heat shock protein 70kDa, partial	146231286	271	723	1	725	500	4.2e-62	AF002	Heat shock protein Hsp70	Q92260	Penicillium citrinum	Eukaryota,Fungi,Dikarya,Ascomycota,Pezizomycotina,Eurotiomycetes,Eurotiomycetidae,Eurotiales,Aspergillaceae,Penicillium	Pen c 19	F	Miinor	61	208	503	151	77.48	62.48	30.02
Seq4874	heat shock protein 75	312077645	167	2032	2	2211	734	2.38e-88	AF042	Heat shock protein Hsp90	P40292	Neosartorya fumigata (strain ATCC MYA-4609 / Af293 / CBS 101355 / FGSC A1100)	Eukaryota,Fungi,Dikarya,Ascomycota,Pezizomycotina,Eurotiomycetes,Eurotiomycetidae,Eurotiales,Aspergillaceae,Aspergillus	Asp f 12	F	NA	2	671	706	695	50.79	94.3	98.44
Seq20450	heat shock protein 75	312077645	559	2220	1	2399	604	2.02e-69	AF042	Heat shock protein Hsp90	P40292	Neosartorya fumigata (strain ATCC MYA-4609 / Af293 / CBS 101355 / FGSC A1100)	Eukaryota,Fungi,Dikarya,Ascomycota,Pezizomycotina,Eurotiomycetes,Eurotiomycetidae,Eurotiales,Aspergillaceae,Aspergillus	Asp f 12	F	NA	72	671	706	625	49.44	78.16	88.53
Seq75825	heat shock protein 75	312077645	167	1450	2	2409	575	2.14e-65	AF042	Heat shock protein Hsp90	P40292	Neosartorya fumigata (strain ATCC MYA-4609 / Af293 / CBS 101355 / FGSC A1100)	Eukaryota,Fungi,Dikarya,Ascomycota,Pezizomycotina,Eurotiomycetes,Eurotiomycetidae,Eurotiales,Aspergillaceae,Aspergillus	Asp f 12	F	NA	2	471	706	483	51.55	60.15	68.41
Seq61347	heat shock protein 90	226429770	63	503	3	1087	219	3.95e-21	AF042	Heat shock protein Hsp90	P40292	Neosartorya fumigata (strain ATCC MYA-4609 / Af293 / CBS 101355 / FGSC A1100)	Eukaryota,Fungi,Dikarya,Ascomycota,Pezizomycotina,Eurotiomycetes,Eurotiomycetidae,Eurotiales,Aspergillaceae,Aspergillus	Asp f 12	F	NA	561	706	706	152	57.24	41.95	21.53
Seq21910	heat shock protein hsp 90-alpha	541043173	79	750	1	750	858	4.08e-113	AF042	Heat shock protein Hsp90	P40292	Neosartorya fumigata (strain ATCC MYA-4609 / Af293 / CBS 101355 / FGSC A1100)	Eukaryota,Fungi,Dikarya,Ascomycota,Pezizomycotina,Eurotiomycetes,Eurotiomycetidae,Eurotiales,Aspergillaceae,Aspergillus	Asp f 12	F	NA	263	486	706	224	87.05	89.6	31.73
Seq40057	heat shock protein hsp 90-alpha	541043173	4	591	1	858	753	6.64e-97	AF042	Heat shock protein Hsp90	P40292	Neosartorya fumigata (strain ATCC MYA-4609 / Af293 / CBS 101355 / FGSC A1100)	Eukaryota,Fungi,Dikarya,Ascomycota,Pezizomycotina,Eurotiomycetes,Eurotiomycetidae,Eurotiales,Aspergillaceae,Aspergillus	Asp f 12	F	NA	278	473	706	196	86.73	68.53	27.76
Seq15762	heat shock protein hsp 90-alpha	541043173	649	1125	1	1354	375	9.48e-41	AF042	Heat shock protein Hsp90	P40292	Neosartorya fumigata (strain ATCC MYA-4609 / Af293 / CBS 101355 / FGSC A1100)	Eukaryota,Fungi,Dikarya,Ascomycota,Pezizomycotina,Eurotiomycetes,Eurotiomycetidae,Eurotiales,Aspergillaceae,Aspergillus	Asp f 12	F	NA	553	706	706	160	68.75	35.45	22.66
Seq27920	heat shock protein hsp 90-alpha	541043173	229	711	1	1320	371	2.61e-40	AF042	Heat shock protein Hsp90	P40292	Neosartorya fumigata (strain ATCC MYA-4609 / Af293 / CBS 101355 / FGSC A1100)	Eukaryota,Fungi,Dikarya,Ascomycota,Pezizomycotina,Eurotiomycetes,Eurotiomycetidae,Eurotiales,Aspergillaceae,Aspergillus	Asp f 12	F	NA	551	706	706	162	67.9	36.82	22.95
Seq15766	heat shock protein hsp 90-alpha	541043173	113	574	2	803	365	2.36e-41	AF042	Heat shock protein Hsp90	P40292	Neosartorya fumigata (strain ATCC MYA-4609 / Af293 / CBS 101355 / FGSC A1100)	Eukaryota,Fungi,Dikarya,Ascomycota,Pezizomycotina,Eurotiomycetes,Eurotiomycetidae,Eurotiales,Aspergillaceae,Aspergillus	Asp f 12	F	NA	558	706	706	155	69.03	57.91	21.95
Seq22731	heat shock protein hsp 90-alpha	541043173	2	502	2	502	270	7.18e-30	AF042	Heat shock protein Hsp90	P40292	Neosartorya fumigata (strain ATCC MYA-4609 / Af293 / CBS 101355 / FGSC A1100)	Eukaryota,Fungi,Dikarya,Ascomycota,Pezizomycotina,Eurotiomycetes,Eurotiomycetidae,Eurotiales,Aspergillaceae,Aspergillus	Asp f 12	F	NA	330	486	706	167	59.88	99.8	23.65
Seq41872	hemoglobin, partial	428230092	21	315	1	1561	332	0	AF009	Globin	A0A1W7HP35	Anisakis simplex	Eukaryota,Metazoa,Ecdysozoa,Nematoda,Chromadorea,Ascaridida,Ascaridoidea,Anisakidae,Anisakis,Anisakis simplex complex	Ani s 13	A	Minor	121	1005	1314	295	97.97	88.86	22.45
Seq54042	hemoglobin, partial	428230092	22	315	2	1509	332	0	AF009	Globin	A0A1W7HP35	Anisakis simplex	Eukaryota,Metazoa,Ecdysozoa,Nematoda,Chromadorea,Ascaridida,Ascaridoidea,Anisakidae,Anisakis,Anisakis simplex complex	Ani s 13	A	Minor	368	1249	1321	294	96.26	88.55	22.26
Seq16576	hepatocyte growth factor receptor	541045122	141	731	3	1075	177	2.98e-16	AF017	Protein kinase	Q8L5K9	Kali turgidum	Eukaryota,Viridiplantae,Streptophyta,Embryophyta,Tracheophyta,Spermatophyta,Magnoliophyta,eudicotyledons,Gunneridae,Pentapetalae,Caryophyllales,Chenopodiaceae,Salsoloideae,Salsoleae,Kali	Sal k 2	P	Major	78	271	320	213	47.89	59.44	66.56
Seq76715	hepatocyte growth factor receptor	541045122	143	733	2	1959	177	9.91e-16	AF017	Protein kinase	Q8L5K9	Kali turgidum	Eukaryota,Viridiplantae,Streptophyta,Embryophyta,Tracheophyta,Spermatophyta,Magnoliophyta,eudicotyledons,Gunneridae,Pentapetalae,Caryophyllales,Chenopodiaceae,Salsoloideae,Salsoleae,Kali	Sal k 2	P	Major	78	271	320	213	47.89	32.62	66.56
Seq58278	hepatocyte growth factor receptor	541045122	340	768	1	1219	153	4.93e-13	AF017	Protein kinase	Q8L5K9	Kali turgidum	Eukaryota,Viridiplantae,Streptophyta,Embryophyta,Tracheophyta,Spermatophyta,Magnoliophyta,eudicotyledons,Gunneridae,Pentapetalae,Caryophyllales,Chenopodiaceae,Salsoloideae,Salsoleae,Kali	Sal k 2	P	Major	82	218	320	151	49.01	37.16	47.19
Seq5563	Histidine acid phosphatase family protein	170593493	100	1101	1	1581	267	3.61e-27	AF062	Histidine acid phosphatase	B6E2X9	Apis mellifera	Eukaryota,Metazoa,Ecdysozoa,Arthropoda,Hexapoda,Insecta,Pterygota,Neoptera,Endopterygota,Hymenoptera,Apocrita,Aculeata,Apoidea,Apidae,Apis	Api m 3	A	Miinor	16	342	388	347	43.52	65.84	89.43
Seq23293	Histidine acid phosphatase family protein	170593493	99	878	3	1059	203	1.87e-19	AF062	Histidine acid phosphatase	B6E2X9	Apis mellifera	Eukaryota,Metazoa,Ecdysozoa,Arthropoda,Hexapoda,Insecta,Pterygota,Neoptera,Endopterygota,Hymenoptera,Apocrita,Aculeata,Apoidea,Apidae,Apis	Api m 3	A	Miinor	16	270	388	273	43.59	77.34	70.36
Seq9406	Histidine acid phosphatase family protein	170586492	71	397	2	1132	190	1.18e-17	AF062	Histidine acid phosphatase	B6E2X9	Apis mellifera	Eukaryota,Metazoa,Ecdysozoa,Arthropoda,Hexapoda,Insecta,Pterygota,Neoptera,Endopterygota,Hymenoptera,Apocrita,Aculeata,Apoidea,Apidae,Apis	Api m 3	A	Miinor	16	127	388	112	54.46	29.68	28.87
Seq41632	homeobox protein cut-like ceh-44	541042030	112	1341	1	2066	159	6.7e-13	AF100	Myosin heavy chain	Q9NJA9	Anisakis simplex	Eukaryota,Metazoa,Ecdysozoa,Nematoda,Chromadorea,Ascaridida,Ascaridoidea,Anisakidae,Anisakis,Anisakis simplex complex	Ani s 2	A	Major	323	778	869	469	42.64	68.1	53.97
Seq26581	homeobox protein cut-like ceh-44	541042030	1469	2692	2	2716	155	3.02e-12	AF100	Myosin heavy chain	Q9NJA9	Anisakis simplex	Eukaryota,Metazoa,Ecdysozoa,Nematoda,Chromadorea,Ascaridida,Ascaridoidea,Anisakidae,Anisakis,Anisakis simplex complex	Ani s 2	A	Major	323	776	869	467	43.04	51.58	53.74
Seq41633	homeobox protein cut-like ceh-44	541042030	82	1578	1	2783	158	1.22e-12	AF100	Myosin heavy chain	Q967Z0	Dermatophagoides farinae	Eukaryota,Metazoa,Ecdysozoa,Arthropoda,Chelicerata,Arachnida,Acari,Acariformes,Sarcoptiformes,Astigmata,Psoroptidia,Analgoidea,Pyroglyphidae,Dermatophagoidinae,Dermatophagoides	Der f 11	A	Major	172	620	692	518	43.24	55.84	74.86
Seq20302	hsp70-like protein, variant 2	393909079	38	1264	2	1266	1562	0	AF002	Heat shock protein Hsp70	Q92260	Penicillium citrinum	Eukaryota,Fungi,Dikarya,Ascomycota,Pezizomycotina,Eurotiomycetes,Eurotiomycetidae,Eurotiales,Aspergillaceae,Penicillium	Pen c 19	F	Miinor	3	408	503	410	84.63	97.16	81.51
Seq52335	hyaluronidase-1	541045431	4	525	1	530	307	9.17e-36	AF103	Hyaluronidase	Q08169	Apis mellifera	Eukaryota,Metazoa,Ecdysozoa,Arthropoda,Hexapoda,Insecta,Pterygota,Neoptera,Endopterygota,Hymenoptera,Apocrita,Aculeata,Apoidea,Apidae,Apis	Api m 2	A	Major	45	219	382	177	53.11	100.19	46.34
Seq72460	hyaluronidase-1	541045431	25	330	1	332	175	5.11e-18	AF103	Hyaluronidase	Q08169	Apis mellifera	Eukaryota,Metazoa,Ecdysozoa,Arthropoda,Hexapoda,Insecta,Pterygota,Neoptera,Endopterygota,Hymenoptera,Apocrita,Aculeata,Apoidea,Apidae,Apis	Api m 2	A	Major	112	213	382	102	51.96	92.17	26.7
Seq61122	hyaluronidase-1	541045431	644	967	2	969	173	1.02e-15	AF103	Hyaluronidase	Q08169	Apis mellifera	Eukaryota,Metazoa,Ecdysozoa,Arthropoda,Hexapoda,Insecta,Pterygota,Neoptera,Endopterygota,Hymenoptera,Apocrita,Aculeata,Apoidea,Apidae,Apis	Api m 2	A	Major	40	148	382	111	56.76	34.37	29.06
Seq51718	Hyaluronidase-1	405966179	17	361	2	462	164	6.37e-16	AF103	Hyaluronidase	Q08169	Apis mellifera	Eukaryota,Metazoa,Ecdysozoa,Arthropoda,Hexapoda,Insecta,Pterygota,Neoptera,Endopterygota,Hymenoptera,Apocrita,Aculeata,Apoidea,Apidae,Apis	Api m 2	A	Major	241	358	382	118	54.24	76.62	30.89
Seq56242	hyaluronidase-1	541045431	255	569	3	574	228	2.46e-24	AF103	Hyaluronidase	Q9U6V9	Polistes annularis	Eukaryota,Metazoa,Ecdysozoa,Arthropoda,Hexapoda,Insecta,Pterygota,Neoptera,Endopterygota,Hymenoptera,Apocrita,Aculeata,Vespoidea,Vespidae,Polistinae,Polistini,Polistes	pol a 2	A	NA	108	212	367	105	60	54.88	28.61
Seq52854	Hyaluronidase-1	405966179	5	340	2	462	142	5.76e-13	AF103	Hyaluronidase	Q9U6V9	Polistes annularis	Eukaryota,Metazoa,Ecdysozoa,Arthropoda,Hexapoda,Insecta,Pterygota,Neoptera,Endopterygota,Hymenoptera,Apocrita,Aculeata,Vespoidea,Vespidae,Polistinae,Polistini,Polistes	pol a 2	A	NA	242	355	367	115	53.91	74.68	31.34
Seq41987	hypothetical protein	170583521	1509	4133	3	6038	258	5.69e-24	AF100	Myosin heavy chain	Q8MUF6	Blomia tropicalis	Eukaryota,Metazoa,Ecdysozoa,Arthropoda,Chelicerata,Arachnida,Acari,Acariformes,Sarcoptiformes,Astigmata,Glycyphagoidea,Echimyopodidae,Blomia	Blo t 11	A	Major	35	841	875	907	41.9	45.06	103.66
Seq75858	hypothetical protein	170583521	1550	4228	2	5664	248	8e-23	AF100	Myosin heavy chain	Q8MUF6	Blomia tropicalis	Eukaryota,Metazoa,Ecdysozoa,Arthropoda,Chelicerata,Arachnida,Acari,Acariformes,Sarcoptiformes,Astigmata,Glycyphagoidea,Echimyopodidae,Blomia	Blo t 11	A	Major	31	841	875	925	41.51	48.99	105.71
Seq59389	hypothetical protein	170578475	469	2646	1	9653	216	9.12e-19	AF100	Myosin heavy chain	Q6Y2F9	Dermatophagoides pteronyssinus	Eukaryota,Metazoa,Ecdysozoa,Arthropoda,Chelicerata,Arachnida,Acari,Acariformes,Sarcoptiformes,Astigmata,Psoroptidia,Analgoidea,Pyroglyphidae,Dermatophagoidinae,Dermatophagoides	Der p 11	A	Miinor	42	753	875	786	40.46	24.43	89.83
Seq45014	hypothetical protein	170578475	469	2370	1	6492	212	1.71e-18	AF100	Myosin heavy chain	Q6Y2F9	Dermatophagoides pteronyssinus	Eukaryota,Metazoa,Ecdysozoa,Arthropoda,Chelicerata,Arachnida,Acari,Acariformes,Sarcoptiformes,Astigmata,Psoroptidia,Analgoidea,Pyroglyphidae,Dermatophagoidinae,Dermatophagoides	Der p 11	A	Miinor	42	762	875	734	39.24	33.92	83.89
Seq4949	hypothetical protein	170578475	636	2864	3	2877	189	3.05e-16	AF100	Myosin heavy chain	Q6Y2F9	Dermatophagoides pteronyssinus	Eukaryota,Metazoa,Ecdysozoa,Arthropoda,Chelicerata,Arachnida,Acari,Acariformes,Sarcoptiformes,Astigmata,Psoroptidia,Analgoidea,Pyroglyphidae,Dermatophagoidinae,Dermatophagoides	Der p 11	A	Miinor	80	726	875	758	41.95	79.04	86.63
Seq2379	hypothetical protein	493488809	1040	1639	-2	1649	137	1.93e-10	AF050	Prolamin superfamily	P10388	Triticum aestivum	Eukaryota,Viridiplantae,Streptophyta,Embryophyta,Tracheophyta,Spermatophyta,Magnoliophyta,Liliopsida,Poales,Poaceae,BOP clade,Pooideae,Triticodae,Triticeae,Triticinae,Triticum	Tri a 26	P	Major	255	455	839	208	36.54	37.84	24.53
Seq6716	hypothetical protein ASU_02587	541047498	1860	2411	-1	2411	160	1.89e-13	AF017	Protein kinase	Q8L5K9	Kali turgidum	Eukaryota,Viridiplantae,Streptophyta,Embryophyta,Tracheophyta,Spermatophyta,Magnoliophyta,eudicotyledons,Gunneridae,Pentapetalae,Caryophyllales,Chenopodiaceae,Salsoloideae,Salsoleae,Kali	Sal k 2	P	Major	84	271	320	197	49.24	24.51	61.56
Seq45345	hypothetical protein ASU_05397	541045611	985	1566	1	2402	208	1.11e-19	Unclassified	Nitrophorin	O76745	Cimex lectularius	Eukaryota,Metazoa,Ecdysozoa,Arthropoda,Hexapoda,Insecta,Pterygota,Neoptera,Paraneoptera,Hemiptera,Euhemiptera,Heteroptera,Panheteroptera,Cimicomorpha,Cimicidae,Cimex	Cim l Nitrophorin	A	NA	124	302	302	194	49.48	24.23	64.24
Seq5733	hypothetical protein ASU_05397	541045611	768	1349	3	2817	208	1.37e-19	Unclassified	Nitrophorin	O76745	Cimex lectularius	Eukaryota,Metazoa,Ecdysozoa,Arthropoda,Hexapoda,Insecta,Pterygota,Neoptera,Paraneoptera,Hemiptera,Euhemiptera,Heteroptera,Panheteroptera,Cimicomorpha,Cimicidae,Cimex	Cim l Nitrophorin	A	NA	124	302	302	194	49.48	20.66	64.24
Seq4234	hypothetical protein ASU_05397	541045611	837	1418	3	2886	208	1.41e-19	Unclassified	Nitrophorin	O76745	Cimex lectularius	Eukaryota,Metazoa,Ecdysozoa,Arthropoda,Hexapoda,Insecta,Pterygota,Neoptera,Paraneoptera,Hemiptera,Euhemiptera,Heteroptera,Panheteroptera,Cimicomorpha,Cimicidae,Cimex	Cim l Nitrophorin	A	NA	124	302	302	194	49.48	20.17	64.24
Seq76434	hypothetical protein ASU_06975	541044532	470	1981	2	2414	349	2.45e-36	AF140	Carboxylesterase	B2D0J5	Apis mellifera	Eukaryota,Metazoa,Ecdysozoa,Arthropoda,Hexapoda,Insecta,Pterygota,Neoptera,Endopterygota,Hymenoptera,Apocrita,Aculeata,Apoidea,Apidae,Apis	Api m 8	A	Miinor	53	530	557	517	40.62	64.25	92.82
Seq79508	hypothetical protein ASU_07519	541044190	1090	1452	1	1555	128	1.43e-10	AF137	SXP/RAL-2 family	B2XCP1	Anisakis simplex	Eukaryota,Metazoa,Ecdysozoa,Nematoda,Chromadorea,Ascaridida,Ascaridoidea,Anisakidae,Anisakis,Anisakis simplex complex	Ani s 9	A	Miinor	23	146	147	128	49.22	24.69	87.07
Seq5147	hypothetical protein ASU_07519	541044190	959	1321	2	1611	127	2.02e-10	AF137	SXP/RAL-2 family	B2XCP1	Anisakis simplex	Eukaryota,Metazoa,Ecdysozoa,Nematoda,Chromadorea,Ascaridida,Ascaridoidea,Anisakidae,Anisakis,Anisakis simplex complex	Ani s 9	A	Miinor	23	146	147	128	49.22	23.84	87.07
Seq46421	hypothetical protein ASU_10824	541041843	381	1241	3	1911	145	2.75e-11	AF100	Myosin heavy chain	Q9NJA9	Anisakis simplex	Eukaryota,Metazoa,Ecdysozoa,Nematoda,Chromadorea,Ascaridida,Ascaridoidea,Anisakidae,Anisakis,Anisakis simplex complex	Ani s 2	A	Major	83	364	869	305	45.25	47.88	35.1
Seq6154	hypothetical protein ASU_10824	541041843	499	1359	1	1919	145	2.77e-11	AF100	Myosin heavy chain	Q9NJA9	Anisakis simplex	Eukaryota,Metazoa,Ecdysozoa,Nematoda,Chromadorea,Ascaridida,Ascaridoidea,Anisakidae,Anisakis,Anisakis simplex complex	Ani s 2	A	Major	83	364	869	305	45.25	47.68	35.1
Seq41118	hypothetical protein ASU_11006	541041720	1253	3778	2	4039	958	6.03e-114	AF100	Myosin heavy chain	Q9NJA9	Anisakis simplex	Eukaryota,Metazoa,Ecdysozoa,Nematoda,Chromadorea,Ascaridida,Ascaridoidea,Anisakidae,Anisakis,Anisakis simplex complex	Ani s 2	A	Major	3	852	869	850	51.29	63.13	97.81
Seq75919	hypothetical protein ASU_11006	541041720	1327	3696	1	3888	845	1.48e-98	AF100	Myosin heavy chain	Q9NJA9	Anisakis simplex	Eukaryota,Metazoa,Ecdysozoa,Nematoda,Chromadorea,Ascaridida,Ascaridoidea,Anisakidae,Anisakis,Anisakis simplex complex	Ani s 2	A	Major	60	850	869	793	50.06	61.19	91.25
Seq76035	hypothetical protein ASU_11006	541041720	4614	6134	-3	6139	620	4.3e-98	AF100	Myosin heavy chain	Q9NJA9	Anisakis simplex	Eukaryota,Metazoa,Ecdysozoa,Nematoda,Chromadorea,Ascaridida,Ascaridoidea,Anisakidae,Anisakis,Anisakis simplex complex	Ani s 2	A	Major	104	611	869	508	52.36	24.82	58.46
Seq45150	hypothetical protein ASU_11006	541041720	612	2132	3	2928	620	1.42e-96	AF100	Myosin heavy chain	Q9NJA9	Anisakis simplex	Eukaryota,Metazoa,Ecdysozoa,Nematoda,Chromadorea,Ascaridida,Ascaridoidea,Anisakidae,Anisakis,Anisakis simplex complex	Ani s 2	A	Major	104	611	869	508	52.17	52.05	58.46
Seq4374	hypothetical protein ASU_11006	541041720	8	832	2	1210	358	9.65e-39	AF100	Myosin heavy chain	Q9NJA9	Anisakis simplex	Eukaryota,Metazoa,Ecdysozoa,Nematoda,Chromadorea,Ascaridida,Ascaridoidea,Anisakidae,Anisakis,Anisakis simplex complex	Ani s 2	A	Major	546	820	869	275	53.09	68.18	31.65
Seq18266	hypothetical protein ASU_11006	541041720	8	865	2	1204	339	2.82e-36	AF100	Myosin heavy chain	Q9NJA9	Anisakis simplex	Eukaryota,Metazoa,Ecdysozoa,Nematoda,Chromadorea,Ascaridida,Ascaridoidea,Anisakidae,Anisakis,Anisakis simplex complex	Ani s 2	A	Major	375	661	869	287	52.26	71.51	33.03
Seq18265	hypothetical protein ASU_11006	541041720	465	1232	3	1243	135	1.98e-10	AF100	Myosin heavy chain	Q8MUF6	Blomia tropicalis	Eukaryota,Metazoa,Ecdysozoa,Arthropoda,Chelicerata,Arachnida,Acari,Acariformes,Sarcoptiformes,Astigmata,Glycyphagoidea,Echimyopodidae,Blomia	Blo t 11	A	Major	309	537	875	256	42.19	61.79	29.26
Seq77856	hypothetical protein Bm1_52770	170594541	981	2165	3	3647	155	4.48e-12	AF100	Myosin heavy chain	Q8MUF6	Blomia tropicalis	Eukaryota,Metazoa,Ecdysozoa,Arthropoda,Chelicerata,Arachnida,Acari,Acariformes,Sarcoptiformes,Astigmata,Glycyphagoidea,Echimyopodidae,Blomia	Blo t 11	A	Major	86	477	875	404	42.82	33.23	46.17
Seq76538	Hypothetical protein CBG00535	268530014	130	1113	1	1533	446	2.64e-52	AF103	Hyaluronidase	Q9U6V9	Polistes annularis	Eukaryota,Metazoa,Ecdysozoa,Arthropoda,Hexapoda,Insecta,Pterygota,Neoptera,Endopterygota,Hymenoptera,Apocrita,Aculeata,Vespoidea,Vespidae,Polistinae,Polistini,Polistes	pol a 2	A	NA	27	358	367	337	51.63	65.95	91.83
Seq51495	Hypothetical protein CBG00535	268530014	34	471	1	473	272	4.55e-31	AF103	Hyaluronidase	Q9U6V9	Polistes annularis	Eukaryota,Metazoa,Ecdysozoa,Arthropoda,Hexapoda,Insecta,Pterygota,Neoptera,Endopterygota,Hymenoptera,Apocrita,Aculeata,Vespoidea,Vespidae,Polistinae,Polistini,Polistes	pol a 2	A	NA	108	253	367	146	54.79	92.6	39.78
Seq52476	Hypothetical protein CBG00535	268530014	34	423	1	506	244	6.82e-27	AF103	Hyaluronidase	Q9U6V9	Polistes annularis	Eukaryota,Metazoa,Ecdysozoa,Arthropoda,Hexapoda,Insecta,Pterygota,Neoptera,Endopterygota,Hymenoptera,Apocrita,Aculeata,Vespoidea,Vespidae,Polistinae,Polistini,Polistes	pol a 2	A	NA	108	237	367	130	54.62	77.08	35.42
Seq50910	Hypothetical protein CBG00535	268530014	4	342	1	344	172	1.45e-17	AF103	Hyaluronidase	Q9U6V9	Polistes annularis	Eukaryota,Metazoa,Ecdysozoa,Arthropoda,Hexapoda,Insecta,Pterygota,Neoptera,Endopterygota,Hymenoptera,Apocrita,Aculeata,Vespoidea,Vespidae,Polistinae,Polistini,Polistes	pol a 2	A	NA	136	248	367	113	45.13	98.55	30.79
Seq40020	hypothetical protein LOAG_00027	393912542	544	2685	1	4078	205	6.37e-18	AF100	Myosin heavy chain	Q6Y2F9	Dermatophagoides pteronyssinus	Eukaryota,Metazoa,Ecdysozoa,Arthropoda,Chelicerata,Arachnida,Acari,Acariformes,Sarcoptiformes,Astigmata,Psoroptidia,Analgoidea,Pyroglyphidae,Dermatophagoidinae,Dermatophagoides	Der p 11	A	Miinor	29	703	875	738	38.08	54.29	84.34
Seq3673	hypothetical protein LOAG_03263	312071960	371	2461	2	5738	140	4.08e-10	AF100	Myosin heavy chain	Q967Z0	Dermatophagoides farinae	Eukaryota,Metazoa,Ecdysozoa,Arthropoda,Chelicerata,Arachnida,Acari,Acariformes,Sarcoptiformes,Astigmata,Psoroptidia,Analgoidea,Pyroglyphidae,Dermatophagoidinae,Dermatophagoides	Der f 11	A	Major	22	664	692	732	41.67	38.27	105.78
Seq42607	hypothetical protein LOAG_05829	312077681	42	2261	3	3192	251	1.54e-23	AF100	Myosin heavy chain	Q6Y2F9	Dermatophagoides pteronyssinus	Eukaryota,Metazoa,Ecdysozoa,Arthropoda,Chelicerata,Arachnida,Acari,Acariformes,Sarcoptiformes,Astigmata,Psoroptidia,Analgoidea,Pyroglyphidae,Dermatophagoidinae,Dermatophagoides	Der p 11	A	Miinor	61	865	875	852	39.67	80.08	97.37
Seq73311	hypothetical protein LOAG_05831	312077683	82	1911	1	1912	229	1.89e-21	AF100	Myosin heavy chain	Q967Z0	Dermatophagoides farinae	Eukaryota,Metazoa,Ecdysozoa,Arthropoda,Chelicerata,Arachnida,Acari,Acariformes,Sarcoptiformes,Astigmata,Psoroptidia,Analgoidea,Pyroglyphidae,Dermatophagoidinae,Dermatophagoides	Der f 11	A	Major	52	608	692	650	39.54	101.99	93.93
Seq39774	hypothetical protein LOAG_05831	312077683	80	1369	2	1624	167	4.23e-14	AF100	Myosin heavy chain	Q967Z0	Dermatophagoides farinae	Eukaryota,Metazoa,Ecdysozoa,Arthropoda,Chelicerata,Arachnida,Acari,Acariformes,Sarcoptiformes,Astigmata,Psoroptidia,Analgoidea,Pyroglyphidae,Dermatophagoidinae,Dermatophagoides	Der f 11	A	Major	185	597	692	470	39.57	86.82	67.92
Seq55189	hypothetical protein LOAG_08653	312084329	15	1190	3	1848	153	1.47e-12	AF062	Histidine acid phosphatase	B6E2X9	Apis mellifera	Eukaryota,Metazoa,Ecdysozoa,Arthropoda,Hexapoda,Insecta,Pterygota,Neoptera,Endopterygota,Hymenoptera,Apocrita,Aculeata,Apoidea,Apidae,Apis	Api m 3	A	Miinor	16	355	388	403	39.7	65.42	103.87
Seq20442	hypothetical protein LOAG_10546	393911584	662	1423	2	2267	137	2.29e-10	AF074	Gelsolin family	Q8MVU3	Dermatophagoides farinae	Eukaryota,Metazoa,Ecdysozoa,Arthropoda,Chelicerata,Arachnida,Acari,Acariformes,Sarcoptiformes,Astigmata,Psoroptidia,Analgoidea,Pyroglyphidae,Dermatophagoidinae,Dermatophagoides	Der f 16	A	Miinor	150	379	480	261	46.36	34.54	54.38
Seq22019	hypothetical protein LOAG_10546	393911584	868	1629	1	2366	137	2.43e-10	AF074	Gelsolin family	Q8MVU3	Dermatophagoides farinae	Eukaryota,Metazoa,Ecdysozoa,Arthropoda,Chelicerata,Arachnida,Acari,Acariformes,Sarcoptiformes,Astigmata,Psoroptidia,Analgoidea,Pyroglyphidae,Dermatophagoidinae,Dermatophagoides	Der f 16	A	Miinor	150	379	480	261	46.36	33.09	54.38
Seq4872	hypothetical protein LOAG_10546	393911584	513	1274	3	3397	137	3.89e-10	AF074	Gelsolin family	Q8MVU3	Dermatophagoides farinae	Eukaryota,Metazoa,Ecdysozoa,Arthropoda,Chelicerata,Arachnida,Acari,Acariformes,Sarcoptiformes,Astigmata,Psoroptidia,Analgoidea,Pyroglyphidae,Dermatophagoidinae,Dermatophagoides	Der f 16	A	Miinor	150	379	480	261	46.36	23.05	54.38
Seq26009	hypothetical protein LOAG_11422	393906905	225	641	3	973	277	8.1e-32	AF007	EF hand family	Q1A7B1	Blattella germanica	Eukaryota,Metazoa,Ecdysozoa,Arthropoda,Hexapoda,Insecta,Pterygota,Neoptera,Orthopteroidea,Dictyoptera,Blattodea,Blaberoidea,Ectobiidae,Blattellinae,Blattella	Bla g 6	A	Miinor	11	153	154	143	62.94	44.09	92.86
Seq11611	hypothetical protein LOAG_11422	393906905	34	390	1	796	239	8.1e-27	AF007	EF hand family	Q1M0Y3	Periplaneta americana	Eukaryota,Metazoa,Ecdysozoa,Arthropoda,Hexapoda,Insecta,Pterygota,Neoptera,Orthopteroidea,Dictyoptera,Blattodea,Blattoidea,Blattoidae,Blattidae,Blattinae,Periplaneta	Per a 6	A	Miinor	27	149	151	123	63.41	46.36	81.46
Seq11612	hypothetical protein LOAG_11422	393906905	34	390	1	815	239	9.24e-27	AF007	EF hand family	Q1M0Y3	Periplaneta americana	Eukaryota,Metazoa,Ecdysozoa,Arthropoda,Hexapoda,Insecta,Pterygota,Neoptera,Orthopteroidea,Dictyoptera,Blattodea,Blattoidea,Blattoidae,Blattidae,Blattinae,Periplaneta	Per a 6	A	Miinor	27	149	151	123	63.41	45.28	81.46
Seq51158	hypothetical protein LOAG_12868	393911141	21	1040	3	1059	179	4.55e-16	AF100	Myosin heavy chain	Q9NJA9	Anisakis simplex	Eukaryota,Metazoa,Ecdysozoa,Nematoda,Chromadorea,Ascaridida,Ascaridoidea,Anisakidae,Anisakis,Anisakis simplex complex	Ani s 2	A	Major	484	844	869	372	43.82	105.38	42.81
Seq44651	hypothetical protein LOAG_17239	393909952	1	1266	1	2061	136	3.67e-10	AF100	Myosin heavy chain	Q8MUF6	Blomia tropicalis	Eukaryota,Metazoa,Ecdysozoa,Arthropoda,Chelicerata,Arachnida,Acari,Acariformes,Sarcoptiformes,Astigmata,Glycyphagoidea,Echimyopodidae,Blomia	Blo t 11	A	Major	89	540	875	472	37.08	68.7	53.94
Seq39545	hypothetical protein LOAG_17587	393908835	704	2719	2	3286	144	7.83e-11	AF100	Myosin heavy chain	Q6Y2F9	Dermatophagoides pteronyssinus	Eukaryota,Metazoa,Ecdysozoa,Arthropoda,Chelicerata,Arachnida,Acari,Acariformes,Sarcoptiformes,Astigmata,Psoroptidia,Analgoidea,Pyroglyphidae,Dermatophagoidinae,Dermatophagoides	Der p 11	A	Miinor	151	831	875	728	40.93	66.46	83.2
Seq1610	hypothetical protein LOAG_18745	393905072	7	405	1	567	250	2.82e-29	AF007	EF hand family	Q1A7B1	Blattella germanica	Eukaryota,Metazoa,Ecdysozoa,Arthropoda,Hexapoda,Insecta,Pterygota,Neoptera,Orthopteroidea,Dictyoptera,Blattodea,Blaberoidea,Ectobiidae,Blattellinae,Blattella	Bla g 6	A	Miinor	17	153	154	137	59.12	72.49	88.96
Seq45655	hypothetical protein LOAG_18745	393905072	395	754	2	1024	234	1.91e-25	AF007	EF hand family	Q1A7B1	Blattella germanica	Eukaryota,Metazoa,Ecdysozoa,Arthropoda,Hexapoda,Insecta,Pterygota,Neoptera,Orthopteroidea,Dictyoptera,Blattodea,Blaberoidea,Ectobiidae,Blattellinae,Blattella	Bla g 6	A	Miinor	30	153	154	124	61.29	36.33	80.52
Seq6605	hypothetical protein LOAG_18745	393905072	278	712	2	990	223	5.54e-24	AF007	EF hand family	Q1M0Y3	Periplaneta americana	Eukaryota,Metazoa,Ecdysozoa,Arthropoda,Hexapoda,Insecta,Pterygota,Neoptera,Orthopteroidea,Dictyoptera,Blattodea,Blattoidea,Blattoidae,Blattidae,Blattinae,Periplaneta	Per a 6	A	Miinor	1	149	151	149	55.7	45.15	98.68
Seq37408	hypothetical protein WUBG_01920	402593243	654	1619	3	1675	139	1.15e-10	AF100	Myosin heavy chain	Q9NJA9	Anisakis simplex	Eukaryota,Metazoa,Ecdysozoa,Nematoda,Chromadorea,Ascaridida,Ascaridoidea,Anisakidae,Anisakis,Anisakis simplex complex	Ani s 2	A	Major	181	520	869	348	46.84	62.33	40.05
Seq54899	inhibitor of nuclear factor kappa-b kinase subunit epsilon	541045962	200	862	2	1604	139	4.57e-11	AF017	Protein kinase	Q8L5K9	Kali turgidum	Eukaryota,Viridiplantae,Streptophyta,Embryophyta,Tracheophyta,Spermatophyta,Magnoliophyta,eudicotyledons,Gunneridae,Pentapetalae,Caryophyllales,Chenopodiaceae,Salsoloideae,Salsoleae,Kali	Sal k 2	P	Major	64	275	320	238	43.7	44.51	74.38
Seq40328	inositol polyphosphate 5-phosphatase ocrl-1	541040662	567	986	3	1813	146	6.38e-12	Unclassified	Nitrophorin	O76745	Cimex lectularius	Eukaryota,Metazoa,Ecdysozoa,Arthropoda,Hexapoda,Insecta,Pterygota,Neoptera,Paraneoptera,Hemiptera,Euhemiptera,Heteroptera,Panheteroptera,Cimicomorpha,Cimicidae,Cimex	Cim l Nitrophorin	A	NA	167	302	302	145	46.9	23.99	48.01
Seq27543	inositol polyphosphate 5-phosphatase ocrl-1	541040662	898	1317	1	2147	146	8.08e-12	Unclassified	Nitrophorin	O76745	Cimex lectularius	Eukaryota,Metazoa,Ecdysozoa,Arthropoda,Hexapoda,Insecta,Pterygota,Neoptera,Paraneoptera,Hemiptera,Euhemiptera,Heteroptera,Panheteroptera,Cimicomorpha,Cimicidae,Cimex	Cim l Nitrophorin	A	NA	167	302	302	145	47.59	20.26	48.01
Seq6595	interferon gamma-inducible thiol reductase	170596883	642	1106	3	1570	156	7.88e-14	AF155	GILT family	Q7Y1Z2	Triticum aestivum	Eukaryota,Viridiplantae,Streptophyta,Embryophyta,Tracheophyta,Spermatophyta,Magnoliophyta,Liliopsida,Poales,Poaceae,BOP clade,Pooideae,Triticodae,Triticeae,Triticinae,Triticum	Tri a 27	P	NA	9	162	203	163	46.63	31.15	80.3
Seq23751	intermediate filament protein b	541044918	6	587	3	913	212	1.09e-20	AF008	Intermediate filament protein	P02538	Homo sapiens	Eukaryota,Metazoa,Chordata,Craniata,Vertebrata,Euteleostomi,Mammalia,Eutheria,Euarchontoglires,Primates,Haplorrhini,Catarrhini,Hominidae,Homo	Hom s 5	A	NA	293	491	564	206	52.43	67.69	36.52
Seq23665	intermediate filament protein b	541044918	28	357	1	866	129	3.7e-10	AF008	Intermediate filament protein	P02538	Homo sapiens	Eukaryota,Metazoa,Chordata,Craniata,Vertebrata,Euteleostomi,Mammalia,Eutheria,Euarchontoglires,Primates,Haplorrhini,Catarrhini,Hominidae,Homo	Hom s 5	A	NA	372	491	564	120	55	41.57	21.28
Seq40319	intermediate filament protein ifa-1	541040901	299	1444	2	2285	353	6.95e-37	AF008	Intermediate filament protein	P02538	Homo sapiens	Eukaryota,Metazoa,Chordata,Craniata,Vertebrata,Euteleostomi,Mammalia,Eutheria,Euarchontoglires,Primates,Haplorrhini,Catarrhini,Hominidae,Homo	Hom s 5	A	NA	147	491	564	387	49.61	50.81	68.62
Seq53389	intermediate filament protein ifa-1	541049125	145	753	1	962	237	8.16e-24	AF008	Intermediate filament protein	P02538	Homo sapiens	Eukaryota,Metazoa,Chordata,Craniata,Vertebrata,Euteleostomi,Mammalia,Eutheria,Euarchontoglires,Primates,Haplorrhini,Catarrhini,Hominidae,Homo	Hom s 5	A	NA	272	475	564	211	53.08	65.8	37.41
Seq53543	intermediate filament protein ifa-1	541049125	177	719	3	928	205	9.59e-20	AF008	Intermediate filament protein	P02538	Homo sapiens	Eukaryota,Metazoa,Chordata,Craniata,Vertebrata,Euteleostomi,Mammalia,Eutheria,Euarchontoglires,Primates,Haplorrhini,Catarrhini,Hominidae,Homo	Hom s 5	A	NA	294	475	564	189	52.38	61.1	33.51
Seq75976	intermediate filament protein ifa-1	541049125	67	444	1	1122	160	1.08e-13	AF008	Intermediate filament protein	P02538	Homo sapiens	Eukaryota,Metazoa,Chordata,Craniata,Vertebrata,Euteleostomi,Mammalia,Eutheria,Euarchontoglires,Primates,Haplorrhini,Catarrhini,Hominidae,Homo	Hom s 5	A	NA	350	475	564	133	52.63	35.56	23.58
Seq42327	Intermediate filament tail domain containing protein	170593321	239	1318	2	3123	244	5.04e-23	AF008	Intermediate filament protein	P02538	Homo sapiens	Eukaryota,Metazoa,Chordata,Craniata,Vertebrata,Euteleostomi,Mammalia,Eutheria,Euarchontoglires,Primates,Haplorrhini,Catarrhini,Hominidae,Homo	Hom s 5	A	NA	157	477	564	368	44.57	35.35	65.25
Seq43890	intracellular protein transport protein uso1	541041594	92	1372	2	1894	165	1.11e-13	AF100	Myosin heavy chain	Q6Y2F9	Dermatophagoides pteronyssinus	Eukaryota,Metazoa,Ecdysozoa,Arthropoda,Chelicerata,Arachnida,Acari,Acariformes,Sarcoptiformes,Astigmata,Psoroptidia,Analgoidea,Pyroglyphidae,Dermatophagoidinae,Dermatophagoides	Der p 11	A	Miinor	391	798	875	445	45.39	70.49	50.86
Seq39714	KAPC_ASCSU RecName: Full=cAMP-dependent protein kinase catalytic subunit; Short=PKA C	1346364	1115	1801	2	2384	134	3.34e-10	AF017	Protein kinase	Q8L5K9	Kali turgidum	Eukaryota,Viridiplantae,Streptophyta,Embryophyta,Tracheophyta,Spermatophyta,Magnoliophyta,eudicotyledons,Gunneridae,Pentapetalae,Caryophyllales,Chenopodiaceae,Salsoloideae,Salsoleae,Kali	Sal k 2	P	Major	38	275	320	247	42.11	31.08	77.19
Seq4463	kinesin heavy chain	541043575	74	1522	2	1995	200	7.93e-18	AF100	Myosin heavy chain	Q6Y2F9	Dermatophagoides pteronyssinus	Eukaryota,Metazoa,Ecdysozoa,Arthropoda,Chelicerata,Arachnida,Acari,Acariformes,Sarcoptiformes,Astigmata,Psoroptidia,Analgoidea,Pyroglyphidae,Dermatophagoidinae,Dermatophagoides	Der p 11	A	Miinor	305	820	875	538	42.57	80.9	61.49
Seq44266	kinesin-like protein kif15	541048507	1923	2879	3	3367	150	1.58e-11	AF100	Myosin heavy chain	Q6Y2F9	Dermatophagoides pteronyssinus	Eukaryota,Metazoa,Ecdysozoa,Arthropoda,Chelicerata,Arachnida,Acari,Acariformes,Sarcoptiformes,Astigmata,Psoroptidia,Analgoidea,Pyroglyphidae,Dermatophagoidinae,Dermatophagoides	Der p 11	A	Miinor	115	429	875	335	41.19	29.85	38.29
Seq43319	ksr-1 enhancer	541041298	330	800	-3	1942	297	3e-32	AF011	Eukaryotic elongation factor 1	Q69BZ7	Penicillium citrinum	Eukaryota,Fungi,Dikarya,Ascomycota,Pezizomycotina,Eurotiomycetes,Eurotiomycetidae,Eurotiales,Aspergillaceae,Penicillium	Pen c 24	F	NA	44	214	228	174	56.9	26.88	76.32
Seq1313	lactoylglutathione lyase	170580275	642	1073	3	1234	151	7.29e-13	AF082	Glyoxalase superfamily	Q948T6	Oryza sativa subsp. japonica	Eukaryota,Viridiplantae,Streptophyta,Embryophyta,Tracheophyta,Spermatophyta,Magnoliophyta,Liliopsida,Poales,Poaceae,BOP clade,Oryzoideae,Oryzeae,Oryzinae,Oryza	Ory s Glyoxalase I	P	NA	25	147	291	148	48.65	35.98	50.86
Seq75989	laminin subunit beta-1	541043752	3797	5497	2	6545	152	2.02e-11	AF100	Myosin heavy chain	Q9NJA9	Anisakis simplex	Eukaryota,Metazoa,Ecdysozoa,Nematoda,Chromadorea,Ascaridida,Ascaridoidea,Anisakidae,Anisakis,Anisakis simplex complex	Ani s 2	A	Major	183	781	869	610	39.51	27.96	70.2
Seq5324	laminin subunit beta-1	541043752	3128	4828	2	5256	148	4.66e-11	AF100	Myosin heavy chain	Q9NJA9	Anisakis simplex	Eukaryota,Metazoa,Ecdysozoa,Nematoda,Chromadorea,Ascaridida,Ascaridoidea,Anisakidae,Anisakis,Anisakis simplex complex	Ani s 2	A	Major	183	781	869	610	39.34	34.82	70.2
Seq4156	lethal family member (let-75)	541047840	757	1509	1	1905	133	2.6e-10	AF054	Tropomyosin	Q9NAS5	Anisakis simplex	Eukaryota,Metazoa,Ecdysozoa,Nematoda,Chromadorea,Ascaridida,Ascaridoidea,Anisakidae,Anisakis,Anisakis simplex complex	Ani s 3	A	Major	14	276	284	271	44.28	42.68	95.42
Seq8007	leucine-rich repeat-containing protein ddb	541043941	3826	6069	1	6323	209	3.73e-18	AF100	Myosin heavy chain	Q6Y2F9	Dermatophagoides pteronyssinus	Eukaryota,Metazoa,Ecdysozoa,Arthropoda,Chelicerata,Arachnida,Acari,Acariformes,Sarcoptiformes,Astigmata,Psoroptidia,Analgoidea,Pyroglyphidae,Dermatophagoidinae,Dermatophagoides	Der p 11	A	Miinor	36	799	875	806	41.81	38.24	92.11
Seq5277	leucine-rich repeat-containing protein ddb	541043941	3404	5647	2	7109	209	4.29e-18	AF100	Myosin heavy chain	Q6Y2F9	Dermatophagoides pteronyssinus	Eukaryota,Metazoa,Ecdysozoa,Arthropoda,Chelicerata,Arachnida,Acari,Acariformes,Sarcoptiformes,Astigmata,Psoroptidia,Analgoidea,Pyroglyphidae,Dermatophagoidinae,Dermatophagoides	Der p 11	A	Miinor	36	799	875	806	41.81	34.01	92.11
Seq8008	leucine-rich repeat-containing protein ddb	541043941	3404	5647	2	8803	209	5.5e-18	AF100	Myosin heavy chain	Q6Y2F9	Dermatophagoides pteronyssinus	Eukaryota,Metazoa,Ecdysozoa,Arthropoda,Chelicerata,Arachnida,Acari,Acariformes,Sarcoptiformes,Astigmata,Psoroptidia,Analgoidea,Pyroglyphidae,Dermatophagoidinae,Dermatophagoides	Der p 11	A	Miinor	36	799	875	806	41.81	27.47	92.11
Seq54529	leucine-rich repeat-containing protein ddb	541043941	1543	3528	1	3728	195	8.6e-17	AF100	Myosin heavy chain	Q6Y2F9	Dermatophagoides pteronyssinus	Eukaryota,Metazoa,Ecdysozoa,Arthropoda,Chelicerata,Arachnida,Acari,Acariformes,Sarcoptiformes,Astigmata,Psoroptidia,Analgoidea,Pyroglyphidae,Dermatophagoidinae,Dermatophagoides	Der p 11	A	Miinor	36	714	875	713	41.8	57.38	81.49
Seq2768	Lipase family protein	170594485	249	881	3	1417	168	1.29e-14	AF037	Lipase	P61872	Rhizopus oryzae	Eukaryota,Fungi,Mucoromycota,Mucoromycotina,Mucorales,Mucorineae,Rhizopodaceae,Rhizopus	Rhi o Lipase	P	NA	190	386	392	221	42.99	46.79	56.38
Seq41768	Lipase family protein	170594485	399	881	3	1658	154	9.44e-13	AF037	Lipase	P61872	Rhizopus oryzae	Eukaryota,Fungi,Mucoromycota,Mucoromycotina,Mucorales,Mucorineae,Rhizopodaceae,Rhizopus	Rhi o Lipase	P	NA	243	386	392	162	42.59	29.31	41.33
Seq19090	Lipase family protein	170594485	282	725	3	1326	143	1.45e-11	AF037	Lipase	P61872	Rhizopus oryzae	Eukaryota,Fungi,Mucoromycota,Mucoromycotina,Mucorales,Mucorineae,Rhizopodaceae,Rhizopus	Rhi o Lipase	P	NA	184	333	392	155	47.74	35.07	39.54
Seq45272	lipocalin/cytosolic fatty-acid binding protein family protein	312069389	450	836	3	852	207	3.17e-22	AF015	Lipocalin	A7XZL4	Tyrophagus putrescentiae	Eukaryota,Metazoa,Ecdysozoa,Arthropoda,Chelicerata,Arachnida,Acari,Acariformes,Sarcoptiformes,Astigmata,Acaroidea,Acaridae,Tyrophaginae,Tyrophagus	Tyr p 13	A	Miinor	6	130	131	130	54.62	45.77	99.24
Seq58100	lipocalin/cytosolic fatty-acid binding protein family protein	312069389	478	864	1	874	206	5.06e-22	AF015	Lipocalin	A7XZL4	Tyrophagus putrescentiae	Eukaryota,Metazoa,Ecdysozoa,Arthropoda,Chelicerata,Arachnida,Acari,Acariformes,Sarcoptiformes,Astigmata,Acaroidea,Acaridae,Tyrophaginae,Tyrophagus	Tyr p 13	A	Miinor	6	130	131	130	54.62	44.62	99.24
Seq6114	liprin-alpha	541048727	1635	3071	3	4546	181	5.01e-15	AF100	Myosin heavy chain	Q9NJA9	Anisakis simplex	Eukaryota,Metazoa,Ecdysozoa,Nematoda,Chromadorea,Ascaridida,Ascaridoidea,Anisakidae,Anisakis,Anisakis simplex complex	Ani s 2	A	Major	132	643	869	531	42.18	35.04	61.1
Seq44498	liprin-alpha	541048727	429	1700	3	3151	162	5.5e-13	AF100	Myosin heavy chain	Q6Y2F9	Dermatophagoides pteronyssinus	Eukaryota,Metazoa,Ecdysozoa,Arthropoda,Chelicerata,Arachnida,Acari,Acariformes,Sarcoptiformes,Astigmata,Psoroptidia,Analgoidea,Pyroglyphidae,Dermatophagoidinae,Dermatophagoides	Der p 11	A	Miinor	187	596	875	438	42.24	41.7	50.06
Seq44503	liver carboxylesterase 2	541046170	199	882	1	2431	311	1.57e-31	AF140	Carboxylesterase	B2D0J5	Apis mellifera	Eukaryota,Metazoa,Ecdysozoa,Arthropoda,Hexapoda,Insecta,Pterygota,Neoptera,Endopterygota,Hymenoptera,Apocrita,Aculeata,Apoidea,Apidae,Apis	Api m 8	A	Miinor	19	239	557	230	50.87	28.38	41.29
Seq28988	liver carboxylesterase 2	541046170	118	801	1	3074	311	2.44e-31	AF140	Carboxylesterase	B2D0J5	Apis mellifera	Eukaryota,Metazoa,Ecdysozoa,Arthropoda,Hexapoda,Insecta,Pterygota,Neoptera,Endopterygota,Hymenoptera,Apocrita,Aculeata,Apoidea,Apidae,Apis	Api m 8	A	Miinor	19	239	557	230	51.3	22.45	41.29
Seq60531	LON-1 protein	306530904	332	730	2	2048	216	1.21e-21	AF044	CAP family	P35782	Vespa crabro	Eukaryota,Metazoa,Ecdysozoa,Arthropoda,Hexapoda,Insecta,Pterygota,Neoptera,Endopterygota,Hymenoptera,Apocrita,Aculeata,Vespoidea,Vespidae,Vespinae,Vespa	Vesp c 5	A	NA	42	192	202	156	48.08	22.85	77.23
Seq5605	lysosomal acid phosphatase	541046865	122	1285	2	1533	179	6.26e-16	AF062	Histidine acid phosphatase	B6E2X9	Apis mellifera	Eukaryota,Metazoa,Ecdysozoa,Arthropoda,Hexapoda,Insecta,Pterygota,Neoptera,Endopterygota,Hymenoptera,Apocrita,Aculeata,Apoidea,Apidae,Apis	Api m 3	A	Miinor	20	370	388	403	39.95	78.86	103.87
Seq1726	major antigen	541045188	75	863	3	2497	170	7.24e-15	AF054	Tropomyosin	A2V716	Balanus rostratus	Eukaryota,Metazoa,Ecdysozoa,Arthropoda,Crustacea,Maxillopoda,Cirripedia,Thoracica,Sessilia,Balanidae,Balanus	Bal r 1	A	NA	1	260	284	263	44.11	31.6	92.61
Seq44376	major antigen	541045188	388	2835	1	3805	264	5.8e-25	AF100	Myosin heavy chain	Q6Y2F9	Dermatophagoides pteronyssinus	Eukaryota,Metazoa,Ecdysozoa,Arthropoda,Chelicerata,Arachnida,Acari,Acariformes,Sarcoptiformes,Astigmata,Psoroptidia,Analgoidea,Pyroglyphidae,Dermatophagoidinae,Dermatophagoides	Der p 11	A	Miinor	43	842	875	854	41.45	67.33	97.6
Seq76769	major antigen	541045188	94	546	1	934	132	1.05e-10	AF054	Tropomyosin	O97192	Helix aspersa	Eukaryota,Metazoa,Lophotrochozoa,Mollusca,Gastropoda,Heterobranchia,Euthyneura,Panpulmonata,Eupulmonata,Stylommatophora,Sigmurethra,Helicoidea,Helicidae,Helix	Hel as 1	A	Miinor	60	208	284	156	50	50.11	54.93
Seq3480	MAP kinase sur-1	170592003	62	712	2	1254	171	2.65e-15	AF017	Protein kinase	Q8L5K9	Kali turgidum	Eukaryota,Viridiplantae,Streptophyta,Embryophyta,Tracheophyta,Spermatophyta,Magnoliophyta,eudicotyledons,Gunneridae,Pentapetalae,Caryophyllales,Chenopodiaceae,Salsoloideae,Salsoleae,Kali	Sal k 2	P	Major	67	284	320	224	48.21	53.59	70
Seq55526	MAP kinase sur-1	170592003	425	982	2	1573	139	4.44e-11	AF017	Protein kinase	Q8L5K9	Kali turgidum	Eukaryota,Viridiplantae,Streptophyta,Embryophyta,Tracheophyta,Spermatophyta,Magnoliophyta,eudicotyledons,Gunneridae,Pentapetalae,Caryophyllales,Chenopodiaceae,Salsoloideae,Salsoleae,Kali	Sal k 2	P	Major	97	284	320	192	47.92	36.62	60
Seq5465	Membrane-bound transcription factor site-1 protease precursor, putative	170575367	194	859	2	2847	137	2.01e-10	AF021	Subtilisin-like serine protease	Q32ZM1	Rhodotorula mucilaginosa	Eukaryota,Fungi,Dikarya,Basidiomycota,Pucciniomycotina,Microbotryomycetes,Sporidiobolales,Sporidiobolaceae,Rhodotorula	Rho m 2	F	Major	66	282	342	238	36.13	25.08	69.59
Seq44631	microtubule-actin cross-linking factor isoform 4	541041852	1822	3876	1	8036	158	5.01e-12	AF100	Myosin heavy chain	Q9NJA9	Anisakis simplex	Eukaryota,Metazoa,Ecdysozoa,Nematoda,Chromadorea,Ascaridida,Ascaridoidea,Anisakidae,Anisakis,Anisakis simplex complex	Ani s 2	A	Major	125	764	869	712	41.15	26.58	81.93
Seq76594	microtubule-actin cross-linking factor isoform 4	541041852	344	2317	2	5412	150	2.8e-11	AF100	Myosin heavy chain	Q9NJA9	Anisakis simplex	Eukaryota,Metazoa,Ecdysozoa,Nematoda,Chromadorea,Ascaridida,Ascaridoidea,Anisakidae,Anisakis,Anisakis simplex complex	Ani s 2	A	Major	150	813	869	707	39.32	39.19	81.36
Seq18007	microtubule-actin cross-linking factor isoform 4	541041852	2208	4181	3	5529	150	2.87e-11	AF100	Myosin heavy chain	Q9NJA9	Anisakis simplex	Eukaryota,Metazoa,Ecdysozoa,Nematoda,Chromadorea,Ascaridida,Ascaridoidea,Anisakidae,Anisakis,Anisakis simplex complex	Ani s 2	A	Major	150	813	869	707	39.32	38.36	81.36
Seq76629	mitogen-activated protein kinase 1	57283051	85	771	1	1352	157	1.87e-13	AF017	Protein kinase	Q8L5K9	Kali turgidum	Eukaryota,Viridiplantae,Streptophyta,Embryophyta,Tracheophyta,Spermatophyta,Magnoliophyta,eudicotyledons,Gunneridae,Pentapetalae,Caryophyllales,Chenopodiaceae,Salsoloideae,Salsoleae,Kali	Sal k 2	P	Major	62	283	320	239	45.61	53.03	74.69
Seq43912	mitogen-activated protein kinase 7	541043141	112	723	1	2523	150	3.63e-12	AF017	Protein kinase	Q8L5K9	Kali turgidum	Eukaryota,Viridiplantae,Streptophyta,Embryophyta,Tracheophyta,Spermatophyta,Magnoliophyta,eudicotyledons,Gunneridae,Pentapetalae,Caryophyllales,Chenopodiaceae,Salsoloideae,Salsoleae,Kali	Sal k 2	P	Major	72	273	320	209	46.89	24.85	65.31
Seq42651	mitogen-activated protein kinase kinase kinase 3	541039605	252	740	3	1232	154	3.75e-13	AF017	Protein kinase	Q8L5K9	Kali turgidum	Eukaryota,Viridiplantae,Streptophyta,Embryophyta,Tracheophyta,Spermatophyta,Magnoliophyta,eudicotyledons,Gunneridae,Pentapetalae,Caryophyllales,Chenopodiaceae,Salsoloideae,Salsoleae,Kali	Sal k 2	P	Major	105	275	320	174	47.7	42.37	54.38
Seq16265	mitogen-activated protein kinase kinase kinase 7	541039561	119	724	2	1207	237	4.8e-24	AF017	Protein kinase	Q8L5K9	Kali turgidum	Eukaryota,Viridiplantae,Streptophyta,Embryophyta,Tracheophyta,Spermatophyta,Magnoliophyta,eudicotyledons,Gunneridae,Pentapetalae,Caryophyllales,Chenopodiaceae,Salsoloideae,Salsoleae,Kali	Sal k 2	P	Major	73	275	320	220	51.36	54.68	68.75
Seq5624	mitogen-activated protein kinase kinase kinase 7	541039561	83	670	2	951	201	1.23e-19	AF017	Protein kinase	Q8L5K9	Kali turgidum	Eukaryota,Viridiplantae,Streptophyta,Embryophyta,Tracheophyta,Spermatophyta,Magnoliophyta,eudicotyledons,Gunneridae,Pentapetalae,Caryophyllales,Chenopodiaceae,Salsoloideae,Salsoleae,Kali	Sal k 2	P	Major	76	275	320	217	49.31	68.45	67.81
Seq58021	mitogen-activated protein kinase kinase kinase 7	541039561	194	673	2	1025	180	1.04e-16	AF017	Protein kinase	Q8L5K9	Kali turgidum	Eukaryota,Viridiplantae,Streptophyta,Embryophyta,Tracheophyta,Spermatophyta,Magnoliophyta,eudicotyledons,Gunneridae,Pentapetalae,Caryophyllales,Chenopodiaceae,Salsoloideae,Salsoleae,Kali	Sal k 2	P	Major	116	275	320	177	51.41	51.8	55.31
Seq58769	mitogen-activated protein kinase kinase kinase 7	541039561	280	756	1	1108	179	1.8e-16	AF017	Protein kinase	Q8L5K9	Kali turgidum	Eukaryota,Viridiplantae,Streptophyta,Embryophyta,Tracheophyta,Spermatophyta,Magnoliophyta,eudicotyledons,Gunneridae,Pentapetalae,Caryophyllales,Chenopodiaceae,Salsoloideae,Salsoleae,Kali	Sal k 2	P	Major	117	275	320	176	51.14	47.65	55
Seq40354	mitogen-activated protein kinase kinase kinase dlk-1	541041697	215	913	2	1505	158	1.68e-13	AF017	Protein kinase	Q8L5K9	Kali turgidum	Eukaryota,Viridiplantae,Streptophyta,Embryophyta,Tracheophyta,Spermatophyta,Magnoliophyta,eudicotyledons,Gunneridae,Pentapetalae,Caryophyllales,Chenopodiaceae,Salsoloideae,Salsoleae,Kali	Sal k 2	P	Major	43	290	320	255	41.96	50.83	79.69
Seq5085	mitogen-activated protein kinase kinase kinase kinase 3	541048116	18	533	3	2111	156	5.03e-13	AF017	Protein kinase	Q8L5K9	Kali turgidum	Eukaryota,Viridiplantae,Streptophyta,Embryophyta,Tracheophyta,Spermatophyta,Magnoliophyta,eudicotyledons,Gunneridae,Pentapetalae,Caryophyllales,Chenopodiaceae,Salsoloideae,Salsoleae,Kali	Sal k 2	P	Major	98	276	320	184	46.2	26.15	57.5
Seq5912	mitogen-activated protein kinase kinase kinase mlt	541045870	375	1031	3	1042	175	4.93e-16	AF017	Protein kinase	Q8L5K9	Kali turgidum	Eukaryota,Viridiplantae,Streptophyta,Embryophyta,Tracheophyta,Spermatophyta,Magnoliophyta,eudicotyledons,Gunneridae,Pentapetalae,Caryophyllales,Chenopodiaceae,Salsoloideae,Salsoleae,Kali	Sal k 2	P	Major	68	294	320	234	47.86	67.37	73.13
Seq18077	mitogen-activated protein kinase kinase kinase mlt	541045870	154	810	1	876	173	4.99e-16	AF017	Protein kinase	Q8L5K9	Kali turgidum	Eukaryota,Viridiplantae,Streptophyta,Embryophyta,Tracheophyta,Spermatophyta,Magnoliophyta,eudicotyledons,Gunneridae,Pentapetalae,Caryophyllales,Chenopodiaceae,Salsoloideae,Salsoleae,Kali	Sal k 2	P	Major	68	294	320	234	47.86	80.14	73.13
Seq75860	mitogen-activated protein kinase kinase kinase mlt	541045870	143	661	2	912	168	2.62e-15	AF017	Protein kinase	Q8L5K9	Kali turgidum	Eukaryota,Viridiplantae,Streptophyta,Embryophyta,Tracheophyta,Spermatophyta,Magnoliophyta,eudicotyledons,Gunneridae,Pentapetalae,Caryophyllales,Chenopodiaceae,Salsoloideae,Salsoleae,Kali	Sal k 2	P	Major	101	275	320	184	50	60.53	57.5
Seq3233	mitogen-activated protein kinase kinase kinase mlt	541045870	126	605	3	856	159	3.17e-14	AF017	Protein kinase	Q8L5K9	Kali turgidum	Eukaryota,Viridiplantae,Streptophyta,Embryophyta,Tracheophyta,Spermatophyta,Magnoliophyta,eudicotyledons,Gunneridae,Pentapetalae,Caryophyllales,Chenopodiaceae,Salsoloideae,Salsoleae,Kali	Sal k 2	P	Major	116	275	320	169	49.7	59.23	52.81
Seq51360	mitogen-activated protein kinase kinase kinase mlt	541045870	79	552	1	568	157	1.15e-14	AF017	Protein kinase	Q8L5K9	Kali turgidum	Eukaryota,Viridiplantae,Streptophyta,Embryophyta,Tracheophyta,Spermatophyta,Magnoliophyta,eudicotyledons,Gunneridae,Pentapetalae,Caryophyllales,Chenopodiaceae,Salsoloideae,Salsoleae,Kali	Sal k 2	P	Major	72	218	320	162	49.38	85.56	50.63
Seq54604	mitogen-activated protein kinase kinase kinase mlt	541045870	141	536	3	704	145	2.18e-13	AF017	Protein kinase	Q8L5K9	Kali turgidum	Eukaryota,Viridiplantae,Streptophyta,Embryophyta,Tracheophyta,Spermatophyta,Magnoliophyta,eudicotyledons,Gunneridae,Pentapetalae,Caryophyllales,Chenopodiaceae,Salsoloideae,Salsoleae,Kali	Sal k 2	P	Major	79	213	320	137	45.99	58.38	42.81
Seq45480	mitogen-activated protein kinase kinase kinase mlt	541045870	40	435	1	1111	145	8.23e-13	AF017	Protein kinase	Q8L5K9	Kali turgidum	Eukaryota,Viridiplantae,Streptophyta,Embryophyta,Tracheophyta,Spermatophyta,Magnoliophyta,eudicotyledons,Gunneridae,Pentapetalae,Caryophyllales,Chenopodiaceae,Salsoloideae,Salsoleae,Kali	Sal k 2	P	Major	79	213	320	137	45.99	36.99	42.81
Seq110	mitogen-activated protein kinase kinase kinase mlt	541045870	266	790	2	868	130	1.88e-10	AF017	Protein kinase	Q8L5K9	Kali turgidum	Eukaryota,Viridiplantae,Streptophyta,Embryophyta,Tracheophyta,Spermatophyta,Magnoliophyta,eudicotyledons,Gunneridae,Pentapetalae,Caryophyllales,Chenopodiaceae,Salsoloideae,Salsoleae,Kali	Sal k 2	P	Major	32	215	320	188	45.74	64.98	58.75
Seq3993	myosin heavy chain	12697534	45	2513	3	2915	1194	3.6e-151	AF100	Myosin heavy chain	Q9NJA9	Anisakis simplex	Eukaryota,Metazoa,Ecdysozoa,Nematoda,Chromadorea,Ascaridida,Ascaridoidea,Anisakidae,Anisakis,Anisakis simplex complex	Ani s 2	A	Major	34	856	869	824	54.85	84.8	94.82
Seq18304	myosin heavy chain	12697534	2	502	2	505	221	2.91e-23	AF100	Myosin heavy chain	Q9NJA9	Anisakis simplex	Eukaryota,Metazoa,Ecdysozoa,Nematoda,Chromadorea,Ascaridida,Ascaridoidea,Anisakidae,Anisakis,Anisakis simplex complex	Ani s 2	A	Major	83	279	869	198	54.55	117.62	22.78
Seq42420	myosin heavy chain	12697534	1569	4043	3	4289	827	1.49e-95	AF100	Myosin heavy chain	Q8MUF6	Blomia tropicalis	Eukaryota,Metazoa,Ecdysozoa,Arthropoda,Chelicerata,Arachnida,Acari,Acariformes,Sarcoptiformes,Astigmata,Glycyphagoidea,Echimyopodidae,Blomia	Blo t 11	A	Major	32	778	875	830	49.04	58.06	94.86
Seq3477	myosin heavy chain	170589679	2695	3792	1	3800	226	1.88e-20	AF100	Myosin heavy chain	Q8MUF6	Blomia tropicalis	Eukaryota,Metazoa,Ecdysozoa,Arthropoda,Chelicerata,Arachnida,Acari,Acariformes,Sarcoptiformes,Astigmata,Glycyphagoidea,Echimyopodidae,Blomia	Blo t 11	A	Major	170	529	875	374	46.26	29.53	42.74
Seq75689	myosin heavy chain	12697534	724	1827	1	1871	203	2.54e-18	AF100	Myosin heavy chain	Q967Z0	Dermatophagoides farinae	Eukaryota,Metazoa,Ecdysozoa,Arthropoda,Chelicerata,Arachnida,Acari,Acariformes,Sarcoptiformes,Astigmata,Psoroptidia,Analgoidea,Pyroglyphidae,Dermatophagoidinae,Dermatophagoides	Der f 11	A	Major	191	543	692	380	44.74	60.93	54.91
Seq57391	myosin heavy chain	12697534	45	1211	3	2404	551	3.14e-61	AF100	Myosin heavy chain	Q6Y2F9	Dermatophagoides pteronyssinus	Eukaryota,Metazoa,Ecdysozoa,Arthropoda,Chelicerata,Arachnida,Acari,Acariformes,Sarcoptiformes,Astigmata,Psoroptidia,Analgoidea,Pyroglyphidae,Dermatophagoidinae,Dermatophagoides	Der p 11	A	Miinor	32	420	875	389	56.04	48.54	44.46
Seq16761	myosin heavy chain B (MHC B)	170578123	299	952	2	1041	346	9.94e-38	AF100	Myosin heavy chain	Q6Y2F9	Dermatophagoides pteronyssinus	Eukaryota,Metazoa,Ecdysozoa,Arthropoda,Chelicerata,Arachnida,Acari,Acariformes,Sarcoptiformes,Astigmata,Psoroptidia,Analgoidea,Pyroglyphidae,Dermatophagoidinae,Dermatophagoides	Der p 11	A	Miinor	36	253	875	218	59.63	62.82	24.91
Seq44778	myosin heavy chain, nonmuscle type 1	170571242	3109	5481	1	6742	382	1.08e-38	AF100	Myosin heavy chain	Q6Y2F9	Dermatophagoides pteronyssinus	Eukaryota,Metazoa,Ecdysozoa,Arthropoda,Chelicerata,Arachnida,Acari,Acariformes,Sarcoptiformes,Astigmata,Psoroptidia,Analgoidea,Pyroglyphidae,Dermatophagoidinae,Dermatophagoides	Der p 11	A	Miinor	53	850	875	800	40.5	35.6	91.43
Seq2620	myosin heavy chain, nonmuscle type 1	170571242	3437	5809	2	6960	382	1.13e-38	AF100	Myosin heavy chain	Q6Y2F9	Dermatophagoides pteronyssinus	Eukaryota,Metazoa,Ecdysozoa,Arthropoda,Chelicerata,Arachnida,Acari,Acariformes,Sarcoptiformes,Astigmata,Psoroptidia,Analgoidea,Pyroglyphidae,Dermatophagoidinae,Dermatophagoides	Der p 11	A	Miinor	53	850	875	800	40.5	34.48	91.43
Seq76260	myosin heavy non-muscle	541046864	1664	4078	2	4642	369	2.26e-37	AF100	Myosin heavy chain	Q8MUF6	Blomia tropicalis	Eukaryota,Metazoa,Ecdysozoa,Arthropoda,Chelicerata,Arachnida,Acari,Acariformes,Sarcoptiformes,Astigmata,Glycyphagoidea,Echimyopodidae,Blomia	Blo t 11	A	Major	48	863	875	838	40.1	54.16	95.77
Seq55746	myosin heavy non-muscle	541046864	441	2066	3	3552	348	4.71e-35	AF100	Myosin heavy chain	Q6Y2F9	Dermatophagoides pteronyssinus	Eukaryota,Metazoa,Ecdysozoa,Arthropoda,Chelicerata,Arachnida,Acari,Acariformes,Sarcoptiformes,Astigmata,Psoroptidia,Analgoidea,Pyroglyphidae,Dermatophagoidinae,Dermatophagoides	Der p 11	A	Miinor	48	593	875	549	42.62	46.37	62.74
Seq45281	myosin heavy striated muscle	541042104	2846	4675	2	4924	155	5.74e-12	AF100	Myosin heavy chain	Q967Z0	Dermatophagoides farinae	Eukaryota,Metazoa,Ecdysozoa,Arthropoda,Chelicerata,Arachnida,Acari,Acariformes,Sarcoptiformes,Astigmata,Psoroptidia,Analgoidea,Pyroglyphidae,Dermatophagoidinae,Dermatophagoides	Der f 11	A	Major	35	652	692	646	38.7	39.36	93.35
Seq56519	myosin regulatory light chain 1	541045443	80	508	2	808	153	3.37e-14	AF007	EF hand family	B7SNI3	Litopenaeus vannamei	Eukaryota,Metazoa,Ecdysozoa,Arthropoda,Crustacea,Malacostraca,Eumalacostraca,Eucarida,Decapoda,Dendrobranchiata,Penaeoidea,Penaeidae,Litopenaeus	Lit v 3	A	Major	29	171	177	145	49.66	53.84	81.92
Seq56819	myosin regulatory light chain 1	541045443	131	547	2	794	151	6e-14	AF007	EF hand family	B7SNI3	Litopenaeus vannamei	Eukaryota,Metazoa,Ecdysozoa,Arthropoda,Crustacea,Malacostraca,Eumalacostraca,Eucarida,Decapoda,Dendrobranchiata,Penaeoidea,Penaeidae,Litopenaeus	Lit v 3	A	Major	29	167	177	141	49.65	53.27	79.66
Seq57344	myosin regulatory light chain 1	541045443	174	590	3	837	151	7.04e-14	AF007	EF hand family	B7SNI3	Litopenaeus vannamei	Eukaryota,Metazoa,Ecdysozoa,Arthropoda,Crustacea,Malacostraca,Eumalacostraca,Eucarida,Decapoda,Dendrobranchiata,Penaeoidea,Penaeidae,Litopenaeus	Lit v 3	A	Major	29	167	177	141	49.65	50.54	79.66
Seq58284	myosin regulatory light chain 1	541045443	174	590	3	938	151	9.64e-14	AF007	EF hand family	B7SNI3	Litopenaeus vannamei	Eukaryota,Metazoa,Ecdysozoa,Arthropoda,Crustacea,Malacostraca,Eumalacostraca,Eucarida,Decapoda,Dendrobranchiata,Penaeoidea,Penaeidae,Litopenaeus	Lit v 3	A	Major	29	167	177	141	49.65	45.1	79.66
Seq335	myosin tail family protein	402594271	1898	4357	2	4461	1114	4.72e-135	AF100	Myosin heavy chain	Q9NJA9	Anisakis simplex	Eukaryota,Metazoa,Ecdysozoa,Nematoda,Chromadorea,Ascaridida,Ascaridoidea,Anisakidae,Anisakis,Anisakis simplex complex	Ani s 2	A	Major	34	854	869	821	51.52	55.21	94.48
Seq39524	Myosin tail family protein	170593755	2283	3689	3	3693	621	6.71e-69	AF100	Myosin heavy chain	Q9NJA9	Anisakis simplex	Eukaryota,Metazoa,Ecdysozoa,Nematoda,Chromadorea,Ascaridida,Ascaridoidea,Anisakidae,Anisakis,Anisakis simplex complex	Ani s 2	A	Major	34	502	869	469	51.39	38.1	53.97
Seq24333	myosin tail family protein	402594271	438	1232	3	1236	372	1.68e-40	AF100	Myosin heavy chain	Q6Y2F9	Dermatophagoides pteronyssinus	Eukaryota,Metazoa,Ecdysozoa,Arthropoda,Chelicerata,Arachnida,Acari,Acariformes,Sarcoptiformes,Astigmata,Psoroptidia,Analgoidea,Pyroglyphidae,Dermatophagoidinae,Dermatophagoides	Der p 11	A	Miinor	104	368	875	265	55.09	64.32	30.29
Seq3628	Myosin XVIIIA	170595363	34	1764	1	1787	225	4.87e-21	AF100	Myosin heavy chain	Q967Z0	Dermatophagoides farinae	Eukaryota,Metazoa,Ecdysozoa,Arthropoda,Chelicerata,Arachnida,Acari,Acariformes,Sarcoptiformes,Astigmata,Psoroptidia,Analgoidea,Pyroglyphidae,Dermatophagoidinae,Dermatophagoides	Der f 11	A	Major	85	686	692	655	41.07	109.96	94.65
Seq75636	Myosin XVIIIA	170595363	304	1602	1	1940	201	4.78e-18	AF100	Myosin heavy chain	Q967Z0	Dermatophagoides farinae	Eukaryota,Metazoa,Ecdysozoa,Arthropoda,Chelicerata,Arachnida,Acari,Acariformes,Sarcoptiformes,Astigmata,Psoroptidia,Analgoidea,Pyroglyphidae,Dermatophagoidinae,Dermatophagoides	Der f 11	A	Major	5	478	692	492	41.87	76.08	71.1
Seq82986	myosin-11	541046489	441	1340	3	2243	120	1.82e-10	AF100	Myosin heavy chain	Q8MUF6	Blomia tropicalis	Eukaryota,Metazoa,Ecdysozoa,Arthropoda,Chelicerata,Arachnida,Acari,Acariformes,Sarcoptiformes,Astigmata,Glycyphagoidea,Echimyopodidae,Blomia	Blo t 11	A	Major	186	513	875	340	40	45.47	38.86
Seq43498	myosin-2	541048437	899	2005	2	3027	150	1.37e-11	AF100	Myosin heavy chain	Q6Y2F9	Dermatophagoides pteronyssinus	Eukaryota,Metazoa,Ecdysozoa,Arthropoda,Chelicerata,Arachnida,Acari,Acariformes,Sarcoptiformes,Astigmata,Psoroptidia,Analgoidea,Pyroglyphidae,Dermatophagoidinae,Dermatophagoides	Der p 11	A	Miinor	20	427	875	422	41.47	41.82	48.23
Seq82359	myosin-2 heavy chain	541047466	1044	1817	3	2249	147	5.48e-12	AF054	Tropomyosin	A1YYV6	Portunus sanguinolentus	Eukaryota,Metazoa,Ecdysozoa,Arthropoda,Crustacea,Malacostraca,Eumalacostraca,Eucarida,Decapoda,Pleocyemata,Brachyura,Eubrachyura,Portunoidea,Portunidae,Portunus	Por s 1	A	NA	27	275	284	266	43.98	35.48	93.66
Seq76397	myosin-3	541043586	1231	3651	1	3737	183	2.27e-15	AF100	Myosin heavy chain	Q8MUF6	Blomia tropicalis	Eukaryota,Metazoa,Ecdysozoa,Arthropoda,Chelicerata,Arachnida,Acari,Acariformes,Sarcoptiformes,Astigmata,Glycyphagoidea,Echimyopodidae,Blomia	Blo t 11	A	Major	25	857	875	893	39.75	71.69	102.06
Seq3840	myosin-3	541043586	3	1340	3	2742	141	1.4e-10	AF100	Myosin heavy chain	Q8MUF6	Blomia tropicalis	Eukaryota,Metazoa,Ecdysozoa,Arthropoda,Chelicerata,Arachnida,Acari,Acariformes,Sarcoptiformes,Astigmata,Glycyphagoidea,Echimyopodidae,Blomia	Blo t 11	A	Major	340	766	875	479	41.54	52.41	54.74
Seq42727	myosin-3	541043586	3	1340	3	2776	141	1.42e-10	AF100	Myosin heavy chain	Q8MUF6	Blomia tropicalis	Eukaryota,Metazoa,Ecdysozoa,Arthropoda,Chelicerata,Arachnida,Acari,Acariformes,Sarcoptiformes,Astigmata,Glycyphagoidea,Echimyopodidae,Blomia	Blo t 11	A	Major	340	766	875	479	41.54	51.77	54.74
Seq44521	myosin-4	541041106	1463	3871	2	4856	1287	8.5e-159	AF100	Myosin heavy chain	Q9NJA9	Anisakis simplex	Eukaryota,Metazoa,Ecdysozoa,Nematoda,Chromadorea,Ascaridida,Ascaridoidea,Anisakidae,Anisakis,Anisakis simplex complex	Ani s 2	A	Major	56	859	869	804	57.21	49.67	92.52
Seq42146	myosin-4	541045618	1	2208	1	2884	891	3e-107	AF100	Myosin heavy chain	Q9NJA9	Anisakis simplex	Eukaryota,Metazoa,Ecdysozoa,Nematoda,Chromadorea,Ascaridida,Ascaridoidea,Anisakidae,Anisakis,Anisakis simplex complex	Ani s 2	A	Major	121	857	869	737	50.47	76.66	84.81
Seq43069	myosin-4	541045618	25	2076	1	2392	865	4.29e-105	AF100	Myosin heavy chain	Q9NJA9	Anisakis simplex	Eukaryota,Metazoa,Ecdysozoa,Nematoda,Chromadorea,Ascaridida,Ascaridoidea,Anisakidae,Anisakis,Anisakis simplex complex	Ani s 2	A	Major	172	856	869	685	48.47	85.91	78.83
Seq5247	myosin-4	541045618	1602	2834	3	2990	630	8.76e-71	AF100	Myosin heavy chain	Q9NJA9	Anisakis simplex	Eukaryota,Metazoa,Ecdysozoa,Nematoda,Chromadorea,Ascaridida,Ascaridoidea,Anisakidae,Anisakis,Anisakis simplex complex	Ani s 2	A	Major	57	467	869	411	54.74	41.24	47.3
Seq4211	myosin-4	541045618	148	1578	1	1964	588	2.56e-67	AF100	Myosin heavy chain	Q9NJA9	Anisakis simplex	Eukaryota,Metazoa,Ecdysozoa,Nematoda,Chromadorea,Ascaridida,Ascaridoidea,Anisakidae,Anisakis,Anisakis simplex complex	Ani s 2	A	Major	379	856	869	478	47.91	73.01	55.01
Seq23130	myosin-4	541045618	300	1316	3	1479	493	7.54e-56	AF100	Myosin heavy chain	Q9NJA9	Anisakis simplex	Eukaryota,Metazoa,Ecdysozoa,Nematoda,Chromadorea,Ascaridida,Ascaridoidea,Anisakidae,Anisakis,Anisakis simplex complex	Ani s 2	A	Major	517	856	869	340	52.65	68.97	39.13
Seq76603	myosin-4	541045618	221	1288	2	2012	480	1.18e-52	AF100	Myosin heavy chain	Q9NJA9	Anisakis simplex	Eukaryota,Metazoa,Ecdysozoa,Nematoda,Chromadorea,Ascaridida,Ascaridoidea,Anisakidae,Anisakis,Anisakis simplex complex	Ani s 2	A	Major	500	856	869	357	50.98	53.23	41.08
Seq5157	myosin-4	541045634	1	885	1	888	432	7.76e-50	AF100	Myosin heavy chain	Q9NJA9	Anisakis simplex	Eukaryota,Metazoa,Ecdysozoa,Nematoda,Chromadorea,Ascaridida,Ascaridoidea,Anisakidae,Anisakis,Anisakis simplex complex	Ani s 2	A	Major	419	714	869	296	54.39	100	34.06
Seq75920	myosin-4	541045634	14	784	2	819	360	1.85e-40	AF100	Myosin heavy chain	Q9NJA9	Anisakis simplex	Eukaryota,Metazoa,Ecdysozoa,Nematoda,Chromadorea,Ascaridida,Ascaridoidea,Anisakidae,Anisakis,Anisakis simplex complex	Ani s 2	A	Major	357	614	869	258	55.43	94.51	29.69
Seq80475	myosin-4	541045618	1273	2487	1	2515	563	1.3e-62	AF100	Myosin heavy chain	Q8MUF6	Blomia tropicalis	Eukaryota,Metazoa,Ecdysozoa,Arthropoda,Chelicerata,Arachnida,Acari,Acariformes,Sarcoptiformes,Astigmata,Glycyphagoidea,Echimyopodidae,Blomia	Blo t 11	A	Major	36	440	875	405	54.32	48.31	46.29
Seq76017	myosin-4	541045634	364	1203	1	1226	181	4.46e-16	AF100	Myosin heavy chain	Q8MUF6	Blomia tropicalis	Eukaryota,Metazoa,Ecdysozoa,Arthropoda,Chelicerata,Arachnida,Acari,Acariformes,Sarcoptiformes,Astigmata,Glycyphagoidea,Echimyopodidae,Blomia	Blo t 11	A	Major	308	614	875	311	44.69	76.1	35.54
Seq44192	myosin-4	541045618	424	903	1	924	130	1.27e-10	AF054	Tropomyosin	Q95WY0	Crassostrea gigas	Eukaryota,Metazoa,Lophotrochozoa,Mollusca,Bivalvia,Pteriomorphia,Ostreoida,Ostreoidea,Ostreidae,Crassostrea	Cra g 1	A	NA	79	229	233	166	47.59	53.9	71.24
Seq43868	myosin-4	541045634	4	774	1	774	350	1.9e-39	AF100	Myosin heavy chain	Q967Z0	Dermatophagoides farinae	Eukaryota,Metazoa,Ecdysozoa,Arthropoda,Chelicerata,Arachnida,Acari,Acariformes,Sarcoptiformes,Astigmata,Psoroptidia,Analgoidea,Pyroglyphidae,Dermatophagoidinae,Dermatophagoides	Der f 11	A	Major	158	414	692	257	51.75	99.61	37.14
Seq5156	myosin-4	541045634	41	748	2	809	330	1.36e-36	AF100	Myosin heavy chain	Q967Z0	Dermatophagoides farinae	Eukaryota,Metazoa,Ecdysozoa,Arthropoda,Chelicerata,Arachnida,Acari,Acariformes,Sarcoptiformes,Astigmata,Psoroptidia,Analgoidea,Pyroglyphidae,Dermatophagoidinae,Dermatophagoides	Der f 11	A	Major	321	557	692	237	52.32	87.89	34.25
Seq51101	myosin-4	541045634	7	474	1	482	187	7.9e-19	AF100	Myosin heavy chain	Q967Z0	Dermatophagoides farinae	Eukaryota,Metazoa,Ecdysozoa,Arthropoda,Chelicerata,Arachnida,Acari,Acariformes,Sarcoptiformes,Astigmata,Psoroptidia,Analgoidea,Pyroglyphidae,Dermatophagoidinae,Dermatophagoides	Der f 11	A	Major	37	182	692	156	52.56	97.1	22.54
Seq24973	myosin-4	541045634	33	467	3	752	179	8.7e-17	AF100	Myosin heavy chain	Q967Z0	Dermatophagoides farinae	Eukaryota,Metazoa,Ecdysozoa,Arthropoda,Chelicerata,Arachnida,Acari,Acariformes,Sarcoptiformes,Astigmata,Psoroptidia,Analgoidea,Pyroglyphidae,Dermatophagoidinae,Dermatophagoides	Der f 11	A	Major	321	473	692	153	51.63	61.04	22.11
Seq21379	myosin-4	541045634	2	1021	2	1038	558	1.44e-66	AF100	Myosin heavy chain	Q6Y2F9	Dermatophagoides pteronyssinus	Eukaryota,Metazoa,Ecdysozoa,Arthropoda,Chelicerata,Arachnida,Acari,Acariformes,Sarcoptiformes,Astigmata,Psoroptidia,Analgoidea,Pyroglyphidae,Dermatophagoidinae,Dermatophagoides	Der p 11	A	Miinor	60	399	875	340	59.41	98.27	38.86
Seq75814	myosin-4	541045618	1323	2714	3	3884	551	1.11e-99	AF100	Myosin heavy chain	Q6Y2F9	Dermatophagoides pteronyssinus	Eukaryota,Metazoa,Ecdysozoa,Arthropoda,Chelicerata,Arachnida,Acari,Acariformes,Sarcoptiformes,Astigmata,Psoroptidia,Analgoidea,Pyroglyphidae,Dermatophagoidinae,Dermatophagoides	Der p 11	A	Miinor	55	513	875	466	52.36	35.99	53.26
Seq5250	myosin-4	541045634	265	1203	1	1207	535	1.3e-62	AF100	Myosin heavy chain	Q6Y2F9	Dermatophagoides pteronyssinus	Eukaryota,Metazoa,Ecdysozoa,Arthropoda,Chelicerata,Arachnida,Acari,Acariformes,Sarcoptiformes,Astigmata,Psoroptidia,Analgoidea,Pyroglyphidae,Dermatophagoidinae,Dermatophagoides	Der p 11	A	Miinor	38	350	875	313	60.38	77.8	35.77
Seq20961	myosin-4	541045634	4	912	1	936	467	2.18e-54	AF100	Myosin heavy chain	Q6Y2F9	Dermatophagoides pteronyssinus	Eukaryota,Metazoa,Ecdysozoa,Arthropoda,Chelicerata,Arachnida,Acari,Acariformes,Sarcoptiformes,Astigmata,Psoroptidia,Analgoidea,Pyroglyphidae,Dermatophagoidinae,Dermatophagoides	Der p 11	A	Miinor	49	350	875	303	59.08	97.12	34.63
Seq43869	myosin-4	541045634	1038	1676	3	1680	354	4.54e-37	AF100	Myosin heavy chain	Q6Y2F9	Dermatophagoides pteronyssinus	Eukaryota,Metazoa,Ecdysozoa,Arthropoda,Chelicerata,Arachnida,Acari,Acariformes,Sarcoptiformes,Astigmata,Psoroptidia,Analgoidea,Pyroglyphidae,Dermatophagoidinae,Dermatophagoides	Der p 11	A	Miinor	38	250	875	213	60.56	38.04	24.34
Seq53788	myosin-4	541045618	70	1185	1	1645	210	3.13e-19	AF100	Myosin heavy chain	Q6Y2F9	Dermatophagoides pteronyssinus	Eukaryota,Metazoa,Ecdysozoa,Arthropoda,Chelicerata,Arachnida,Acari,Acariformes,Sarcoptiformes,Astigmata,Psoroptidia,Analgoidea,Pyroglyphidae,Dermatophagoidinae,Dermatophagoides	Der p 11	A	Miinor	32	400	875	381	46.98	69.48	43.54
Seq44400	myosin-4	541045618	666	1781	3	1783	205	1.55e-18	AF100	Myosin heavy chain	Q6Y2F9	Dermatophagoides pteronyssinus	Eukaryota,Metazoa,Ecdysozoa,Arthropoda,Chelicerata,Arachnida,Acari,Acariformes,Sarcoptiformes,Astigmata,Psoroptidia,Analgoidea,Pyroglyphidae,Dermatophagoidinae,Dermatophagoides	Der p 11	A	Miinor	32	397	875	378	46.03	63.6	43.2
Seq44447	myosin-8	541045660	1237	2586	1	2983	223	2.96e-20	AF100	Myosin heavy chain	Q6Y2F9	Dermatophagoides pteronyssinus	Eukaryota,Metazoa,Ecdysozoa,Arthropoda,Chelicerata,Arachnida,Acari,Acariformes,Sarcoptiformes,Astigmata,Psoroptidia,Analgoidea,Pyroglyphidae,Dermatophagoidinae,Dermatophagoides	Der p 11	A	Miinor	27	426	875	453	41.94	45.56	51.77
Seq6679	nascent polypeptide-associated complex subunit alpha	541041531	661	1116	1	1436	422	6.69e-51	AF107	NAC domain	Q13765	Homo sapiens	Eukaryota,Metazoa,Chordata,Craniata,Vertebrata,Euteleostomi,Mammalia,Eutheria,Euarchontoglires,Primates,Haplorrhini,Catarrhini,Hominidae,Homo	Hom s 2	A	NA	67	215	215	152	70.39	31.75	70.7
Seq45294	nascent polypeptide-associated complex subunit alpha	541041531	534	989	3	1066	416	2.85e-51	AF107	NAC domain	Q13765	Homo sapiens	Eukaryota,Metazoa,Chordata,Craniata,Vertebrata,Euteleostomi,Mammalia,Eutheria,Euarchontoglires,Primates,Haplorrhini,Catarrhini,Hominidae,Homo	Hom s 2	A	NA	67	215	215	152	69.74	42.78	70.7
Seq59913	nascent polypeptide-associated complex subunit alpha	541041531	834	1283	3	1360	416	2.96e-50	AF107	NAC domain	Q13765	Homo sapiens	Eukaryota,Metazoa,Chordata,Craniata,Vertebrata,Euteleostomi,Mammalia,Eutheria,Euarchontoglires,Primates,Haplorrhini,Catarrhini,Hominidae,Homo	Hom s 2	A	NA	69	215	215	150	70	33.09	69.77
Seq82092	neuroligin-1	541047371	364	2007	1	3041	322	1e-32	AF140	Carboxylesterase	B2D0J5	Apis mellifera	Eukaryota,Metazoa,Ecdysozoa,Arthropoda,Hexapoda,Insecta,Pterygota,Neoptera,Endopterygota,Hymenoptera,Apocrita,Aculeata,Apoidea,Apidae,Apis	Api m 8	A	Miinor	51	546	557	568	40.32	56.03	101.97
Seq43514	neuroligin-1	541047371	352	1836	1	2732	320	1.47e-32	AF140	Carboxylesterase	B2D0J5	Apis mellifera	Eukaryota,Metazoa,Ecdysozoa,Arthropoda,Hexapoda,Insecta,Pterygota,Neoptera,Endopterygota,Hymenoptera,Apocrita,Aculeata,Apoidea,Apidae,Apis	Api m 8	A	Miinor	51	504	557	512	41.8	56.22	91.92
Seq43515	neuroligin-1	541047371	9	1202	3	2189	166	7.99e-14	AF140	Carboxylesterase	B2D0J5	Apis mellifera	Eukaryota,Metazoa,Ecdysozoa,Arthropoda,Hexapoda,Insecta,Pterygota,Neoptera,Endopterygota,Hymenoptera,Apocrita,Aculeata,Apoidea,Apidae,Apis	Api m 8	A	Miinor	178	546	557	418	38.52	57.29	75.04
Seq23324	nucleoprotein tpr	541046609	429	2903	3	4572	253	1.54e-23	AF100	Myosin heavy chain	Q6Y2F9	Dermatophagoides pteronyssinus	Eukaryota,Metazoa,Ecdysozoa,Arthropoda,Chelicerata,Arachnida,Acari,Acariformes,Sarcoptiformes,Astigmata,Psoroptidia,Analgoidea,Pyroglyphidae,Dermatophagoidinae,Dermatophagoides	Der p 11	A	Miinor	27	811	875	879	41.07	57.68	100.46
Seq75993	nucleoprotein tpr	541046609	429	2903	3	4800	253	1.64e-23	AF100	Myosin heavy chain	Q6Y2F9	Dermatophagoides pteronyssinus	Eukaryota,Metazoa,Ecdysozoa,Arthropoda,Chelicerata,Arachnida,Acari,Acariformes,Sarcoptiformes,Astigmata,Psoroptidia,Analgoidea,Pyroglyphidae,Dermatophagoidinae,Dermatophagoides	Der p 11	A	Miinor	27	811	875	879	41.07	54.94	100.46
Seq43735	nucleoprotein tpr	541046609	1541	3721	2	6350	248	9.25e-23	AF100	Myosin heavy chain	Q6Y2F9	Dermatophagoides pteronyssinus	Eukaryota,Metazoa,Ecdysozoa,Arthropoda,Chelicerata,Arachnida,Acari,Acariformes,Sarcoptiformes,Astigmata,Psoroptidia,Analgoidea,Pyroglyphidae,Dermatophagoidinae,Dermatophagoides	Der p 11	A	Miinor	34	800	875	801	41.2	37.84	91.54
Seq54314	oxidoreductase, short chain dehydrogenase/reductase family protein	170587141	223	651	1	1071	170	1.44e-15	AF028	Short-chain dehydrogenase	P0C0Y4	Alternaria alternata	Eukaryota,Fungi,Dikarya,Ascomycota,Pezizomycotina,Dothideomycetes,Pleosporomycetidae,Pleosporales,Pleosporineae,Pleosporaceae,Alternaria,Alternaria alternata group	Alt a 8	F	Miinor	17	162	266	147	52.38	41.18	55.26
Seq5631	oxidoreductase, short chain dehydrogenase/reductase family protein	170587141	213	641	3	1345	170	2.34e-15	AF028	Short-chain dehydrogenase	P0C0Y4	Alternaria alternata	Eukaryota,Fungi,Dikarya,Ascomycota,Pezizomycotina,Dothideomycetes,Pleosporomycetidae,Pleosporales,Pleosporineae,Pleosporaceae,Alternaria,Alternaria alternata group	Alt a 8	F	Miinor	17	162	266	147	52.38	32.79	55.26
Seq56432	oxidoreductase, short chain dehydrogenase/reductase family protein	170587141	223	651	1	1767	170	3.61e-15	AF028	Short-chain dehydrogenase	P0C0Y4	Alternaria alternata	Eukaryota,Fungi,Dikarya,Ascomycota,Pezizomycotina,Dothideomycetes,Pleosporomycetidae,Pleosporales,Pleosporineae,Pleosporaceae,Alternaria,Alternaria alternata group	Alt a 8	F	Miinor	17	162	266	147	52.38	24.96	55.26
Seq4454	oxidoreductase, short chain dehydrogenase/reductase family protein	170587571	168	734	3	2160	138	6.08e-11	AF028	Short-chain dehydrogenase	P0C0Y4	Alternaria alternata	Eukaryota,Fungi,Dikarya,Ascomycota,Pezizomycotina,Dothideomycetes,Pleosporomycetidae,Pleosporales,Pleosporineae,Pleosporaceae,Alternaria,Alternaria alternata group	Alt a 8	F	Miinor	19	203	266	191	46.07	26.53	71.8
Seq41234	Pao retrotransposon peptidase family protein	170596945	387	698	3	1157	137	1.41e-11	AF003	Animal Kunitz serine protease inhihibitor	Q7Z1K3	Anisakis simplex	Eukaryota,Metazoa,Ecdysozoa,Nematoda,Chromadorea,Ascaridida,Ascaridoidea,Anisakidae,Anisakis,Anisakis simplex complex	Ani s 1	A	Major	36	136	194	110	41.82	28.52	56.7
Seq7358	Papain family cysteine protease containing protein	170579333	162	1034	3	1057	288	3.11e-31	AF030	Papain-like cysteine protease	O23791	Ananas comosus	Eukaryota,Viridiplantae,Streptophyta,Embryophyta,Tracheophyta,Spermatophyta,Magnoliophyta,Liliopsida,Poales,Bromeliaceae,Bromelioideae,Ananas	Ana c 2	A	NA	44	321	351	303	44.22	86	86.32
Seq45008	Papain family cysteine protease containing protein	170579333	232	588	1	708	190	1.25e-18	AF030	Papain-like cysteine protease	O23791	Ananas comosus	Eukaryota,Viridiplantae,Streptophyta,Embryophyta,Tracheophyta,Spermatophyta,Magnoliophyta,Liliopsida,Poales,Bromeliaceae,Bromelioideae,Ananas	Ana c 2	A	NA	199	317	351	124	53.23	52.54	35.33
Seq51025	papilin	541040187	427	747	1	775	129	7.42e-11	AF003	Animal Kunitz serine protease inhihibitor	Q7Z1K3	Anisakis simplex	Eukaryota,Metazoa,Ecdysozoa,Nematoda,Chromadorea,Ascaridida,Ascaridoidea,Anisakidae,Anisakis,Anisakis simplex complex	Ani s 1	A	Major	7	123	194	117	39.32	45.29	60.31
Seq269	paramyosin	541048029	822	2273	3	2275	1751	0	AF100	Myosin heavy chain	Q9NJA9	Anisakis simplex	Eukaryota,Metazoa,Ecdysozoa,Nematoda,Chromadorea,Ascaridida,Ascaridoidea,Anisakidae,Anisakis,Anisakis simplex complex	Ani s 2	A	Major	1	480	869	484	82.23	63.82	55.7
Seq47324	paramyosin	541048029	801	2252	3	2252	1751	0	AF100	Myosin heavy chain	Q9NJA9	Anisakis simplex	Eukaryota,Metazoa,Ecdysozoa,Nematoda,Chromadorea,Ascaridida,Ascaridoidea,Anisakidae,Anisakis,Anisakis simplex complex	Ani s 2	A	Major	1	480	869	484	82.23	64.48	55.7
Seq60496	paramyosin	541048029	1381	2115	1	2116	945	9.42e-118	AF100	Myosin heavy chain	Q9NJA9	Anisakis simplex	Eukaryota,Metazoa,Ecdysozoa,Nematoda,Chromadorea,Ascaridida,Ascaridoidea,Anisakidae,Anisakis,Anisakis simplex complex	Ani s 2	A	Major	139	383	869	245	86.12	34.74	28.19
Seq82770	Paramyosin	170573174	1	549	1	721	724	5.23e-92	AF100	Myosin heavy chain	Q9NJA9	Anisakis simplex	Eukaryota,Metazoa,Ecdysozoa,Nematoda,Chromadorea,Ascaridida,Ascaridoidea,Anisakidae,Anisakis,Anisakis simplex complex	Ani s 2	A	Major	298	480	869	183	87.43	76.14	21.06
Seq44574	peptidase inhibitor 16	541043534	145	609	1	1390	191	1.64e-18	AF044	CAP family	Q7Z156	Polybia scutellaris rioplatensis	Eukaryota,Metazoa,Ecdysozoa,Arthropoda,Hexapoda,Insecta,Pterygota,Neoptera,Endopterygota,Hymenoptera,Apocrita,Aculeata,Vespoidea,Vespidae,Polistinae,Epiponini,Polybia	Poly s 5	A	NA	41	204	207	172	47.67	37.12	83.09
Seq45439	peptidyl-prolyl cis-trans isomerase 11	170583483	110	601	2	1307	421	7.63e-52	AF038	Cyclophilin	Q4WWX5	Neosartorya fumigata (strain ATCC MYA-4609 / Af293 / CBS 101355 / FGSC A1100)	Eukaryota,Fungi,Dikarya,Ascomycota,Pezizomycotina,Eurotiomycetes,Eurotiomycetidae,Eurotiales,Aspergillaceae,Aspergillus	Asp f 27	F	Major	6	163	163	164	64.02	37.64	100.61
Seq24719	peptidyl-prolyl cis-trans isomerase 3	541040717	196	495	1	498	277	1.54e-33	AF038	Cyclophilin	Q4WWX5	Neosartorya fumigata (strain ATCC MYA-4609 / Af293 / CBS 101355 / FGSC A1100)	Eukaryota,Fungi,Dikarya,Ascomycota,Pezizomycotina,Eurotiomycetes,Eurotiomycetidae,Eurotiales,Aspergillaceae,Aspergillus	Asp f 27	F	Major	4	96	163	100	65	60.24	61.35
Seq26627	peptidyl-prolyl cis-trans isomerase 3	541040717	390	689	3	692	277	1.1e-32	AF038	Cyclophilin	Q4WWX5	Neosartorya fumigata (strain ATCC MYA-4609 / Af293 / CBS 101355 / FGSC A1100)	Eukaryota,Fungi,Dikarya,Ascomycota,Pezizomycotina,Eurotiomycetes,Eurotiomycetidae,Eurotiales,Aspergillaceae,Aspergillus	Asp f 27	F	Major	4	96	163	100	65	43.35	61.35
Seq26871	peptidyl-prolyl cis-trans isomerase 3	541040717	418	717	1	720	277	1.45e-32	AF038	Cyclophilin	Q4WWX5	Neosartorya fumigata (strain ATCC MYA-4609 / Af293 / CBS 101355 / FGSC A1100)	Eukaryota,Fungi,Dikarya,Ascomycota,Pezizomycotina,Eurotiomycetes,Eurotiomycetidae,Eurotiales,Aspergillaceae,Aspergillus	Asp f 27	F	Major	4	96	163	100	65	41.67	61.35
Seq20437	peptidyl-prolyl cis-trans isomerase 4	541038808	362	730	2	1060	224	7.57e-24	AF038	Cyclophilin	Q4WWX5	Neosartorya fumigata (strain ATCC MYA-4609 / Af293 / CBS 101355 / FGSC A1100)	Eukaryota,Fungi,Dikarya,Ascomycota,Pezizomycotina,Eurotiomycetes,Eurotiomycetidae,Eurotiales,Aspergillaceae,Aspergillus	Asp f 27	F	Major	17	142	163	127	54.33	35.94	77.91
Seq20436	peptidyl-prolyl cis-trans isomerase 4	541038808	934	1302	1	1610	224	2.84e-23	AF038	Cyclophilin	Q4WWX5	Neosartorya fumigata (strain ATCC MYA-4609 / Af293 / CBS 101355 / FGSC A1100)	Eukaryota,Fungi,Dikarya,Ascomycota,Pezizomycotina,Eurotiomycetes,Eurotiomycetidae,Eurotiales,Aspergillaceae,Aspergillus	Asp f 27	F	Major	17	142	163	127	54.33	23.66	77.91
Seq76190	peptidyl-prolyl cis-trans isomerase 4	541038808	903	1271	3	1755	218	2.08e-22	AF038	Cyclophilin	Q4WWX5	Neosartorya fumigata (strain ATCC MYA-4609 / Af293 / CBS 101355 / FGSC A1100)	Eukaryota,Fungi,Dikarya,Ascomycota,Pezizomycotina,Eurotiomycetes,Eurotiomycetidae,Eurotiales,Aspergillaceae,Aspergillus	Asp f 27	F	Major	17	142	163	127	53.54	21.71	77.91
Seq52042	peptidyl-prolyl cis-trans isomerase e	541041396	193	618	1	732	526	5.05e-70	AF038	Cyclophilin	Q4WWX5	Neosartorya fumigata (strain ATCC MYA-4609 / Af293 / CBS 101355 / FGSC A1100)	Eukaryota,Fungi,Dikarya,Ascomycota,Pezizomycotina,Eurotiomycetes,Eurotiomycetidae,Eurotiales,Aspergillaceae,Aspergillus	Asp f 27	F	Major	22	163	163	142	80.99	58.2	87.12
Seq3166	peptidyl-prolyl cis-trans isomerase e	541041396	668	1093	2	1172	520	4.24e-67	AF038	Cyclophilin	Q4WWX5	Neosartorya fumigata (strain ATCC MYA-4609 / Af293 / CBS 101355 / FGSC A1100)	Eukaryota,Fungi,Dikarya,Ascomycota,Pezizomycotina,Eurotiomycetes,Eurotiomycetidae,Eurotiales,Aspergillaceae,Aspergillus	Asp f 27	F	Major	22	163	163	142	80.28	36.35	87.12
Seq29175	peptidyl-prolyl cis-trans isomerase, cyclophilin-type family protein	170585638	152	520	2	1778	200	5.53e-20	AF038	Cyclophilin	Q4WWX5	Neosartorya fumigata (strain ATCC MYA-4609 / Af293 / CBS 101355 / FGSC A1100)	Eukaryota,Fungi,Dikarya,Ascomycota,Pezizomycotina,Eurotiomycetes,Eurotiomycetidae,Eurotiales,Aspergillaceae,Aspergillus	Asp f 27	F	Major	17	142	163	127	54.33	21.43	77.91
Seq26393	peptidylprolyl isomerase domain and wd repeat-containing protein 1	541047572	359	769	2	939	334	3.18e-40	AF038	Cyclophilin	Q4WWX5	Neosartorya fumigata (strain ATCC MYA-4609 / Af293 / CBS 101355 / FGSC A1100)	Eukaryota,Fungi,Dikarya,Ascomycota,Pezizomycotina,Eurotiomycetes,Eurotiomycetidae,Eurotiales,Aspergillaceae,Aspergillus	Asp f 27	F	Major	17	154	163	141	66.67	45.05	86.5
Seq4584	peptidylprolyl isomerase domain and wd repeat-containing protein 1	541047572	989	1399	2	1571	334	1.5e-38	AF038	Cyclophilin	Q4WWX5	Neosartorya fumigata (strain ATCC MYA-4609 / Af293 / CBS 101355 / FGSC A1100)	Eukaryota,Fungi,Dikarya,Ascomycota,Pezizomycotina,Eurotiomycetes,Eurotiomycetidae,Eurotiales,Aspergillaceae,Aspergillus	Asp f 27	F	Major	17	154	163	141	66.67	26.93	86.5
Seq5451	pleiotropic regulator 1	541041745	740	1384	2	1651	168	1.11e-14	AF142	WD-40 repeat	B2ZPG7	Forcipomyia taiwana	Eukaryota,Metazoa,Ecdysozoa,Arthropoda,Hexapoda,Insecta,Pterygota,Neoptera,Endopterygota,Diptera,Nematocera,Chironomoidea,Ceratopogonidae,Forcipomyiinae,Forcipomyia,Lasiohelea	For t 2	P	Major	8	227	325	234	42.74	42.52	72
Seq43951	pleiotropic regulator 1	541041745	783	1427	3	2251	168	1.76e-14	AF142	WD-40 repeat	B2ZPG7	Forcipomyia taiwana	Eukaryota,Metazoa,Ecdysozoa,Arthropoda,Hexapoda,Insecta,Pterygota,Neoptera,Endopterygota,Diptera,Nematocera,Chironomoidea,Ceratopogonidae,Forcipomyiinae,Forcipomyia,Lasiohelea	For t 2	P	Major	8	227	325	234	42.74	31.19	72
Seq43585	PLK/PLK1 protein kinase	312066258	331	924	1	2338	145	1.39e-11	AF017	Protein kinase	Q8L5K9	Kali turgidum	Eukaryota,Viridiplantae,Streptophyta,Embryophyta,Tracheophyta,Spermatophyta,Magnoliophyta,eudicotyledons,Gunneridae,Pentapetalae,Caryophyllales,Chenopodiaceae,Salsoloideae,Salsoleae,Kali	Sal k 2	P	Major	73	275	320	210	44.29	26.95	65.63
Seq50421	PREDICTED: calmodulin-like protein 12-like	524886208	29	472	2	727	236	1.43e-26	AF007	EF hand family	Q1A7B1	Blattella germanica	Eukaryota,Metazoa,Ecdysozoa,Arthropoda,Hexapoda,Insecta,Pterygota,Neoptera,Orthopteroidea,Dictyoptera,Blattodea,Blaberoidea,Ectobiidae,Blattellinae,Blattella	Bla g 6	A	Miinor	7	147	154	152	57.24	62.72	98.7
Seq40427	PREDICTED: casein kinase II subunit beta-like	350416270	348	881	3	1207	741	1.69e-99	Unclassified	Casein kinase II regulatory subunit	P67869	Gallus gallus	Eukaryota,Metazoa,Chordata,Craniata,Vertebrata,Euteleostomi,Archelosauria,Archosauria,Dinosauria,Saurischia,Theropoda,Coelurosauria,Aves,Neognathae,Galloanserae,Galliformes,Phasianidae,Phasianinae,Gallus	Gal d Phosvitin	A	NA	23	200	215	178	84.83	44.24	82.79
Seq77532	PREDICTED: similar to arginine kinase-like protein	91079634	252	1508	3	2060	1005	2.52e-133	AF049	ATP:guanido phosphotransferase	B2ZSY4	Dermatophagoides pteronyssinus	Eukaryota,Metazoa,Ecdysozoa,Arthropoda,Chelicerata,Arachnida,Acari,Acariformes,Sarcoptiformes,Astigmata,Psoroptidia,Analgoidea,Pyroglyphidae,Dermatophagoidinae,Dermatophagoides	Der p 20	A	Miinor	3	354	356	420	63.1	61.17	117.98
Seq2148	probable spectrin beta chain	170582107	850	3399	1	7548	177	2.72e-14	AF100	Myosin heavy chain	Q8MUF6	Blomia tropicalis	Eukaryota,Metazoa,Ecdysozoa,Arthropoda,Chelicerata,Arachnida,Acari,Acariformes,Sarcoptiformes,Astigmata,Glycyphagoidea,Echimyopodidae,Blomia	Blo t 11	A	Major	5	838	875	941	38.04	37.4	107.54
Seq44327	probable spectrin beta chain	170582107	692	3241	2	7105	173	7.51e-14	AF100	Myosin heavy chain	Q8MUF6	Blomia tropicalis	Eukaryota,Metazoa,Ecdysozoa,Arthropoda,Chelicerata,Arachnida,Acari,Acariformes,Sarcoptiformes,Astigmata,Glycyphagoidea,Echimyopodidae,Blomia	Blo t 11	A	Major	5	838	875	928	38.69	39.18	106.06
Seq19402	protease inhibitor	121308880	1	74	3	321	84	4.09e-40	AF027	Cysteine-rich trypsin inhibitor-like domain	A1IKL3	Anisakis simplex	Eukaryota,Metazoa,Ecdysozoa,Nematoda,Chromadorea,Ascaridida,Ascaridoidea,Anisakidae,Anisakis,Anisakis simplex complex	Ani s 6	A	NA	93	314	314	74	89.19	88.1	23.57
Seq19403	protease inhibitor	121308880	1	64	3	275	84	2.52e-32	AF027	Cysteine-rich trypsin inhibitor-like domain	A1IKL3	Anisakis simplex	Eukaryota,Metazoa,Ecdysozoa,Nematoda,Chromadorea,Ascaridida,Ascaridoidea,Anisakidae,Anisakis,Anisakis simplex complex	Ani s 6	A	NA	282	473	475	64	87.5	76.19	13.47
Seq30256	protease inhibitor	121308880	14	74	2	264	84	1.4e-29	AF027	Cysteine-rich trypsin inhibitor-like domain	A1IKL3	Anisakis simplex	Eukaryota,Metazoa,Ecdysozoa,Nematoda,Chromadorea,Ascaridida,Ascaridoidea,Anisakidae,Anisakis,Anisakis simplex complex	Ani s 6	A	NA	2	184	791	61	88.52	72.62	7.71
Seq28982	protease inhibitor	121308880	15	67	2	226	84	4.24e-25	AF027	Cysteine-rich trypsin inhibitor-like domain	A1IKL3	Anisakis simplex	Eukaryota,Metazoa,Ecdysozoa,Nematoda,Chromadorea,Ascaridida,Ascaridoidea,Anisakidae,Anisakis,Anisakis simplex complex	Ani s 6	A	NA	221	379	429	53	86.79	63.1	12.35
Seq28183	protease inhibitor	121308880	16	67	1	220	84	1.48e-24	AF027	Cysteine-rich trypsin inhibitor-like domain	A1IKL3	Anisakis simplex	Eukaryota,Metazoa,Ecdysozoa,Nematoda,Chromadorea,Ascaridida,Ascaridoidea,Anisakidae,Anisakis,Anisakis simplex complex	Ani s 6	A	NA	52	207	361	52	86.54	61.9	14.4
Seq5804	proteasome subunit beta type-2	541039658	93	662	3	845	245	6.61e-27	Unclassified	Proteasome subunit beta type	Q5XML0	Zea mays	Eukaryota,Viridiplantae,Streptophyta,Embryophyta,Tracheophyta,Spermatophyta,Magnoliophyta,Liliopsida,Poales,Poaceae,PACMAD clade,Panicoideae,Andropogonodae,Andropogoneae,Tripsacinae,Zea	Zea m 20S	P	NA	4	189	210	190	55.79	67.46	90.48
Seq42187	proteasome subunit beta type-2	541039658	270	839	3	994	242	4.54e-26	Unclassified	Proteasome subunit beta type	Q5XML0	Zea mays	Eukaryota,Viridiplantae,Streptophyta,Embryophyta,Tracheophyta,Spermatophyta,Magnoliophyta,Liliopsida,Poales,Poaceae,PACMAD clade,Panicoideae,Andropogonodae,Andropogoneae,Tripsacinae,Zea	Zea m 20S	P	NA	4	189	210	190	55.26	57.34	90.48
Seq52484	proteasome subunit beta type-2	541039658	41	580	2	671	217	2.08e-23	Unclassified	Proteasome subunit beta type	Q5XML0	Zea mays	Eukaryota,Viridiplantae,Streptophyta,Embryophyta,Tracheophyta,Spermatophyta,Magnoliophyta,Liliopsida,Poales,Poaceae,PACMAD clade,Panicoideae,Andropogonodae,Andropogoneae,Tripsacinae,Zea	Zea m 20S	P	NA	4	179	210	180	55.56	80.48	85.71
Seq4814	Protein ACP-5	17551652	320	1321	2	1708	297	5.17e-31	AF062	Histidine acid phosphatase	B6E2X9	Apis mellifera	Eukaryota,Metazoa,Ecdysozoa,Arthropoda,Hexapoda,Insecta,Pterygota,Neoptera,Endopterygota,Hymenoptera,Apocrita,Aculeata,Apoidea,Apidae,Apis	Api m 3	A	Miinor	17	355	388	344	45.64	60.42	88.66
Seq43598	Protein ACP-5	17551652	275	1321	2	1827	282	6.16e-29	AF062	Histidine acid phosphatase	B6E2X9	Apis mellifera	Eukaryota,Metazoa,Ecdysozoa,Arthropoda,Hexapoda,Insecta,Pterygota,Neoptera,Endopterygota,Hymenoptera,Apocrita,Aculeata,Apoidea,Apidae,Apis	Api m 3	A	Miinor	4	355	388	359	43.45	58.95	92.53
Seq21348	Protein ACP-5	17551652	57	362	3	596	217	1.26e-22	AF062	Histidine acid phosphatase	B6E2X9	Apis mellifera	Eukaryota,Metazoa,Ecdysozoa,Arthropoda,Hexapoda,Insecta,Pterygota,Neoptera,Endopterygota,Hymenoptera,Apocrita,Aculeata,Apoidea,Apidae,Apis	Api m 3	A	Miinor	26	128	388	103	61.17	51.85	26.55
Seq24419	Protein ACP-5	17551652	217	522	1	756	217	4.74e-22	AF062	Histidine acid phosphatase	B6E2X9	Apis mellifera	Eukaryota,Metazoa,Ecdysozoa,Arthropoda,Hexapoda,Insecta,Pterygota,Neoptera,Endopterygota,Hymenoptera,Apocrita,Aculeata,Apoidea,Apidae,Apis	Api m 3	A	Miinor	26	128	388	103	61.17	40.87	26.55
Seq13478	Protein B0035.13	17538234	539	1144	2	1249	187	3.93e-17	AF037	Lipase	P61872	Rhizopus oryzae	Eukaryota,Fungi,Mucoromycota,Mucoromycotina,Mucorales,Mucorineae,Rhizopodaceae,Rhizopus	Rhi o Lipase	P	NA	187	384	392	203	44.33	48.76	51.79
Seq77411	Protein B0035.13	17538234	840	1445	3	1551	184	1.55e-16	AF037	Lipase	P61872	Rhizopus oryzae	Eukaryota,Fungi,Mucoromycota,Mucoromycotina,Mucorales,Mucorineae,Rhizopodaceae,Rhizopus	Rhi o Lipase	P	NA	187	384	392	203	43.84	39.26	51.79
Seq56516	Protein B0035.13	17538234	433	924	1	1277	159	7.37e-14	AF037	Lipase	O59952	Thermomyces lanuginosus	Eukaryota,Fungi,Dikarya,Ascomycota,Pezizomycotina,Eurotiomycetes,Eurotiomycetidae,Eurotiales,Trichocomaceae,Thermomyces	The l Lipase	P	NA	86	243	291	167	49.1	39.23	57.39
Seq83096	Protein B0035.13	17538234	574	1182	1	1551	159	1.03e-13	AF037	Lipase	O59952	Thermomyces lanuginosus	Eukaryota,Fungi,Dikarya,Ascomycota,Pezizomycotina,Eurotiomycetes,Eurotiomycetidae,Eurotiales,Trichocomaceae,Thermomyces	The l Lipase	P	NA	39	243	291	214	43.93	41.39	73.54
Seq43238	Protein C34C6.4	17532301	110	541	2	1124	220	3.22e-21	AF081	GMC oxidoreductase	Q5GMY3	Malassezia sympodialis	Eukaryota,Fungi,Dikarya,Basidiomycota,Ustilaginomycotina,Malasseziomycetes,Malasseziales,Malasseziaceae,Malassezia	mala s 12	F	Major	476	617	618	144	50.69	38.43	23.3
Seq51329	Protein C34F6.1	17550808	165	503	3	552	125	9.35e-11	AF003	Animal Kunitz serine protease inhihibitor	Q7Z1K3	Anisakis simplex	Eukaryota,Metazoa,Ecdysozoa,Nematoda,Chromadorea,Ascaridida,Ascaridoidea,Anisakidae,Anisakis,Anisakis simplex complex	Ani s 1	A	Major	28	139	194	125	38.4	67.93	64.43
Seq76491	Protein C50B6.7	17558728	169	1458	1	1460	757	9.25e-97	AF033	Alpha-amylase	A1KXI2	Blomia tropicalis	Eukaryota,Metazoa,Ecdysozoa,Arthropoda,Chelicerata,Arachnida,Acari,Acariformes,Sarcoptiformes,Astigmata,Glycyphagoidea,Echimyopodidae,Blomia	Blo t 4	A	Miinor	24	447	506	449	55.9	92.26	88.74
Seq42584	Protein C50B6.7	17558728	374	1573	2	1577	738	1.97e-93	AF033	Alpha-amylase	A1KXI2	Blomia tropicalis	Eukaryota,Metazoa,Ecdysozoa,Arthropoda,Chelicerata,Arachnida,Acari,Acariformes,Sarcoptiformes,Astigmata,Glycyphagoidea,Echimyopodidae,Blomia	Blo t 4	A	Miinor	24	416	506	418	56.7	79.52	82.61
Seq21847	Protein C50B6.7	17558728	59	754	2	778	317	2.13e-35	AF033	Alpha-amylase	A1KXI2	Blomia tropicalis	Eukaryota,Metazoa,Ecdysozoa,Arthropoda,Chelicerata,Arachnida,Acari,Acariformes,Sarcoptiformes,Astigmata,Glycyphagoidea,Echimyopodidae,Blomia	Blo t 4	A	Miinor	213	448	506	247	50.2	95.24	48.81
Seq52161	Protein C50B6.7	17558728	14	448	2	548	172	1.38e-16	AF033	Alpha-amylase	A1KXI2	Blomia tropicalis	Eukaryota,Metazoa,Ecdysozoa,Arthropoda,Chelicerata,Arachnida,Acari,Acariformes,Sarcoptiformes,Astigmata,Glycyphagoidea,Echimyopodidae,Blomia	Blo t 4	A	Miinor	298	448	506	158	48.1	86.5	31.23
Seq41363	Protein C50B6.7	17558728	14	448	2	750	172	6.16e-16	AF033	Alpha-amylase	A1KXI2	Blomia tropicalis	Eukaryota,Metazoa,Ecdysozoa,Arthropoda,Chelicerata,Arachnida,Acari,Acariformes,Sarcoptiformes,Astigmata,Glycyphagoidea,Echimyopodidae,Blomia	Blo t 4	A	Miinor	298	448	506	158	48.1	63.2	31.23
Seq53950	Protein C50B6.7	17558728	189	620	3	622	166	1.56e-15	AF033	Alpha-amylase	A1KXI2	Blomia tropicalis	Eukaryota,Metazoa,Ecdysozoa,Arthropoda,Chelicerata,Arachnida,Acari,Acariformes,Sarcoptiformes,Astigmata,Glycyphagoidea,Echimyopodidae,Blomia	Blo t 4	A	Miinor	298	447	506	157	47.77	75.72	31.03
Seq6576	Protein CAL-1, isoform a	392921169	215	640	2	1233	274	8.9e-31	AF007	EF hand family	Q1M0Y3	Periplaneta americana	Eukaryota,Metazoa,Ecdysozoa,Arthropoda,Hexapoda,Insecta,Pterygota,Neoptera,Orthopteroidea,Dictyoptera,Blattodea,Blattoidea,Blattoidae,Blattidae,Blattinae,Periplaneta	Per a 6	A	Miinor	3	148	151	146	62.33	35.52	96.69
Seq50847	Protein CAL-1, isoform a	392921169	1	372	1	393	231	2.85e-27	AF007	EF hand family	Q1M0Y3	Periplaneta americana	Eukaryota,Metazoa,Ecdysozoa,Arthropoda,Hexapoda,Insecta,Pterygota,Neoptera,Orthopteroidea,Dictyoptera,Blattodea,Blattoidea,Blattoidae,Blattidae,Blattinae,Periplaneta	Per a 6	A	Miinor	13	151	151	139	58.27	106.11	92.05
Seq2043	Protein CAL-4, isoform c	392900501	134	562	2	1024	194	8.28e-20	AF007	EF hand family	Q1M0Y3	Periplaneta americana	Eukaryota,Metazoa,Ecdysozoa,Arthropoda,Hexapoda,Insecta,Pterygota,Neoptera,Orthopteroidea,Dictyoptera,Blattodea,Blattoidea,Blattoidae,Blattidae,Blattinae,Periplaneta	Per a 6	A	Miinor	2	148	151	148	56.08	43.36	98.01
Seq45234	Protein CAL-4, isoform c	392900501	250	678	1	1048	194	8.99e-20	AF007	EF hand family	Q1M0Y3	Periplaneta americana	Eukaryota,Metazoa,Ecdysozoa,Arthropoda,Hexapoda,Insecta,Pterygota,Neoptera,Orthopteroidea,Dictyoptera,Blattodea,Blattoidea,Blattoidae,Blattidae,Blattinae,Periplaneta	Per a 6	A	Miinor	2	148	151	148	56.08	42.37	98.01
Seq44384	Protein CBG00230	309366409	297	1259	3	1260	133	3.57e-10	AF100	Myosin heavy chain	Q8MUF6	Blomia tropicalis	Eukaryota,Metazoa,Ecdysozoa,Arthropoda,Chelicerata,Arachnida,Acari,Acariformes,Sarcoptiformes,Astigmata,Glycyphagoidea,Echimyopodidae,Blomia	Blo t 11	A	Major	245	570	875	337	45.1	80.24	38.51
Seq3809	Protein CBG15346	309358823	656	1723	2	2311	294	2.85e-30	AF062	Histidine acid phosphatase	B6E2X9	Apis mellifera	Eukaryota,Metazoa,Ecdysozoa,Arthropoda,Hexapoda,Insecta,Pterygota,Neoptera,Endopterygota,Hymenoptera,Apocrita,Aculeata,Apoidea,Apidae,Apis	Api m 3	A	Miinor	4	355	388	365	43.84	47.38	94.07
Seq3810	Protein CBG15346	309358823	1358	2425	2	2872	290	1.32e-29	AF062	Histidine acid phosphatase	B6E2X9	Apis mellifera	Eukaryota,Metazoa,Ecdysozoa,Arthropoda,Hexapoda,Insecta,Pterygota,Neoptera,Endopterygota,Hymenoptera,Apocrita,Aculeata,Apoidea,Apidae,Apis	Api m 3	A	Miinor	4	355	388	365	43.84	38.13	94.07
Seq42713	Protein CBG15346	309358823	667	1734	1	2356	284	5.81e-29	AF062	Histidine acid phosphatase	B6E2X9	Apis mellifera	Eukaryota,Metazoa,Ecdysozoa,Arthropoda,Hexapoda,Insecta,Pterygota,Neoptera,Endopterygota,Hymenoptera,Apocrita,Aculeata,Apoidea,Apidae,Apis	Api m 3	A	Miinor	4	355	388	364	42.86	46.35	93.81
Seq22538	Protein CCCP-1, isoform a	17556076	380	1780	2	2787	143	8.27e-11	AF100	Myosin heavy chain	Q8MUF6	Blomia tropicalis	Eukaryota,Metazoa,Ecdysozoa,Arthropoda,Chelicerata,Arachnida,Acari,Acariformes,Sarcoptiformes,Astigmata,Glycyphagoidea,Echimyopodidae,Blomia	Blo t 11	A	Major	18	525	875	525	36.57	56.51	60
Seq22619	Protein CCCP-1, isoform a	17556076	380	1780	2	2818	143	8.41e-11	AF100	Myosin heavy chain	Q8MUF6	Blomia tropicalis	Eukaryota,Metazoa,Ecdysozoa,Arthropoda,Chelicerata,Arachnida,Acari,Acariformes,Sarcoptiformes,Astigmata,Glycyphagoidea,Echimyopodidae,Blomia	Blo t 11	A	Major	18	525	875	525	36.57	55.89	60
Seq41600	Protein DHS-3, isoform a	193203115	358	948	1	2204	175	1.1e-15	AF028	Short-chain dehydrogenase	P0C0Y4	Alternaria alternata	Eukaryota,Fungi,Dikarya,Ascomycota,Pezizomycotina,Dothideomycetes,Pleosporomycetidae,Pleosporales,Pleosporineae,Pleosporaceae,Alternaria,Alternaria alternata group	Alt a 8	F	Miinor	16	214	266	203	48.28	27.63	76.32
Seq79	Protein F15A8.6	32566411	249	1856	3	2062	358	9.83e-38	AF140	Carboxylesterase	B2D0J5	Apis mellifera	Eukaryota,Metazoa,Ecdysozoa,Arthropoda,Hexapoda,Insecta,Pterygota,Neoptera,Endopterygota,Hymenoptera,Apocrita,Aculeata,Apoidea,Apidae,Apis	Api m 8	A	Miinor	27	554	557	564	43.97	82.06	101.26
Seq82917	Protein F15A8.6	32566411	272	1549	2	1757	271	6.73e-27	AF140	Carboxylesterase	B2D0J5	Apis mellifera	Eukaryota,Metazoa,Ecdysozoa,Arthropoda,Hexapoda,Insecta,Pterygota,Neoptera,Endopterygota,Hymenoptera,Apocrita,Aculeata,Apoidea,Apidae,Apis	Api m 8	A	Miinor	136	554	557	453	44.81	77.35	81.33
Seq57469	Protein F15A8.6	32566411	272	769	2	1287	259	5.77e-26	AF140	Carboxylesterase	B2D0J5	Apis mellifera	Eukaryota,Metazoa,Ecdysozoa,Arthropoda,Hexapoda,Insecta,Pterygota,Neoptera,Endopterygota,Hymenoptera,Apocrita,Aculeata,Apoidea,Apidae,Apis	Api m 8	A	Miinor	136	288	557	167	58.08	38.93	29.98
Seq40454	Protein F43C9.2	17567695	79	480	1	791	146	1.92e-13	AF007	EF hand family	Q1A7B1	Blattella germanica	Eukaryota,Metazoa,Ecdysozoa,Arthropoda,Hexapoda,Insecta,Pterygota,Neoptera,Orthopteroidea,Dictyoptera,Blattodea,Blaberoidea,Ectobiidae,Blattellinae,Blattella	Bla g 6	A	Miinor	16	152	154	137	45.99	51.96	88.96
Seq42682	Protein F46H5.3, isoform b	32566409	288	1352	3	1695	1173	2.44e-160	AF049	ATP:guanido phosphotransferase	Q8I9P7	Penaeus monodon	Eukaryota,Metazoa,Ecdysozoa,Arthropoda,Crustacea,Malacostraca,Eumalacostraca,Eucarida,Decapoda,Dendrobranchiata,Penaeoidea,Penaeidae,Penaeus	Pen m 2	A	Major	3	355	356	356	77.81	63.01	100
Seq60914	Protein F46H5.3, isoform b	32566409	296	643	2	1056	377	5.67e-44	AF049	ATP:guanido phosphotransferase	Q95PM9	Plodia interpunctella	Eukaryota,Metazoa,Ecdysozoa,Arthropoda,Hexapoda,Insecta,Pterygota,Neoptera,Endopterygota,Lepidoptera,Glossata,Ditrysia,Pyraloidea,Pyralidae,Phycitinae,Plodia	Plo i 1	A	Miinor	237	353	355	117	81.2	33.24	32.96
Seq51775	protein flightless-1-like protein	541043189	111	860	3	931	136	5.54e-11	AF074	Gelsolin family	Q8MVU3	Dermatophagoides farinae	Eukaryota,Metazoa,Ecdysozoa,Arthropoda,Chelicerata,Arachnida,Acari,Acariformes,Sarcoptiformes,Astigmata,Psoroptidia,Analgoidea,Pyroglyphidae,Dermatophagoidinae,Dermatophagoides	Der f 16	A	Miinor	110	373	480	274	45.26	88.29	57.08
Seq40019	Protein H24K24.3, isoform a	25146526	1	537	1	1227	141	1.9e-11	AF029	Zn-containing dehydrogenase	P43067	Candida albicans	Eukaryota,Fungi,Dikarya,Ascomycota,Saccharomycotina,Saccharomycetes,Saccharomycetales,Debaryomycetaceae,Candida/Lodderomyces clade,Candida	cand a 1	F	Major	5	165	350	182	40.11	44.5	52
Seq76275	Protein H24K24.3, isoform a	25146526	1	300	1	771	139	1.02e-11	AF029	Zn-containing dehydrogenase	P43067	Candida albicans	Eukaryota,Fungi,Dikarya,Ascomycota,Saccharomycotina,Saccharomycetes,Saccharomycetales,Debaryomycetaceae,Candida/Lodderomyces clade,Candida	cand a 1	F	Major	5	107	350	103	49.51	40.08	29.43
Seq40858	Protein HIM-10	17554588	616	1446	1	1966	144	1.1e-11	AF054	Tropomyosin	O18416	Dermatophagoides pteronyssinus	Eukaryota,Metazoa,Ecdysozoa,Arthropoda,Chelicerata,Arachnida,Acari,Acariformes,Sarcoptiformes,Astigmata,Psoroptidia,Analgoidea,Pyroglyphidae,Dermatophagoidinae,Dermatophagoides	Der p 10	A	Miinor	21	277	284	286	43.01	43.64	100.7
Seq43445	protein hook-like protein 1	541039475	665	1882	2	2478	195	4.67e-17	AF100	Myosin heavy chain	Q8MUF6	Blomia tropicalis	Eukaryota,Metazoa,Ecdysozoa,Arthropoda,Chelicerata,Arachnida,Acari,Acariformes,Sarcoptiformes,Astigmata,Glycyphagoidea,Echimyopodidae,Blomia	Blo t 11	A	Major	191	655	875	475	40.63	57.51	54.29
Seq4645	protein hook-like protein 1	541039475	666	1994	3	2658	165	1.91e-13	AF100	Myosin heavy chain	Q8MUF6	Blomia tropicalis	Eukaryota,Metazoa,Ecdysozoa,Arthropoda,Chelicerata,Arachnida,Acari,Acariformes,Sarcoptiformes,Astigmata,Glycyphagoidea,Echimyopodidae,Blomia	Blo t 11	A	Major	191	588	875	461	42.08	52.03	52.69
Seq77295	Protein kinase domain containing protein	170593175	1357	3009	1	5724	186	1.45e-15	AF100	Myosin heavy chain	Q967Z0	Dermatophagoides farinae	Eukaryota,Metazoa,Ecdysozoa,Arthropoda,Chelicerata,Arachnida,Acari,Acariformes,Sarcoptiformes,Astigmata,Psoroptidia,Analgoidea,Pyroglyphidae,Dermatophagoidinae,Dermatophagoides	Der f 11	A	Major	94	633	692	587	39.35	30.77	84.83
Seq19428	Protein kinase domain containing protein	170581185	563	1153	2	2054	233	6.68e-23	AF017	Protein kinase	Q8L5K9	Kali turgidum	Eukaryota,Viridiplantae,Streptophyta,Embryophyta,Tracheophyta,Spermatophyta,Magnoliophyta,eudicotyledons,Gunneridae,Pentapetalae,Caryophyllales,Chenopodiaceae,Salsoloideae,Salsoleae,Kali	Sal k 2	P	Major	79	275	320	204	50	29.8	63.75
Seq78121	Protein kinase domain containing protein	170581185	286	876	1	2668	226	7.84e-22	AF017	Protein kinase	Q8L5K9	Kali turgidum	Eukaryota,Viridiplantae,Streptophyta,Embryophyta,Tracheophyta,Spermatophyta,Magnoliophyta,eudicotyledons,Gunneridae,Pentapetalae,Caryophyllales,Chenopodiaceae,Salsoloideae,Salsoleae,Kali	Sal k 2	P	Major	79	275	320	204	49.02	22.94	63.75
Seq52745	Protein kinase domain containing protein	170581185	1215	1715	3	1717	201	6.85e-19	AF017	Protein kinase	Q8L5K9	Kali turgidum	Eukaryota,Viridiplantae,Streptophyta,Embryophyta,Tracheophyta,Spermatophyta,Magnoliophyta,eudicotyledons,Gunneridae,Pentapetalae,Caryophyllales,Chenopodiaceae,Salsoloideae,Salsoleae,Kali	Sal k 2	P	Major	79	246	320	174	48.85	30.4	54.38
Seq5391	Protein kinase domain containing protein	170571861	389	970	2	2049	184	1.36e-16	AF017	Protein kinase	Q8L5K9	Kali turgidum	Eukaryota,Viridiplantae,Streptophyta,Embryophyta,Tracheophyta,Spermatophyta,Magnoliophyta,eudicotyledons,Gunneridae,Pentapetalae,Caryophyllales,Chenopodiaceae,Salsoloideae,Salsoleae,Kali	Sal k 2	P	Major	78	271	320	201	48.26	29.43	62.81
Seq42335	Protein kinase domain containing protein	170571861	387	968	3	2634	173	4.82e-15	AF017	Protein kinase	Q8L5K9	Kali turgidum	Eukaryota,Viridiplantae,Streptophyta,Embryophyta,Tracheophyta,Spermatophyta,Magnoliophyta,eudicotyledons,Gunneridae,Pentapetalae,Caryophyllales,Chenopodiaceae,Salsoloideae,Salsoleae,Kali	Sal k 2	P	Major	78	271	320	201	47.26	22.89	62.81
Seq5863	Protein kinase domain containing protein	170593539	504	1106	3	2368	140	5.93e-11	AF017	Protein kinase	Q8L5K9	Kali turgidum	Eukaryota,Viridiplantae,Streptophyta,Embryophyta,Tracheophyta,Spermatophyta,Magnoliophyta,eudicotyledons,Gunneridae,Pentapetalae,Caryophyllales,Chenopodiaceae,Salsoloideae,Salsoleae,Kali	Sal k 2	P	Major	79	275	320	210	47.62	26.6	65.63
Seq73598	Protein kinase domain containing protein	170593539	1788	2390	3	2717	140	7.08e-11	AF017	Protein kinase	Q8L5K9	Kali turgidum	Eukaryota,Viridiplantae,Streptophyta,Embryophyta,Tracheophyta,Spermatophyta,Magnoliophyta,eudicotyledons,Gunneridae,Pentapetalae,Caryophyllales,Chenopodiaceae,Salsoloideae,Salsoleae,Kali	Sal k 2	P	Major	79	275	320	210	47.62	23.19	65.63
Seq19068	Protein PKC-1, isoform b	392920992	376	1047	1	1716	143	1.6e-11	AF017	Protein kinase	Q8L5K9	Kali turgidum	Eukaryota,Viridiplantae,Streptophyta,Embryophyta,Tracheophyta,Spermatophyta,Magnoliophyta,eudicotyledons,Gunneridae,Pentapetalae,Caryophyllales,Chenopodiaceae,Salsoloideae,Salsoleae,Kali	Sal k 2	P	Major	79	310	320	243	48.15	42.48	75.94
Seq44197	Protein PKC-1, isoform b	392920992	1277	1948	2	2259	142	3.14e-11	AF017	Protein kinase	Q8L5K9	Kali turgidum	Eukaryota,Viridiplantae,Streptophyta,Embryophyta,Tracheophyta,Spermatophyta,Magnoliophyta,eudicotyledons,Gunneridae,Pentapetalae,Caryophyllales,Chenopodiaceae,Salsoloideae,Salsoleae,Kali	Sal k 2	P	Major	79	310	320	243	47.74	32.27	75.94
Seq42842	Protein R04B5.5	17562876	87	902	3	1453	249	3.79e-25	AF029	Zn-containing dehydrogenase	P43067	Candida albicans	Eukaryota,Fungi,Dikarya,Ascomycota,Saccharomycotina,Saccharomycetes,Saccharomycetales,Debaryomycetaceae,Candida/Lodderomyces clade,Candida	cand a 1	F	Major	28	297	350	276	47.46	56.99	78.86
Seq44675	Protein SVH-1	392899625	1136	1729	2	2370	248	3.06e-24	AF024	Trypsin-like serine protease	Q8MQS8	Apis mellifera	Eukaryota,Metazoa,Ecdysozoa,Arthropoda,Hexapoda,Insecta,Pterygota,Neoptera,Endopterygota,Hymenoptera,Apocrita,Aculeata,Apoidea,Apidae,Apis	Api m 7	A	NA	159	356	405	207	50.24	26.2	51.11
Seq2732	Protein SVH-1	392899625	1549	2247	1	2514	293	4.04e-31	AF024	Trypsin-like serine protease	A1KXI1	Blomia tropicalis	Eukaryota,Metazoa,Ecdysozoa,Arthropoda,Chelicerata,Arachnida,Acari,Acariformes,Sarcoptiformes,Astigmata,Glycyphagoidea,Echimyopodidae,Blomia	Blo t 3	A	Miinor	36	260	266	237	47.68	28.28	89.1
Seq82843	Protein T07H6.1, isoform a	392926240	369	1100	3	1645	360	1.42e-38	AF140	Carboxylesterase	B2D0J5	Apis mellifera	Eukaryota,Metazoa,Ecdysozoa,Arthropoda,Hexapoda,Insecta,Pterygota,Neoptera,Endopterygota,Hymenoptera,Apocrita,Aculeata,Apoidea,Apidae,Apis	Api m 8	A	Miinor	33	264	557	247	53.44	45.05	44.34
Seq27095	Protein T21D12.12	17542478	152	475	2	819	146	4.24e-13	AF003	Animal Kunitz serine protease inhihibitor	Q7Z1K3	Anisakis simplex	Eukaryota,Metazoa,Ecdysozoa,Nematoda,Chromadorea,Ascaridida,Ascaridoidea,Anisakidae,Anisakis,Anisakis simplex complex	Ani s 1	A	Major	33	136	194	114	43.86	41.76	58.76
Seq27794	Protein T21D12.12	17542478	152	475	2	938	146	6.08e-13	AF003	Animal Kunitz serine protease inhihibitor	Q7Z1K3	Anisakis simplex	Eukaryota,Metazoa,Ecdysozoa,Nematoda,Chromadorea,Ascaridida,Ascaridoidea,Anisakidae,Anisakis,Anisakis simplex complex	Ani s 1	A	Major	33	136	194	114	43.86	36.46	58.76
Seq51734	Protein T21D12.12	17542478	8	361	2	403	140	2.26e-13	AF003	Animal Kunitz serine protease inhihibitor	Q7Z1K3	Anisakis simplex	Eukaryota,Metazoa,Ecdysozoa,Nematoda,Chromadorea,Ascaridida,Ascaridoidea,Anisakidae,Anisakis,Anisakis simplex complex	Ani s 1	A	Major	33	136	194	124	41.13	92.31	63.92
Seq44779	Protein TRY-3	71984548	341	1114	2	1310	206	1.85e-19	AF024	Trypsin-like serine protease	Q8MQS8	Apis mellifera	Eukaryota,Metazoa,Ecdysozoa,Arthropoda,Hexapoda,Insecta,Pterygota,Neoptera,Endopterygota,Hymenoptera,Apocrita,Aculeata,Apoidea,Apidae,Apis	Api m 7	A	NA	153	393	405	276	44.57	63.21	68.15
Seq3811	Protein Y71H2AM.13	17556436	179	1591	2	3009	381	3.34e-40	AF140	Carboxylesterase	B2D0J5	Apis mellifera	Eukaryota,Metazoa,Ecdysozoa,Arthropoda,Hexapoda,Insecta,Pterygota,Neoptera,Endopterygota,Hymenoptera,Apocrita,Aculeata,Apoidea,Apidae,Apis	Api m 8	A	Miinor	27	504	557	488	43.24	48.65	87.61
Seq28061	Protein Y71H2AM.13	17556436	180	1592	3	4550	381	6.43e-40	AF140	Carboxylesterase	B2D0J5	Apis mellifera	Eukaryota,Metazoa,Ecdysozoa,Arthropoda,Hexapoda,Insecta,Pterygota,Neoptera,Endopterygota,Hymenoptera,Apocrita,Aculeata,Apoidea,Apidae,Apis	Api m 8	A	Miinor	27	504	557	488	43.24	32.18	87.61
Seq8447	Protein ZK262.3	17566826	2	652	2	991	206	5.85e-20	AF037	Lipase	P61872	Rhizopus oryzae	Eukaryota,Fungi,Mucoromycota,Mucoromycotina,Mucorales,Mucorineae,Rhizopodaceae,Rhizopus	Rhi o Lipase	P	NA	195	385	392	221	45.25	66.9	56.38
Seq56998	putative elongation factor 1-beta 1-delta 2	541045165	348	785	3	889	257	2.44e-28	AF011	Eukaryotic elongation factor 1	Q69BZ7	Penicillium citrinum	Eukaryota,Fungi,Dikarya,Ascomycota,Pezizomycotina,Eurotiomycetes,Eurotiomycetidae,Eurotiales,Aspergillaceae,Penicillium	Pen c 24	F	NA	87	228	228	147	54.42	49.61	64.47
Seq43010	putative elongation factor 1-beta 1-delta 2	541045165	520	957	1	1143	257	1.12e-27	AF011	Eukaryotic elongation factor 1	Q69BZ7	Penicillium citrinum	Eukaryota,Fungi,Dikarya,Ascomycota,Pezizomycotina,Eurotiomycetes,Eurotiomycetidae,Eurotiales,Aspergillaceae,Penicillium	Pen c 24	F	NA	87	228	228	147	54.42	38.58	64.47
Seq4345	putative endochitinase	541048446	1	711	1	796	403	2.93e-47	AF077	Chitinase class III and peritrophin-like	Q9U6R7	Dermatophagoides farinae	Eukaryota,Metazoa,Ecdysozoa,Arthropoda,Chelicerata,Arachnida,Acari,Acariformes,Sarcoptiformes,Astigmata,Psoroptidia,Analgoidea,Pyroglyphidae,Dermatophagoidinae,Dermatophagoides	Der f 15	A	Major	154	403	555	252	52.78	94.97	45.41
Seq44443	putative endochitinase	541048446	56	820	2	1023	264	3.26e-27	AF077	Chitinase class III and peritrophin-like	Q9U6R7	Dermatophagoides farinae	Eukaryota,Metazoa,Ecdysozoa,Arthropoda,Chelicerata,Arachnida,Acari,Acariformes,Sarcoptiformes,Astigmata,Psoroptidia,Analgoidea,Pyroglyphidae,Dermatophagoidinae,Dermatophagoides	Der f 15	A	Major	193	403	555	264	43.56	77.42	47.57
Seq40472	putative endochitinase	541048446	56	820	2	1160	264	7.18e-27	AF077	Chitinase class III and peritrophin-like	Q9U6R7	Dermatophagoides farinae	Eukaryota,Metazoa,Ecdysozoa,Arthropoda,Chelicerata,Arachnida,Acari,Acariformes,Sarcoptiformes,Astigmata,Psoroptidia,Analgoidea,Pyroglyphidae,Dermatophagoidinae,Dermatophagoides	Der f 15	A	Major	193	403	555	264	43.56	68.28	47.57
Seq1406	putative endochitinase	541048446	4	525	1	865	279	9.54e-30	AF077	Chitinase class III and peritrophin-like	Q4JK69	Dermatophagoides pteronyssinus	Eukaryota,Metazoa,Ecdysozoa,Arthropoda,Chelicerata,Arachnida,Acari,Acariformes,Sarcoptiformes,Astigmata,Psoroptidia,Analgoidea,Pyroglyphidae,Dermatophagoidinae,Dermatophagoides	Der p 15	A	Major	223	403	532	183	50.82	63.47	34.4
Seq6134	putative endochitinase	541048446	26	448	2	746	220	3.03e-22	AF077	Chitinase class III and peritrophin-like	Q4JK69	Dermatophagoides pteronyssinus	Eukaryota,Metazoa,Ecdysozoa,Arthropoda,Chelicerata,Arachnida,Acari,Acariformes,Sarcoptiformes,Astigmata,Psoroptidia,Analgoidea,Pyroglyphidae,Dermatophagoidinae,Dermatophagoides	Der p 15	A	Major	264	403	532	142	51.41	57.1	26.69
Seq1752	putative l-xylulose reductase	541040570	122	844	2	1015	142	5.8e-12	AF028	Short-chain dehydrogenase	P0C0Y5	Davidiella tassiana	Eukaryota,Fungi,Dikarya,Ascomycota,Pezizomycotina,Dothideomycetes,Dothideomycetidae,Capnodiales,Cladosporiaceae,Cladosporium	Cla h 8	F	Major	16	265	267	255	42.75	75.37	95.51
Seq45514	putative malate	541048501	1444	2418	1	2466	918	7.06e-119	AF014	Lactate/malate dehydrogenase	P17783	Citrullus lanatus	Eukaryota,Viridiplantae,Streptophyta,Embryophyta,Tracheophyta,Spermatophyta,Magnoliophyta,eudicotyledons,Gunneridae,Pentapetalae,rosids,fabids,Cucurbitales,Cucurbitaceae,Benincaseae,Citrullus	Cit la MDH	P	Major	16	343	347	328	72.87	39.9	94.52
Seq59559	putative malate	541048501	1454	2428	2	2476	918	7.6e-119	AF014	Lactate/malate dehydrogenase	P17783	Citrullus lanatus	Eukaryota,Viridiplantae,Streptophyta,Embryophyta,Tracheophyta,Spermatophyta,Magnoliophyta,eudicotyledons,Gunneridae,Pentapetalae,rosids,fabids,Cucurbitales,Cucurbitaceae,Benincaseae,Citrullus	Cit la MDH	P	Major	16	343	347	328	72.87	39.74	94.52
Seq77124	putative malate	541048501	24	920	3	1363	880	8.29e-118	AF014	Lactate/malate dehydrogenase	P17783	Citrullus lanatus	Eukaryota,Viridiplantae,Streptophyta,Embryophyta,Tracheophyta,Spermatophyta,Magnoliophyta,eudicotyledons,Gunneridae,Pentapetalae,rosids,fabids,Cucurbitales,Cucurbitaceae,Benincaseae,Citrullus	Cit la MDH	P	Major	45	343	347	299	73.24	65.81	86.17
Seq42116	putative methylmalonate-semialdehyde dehydrogenase	541044509	337	1629	1	1747	442	5.58e-50	AF040	Aldehyde dehydrogenase	P40108	Davidiella tassiana	Eukaryota,Fungi,Dikarya,Ascomycota,Pezizomycotina,Dothideomycetes,Dothideomycetidae,Capnodiales,Cladosporiaceae,Cladosporium	Cla h 10	F	Miinor	20	449	496	435	50.11	74.7	87.7
Seq16335	putative methylmalonate-semialdehyde dehydrogenase	541044509	335	1477	2	1774	377	5.78e-41	AF040	Aldehyde dehydrogenase	P40108	Davidiella tassiana	Eukaryota,Fungi,Dikarya,Ascomycota,Pezizomycotina,Dothideomycetes,Dothideomycetidae,Capnodiales,Cladosporiaceae,Cladosporium	Cla h 10	F	Miinor	20	399	496	386	50.78	65.28	77.82
Seq77037	putative methylmalonate-semialdehyde dehydrogenase	541044509	496	1551	1	1725	337	1.14e-35	AF040	Aldehyde dehydrogenase	P40108	Davidiella tassiana	Eukaryota,Fungi,Dikarya,Ascomycota,Pezizomycotina,Dothideomycetes,Dothideomycetidae,Capnodiales,Cladosporiaceae,Cladosporium	Cla h 10	F	Miinor	20	374	496	357	50.42	62.09	71.98
Seq57751	putative methylmalonate-semialdehyde dehydrogenase	541044509	31	456	1	1101	153	6.92e-13	AF040	Aldehyde dehydrogenase	P40108	Davidiella tassiana	Eukaryota,Fungi,Dikarya,Ascomycota,Pezizomycotina,Dothideomycetes,Dothideomycetidae,Capnodiales,Cladosporiaceae,Cladosporium	Cla h 10	F	Miinor	312	449	496	142	48.59	38.69	28.63
Seq3972	putative na(+) h(+) antiporter nhx-9	541047640	44	1498	-1	4042	567	5.88e-63	AF100	Myosin heavy chain	Q967Z0	Dermatophagoides farinae	Eukaryota,Metazoa,Ecdysozoa,Arthropoda,Chelicerata,Arachnida,Acari,Acariformes,Sarcoptiformes,Astigmata,Psoroptidia,Analgoidea,Pyroglyphidae,Dermatophagoidinae,Dermatophagoides	Der f 11	A	Major	87	572	692	486	51.44	36.07	70.23
Seq17342	putative oxidoreductase yhdf	541040213	111	872	3	908	194	4.73e-19	AF028	Short-chain dehydrogenase	P0C0Y5	Davidiella tassiana	Eukaryota,Fungi,Dikarya,Ascomycota,Pezizomycotina,Dothideomycetes,Dothideomycetidae,Capnodiales,Cladosporiaceae,Cladosporium	Cla h 8	F	Major	21	265	267	261	46.36	86.23	97.75
Seq51003	putative phosphoglycerate kinase	541044080	3	971	3	973	941	4.97e-128	Unclassified	Phosphoglycerate kinase	P46273	Candida albicans (strain SC5314 / ATCC MYA-2876)	Eukaryota,Fungi,Dikarya,Ascomycota,Saccharomycotina,Saccharomycetes,Saccharomycetales,Debaryomycetaceae,Candida/Lodderomyces clade,Candida	Cand a PGK	F	NA	49	371	417	323	70.9	99.59	77.46
Seq1343	putative phosphoglycerate kinase	541044080	3	986	3	2311	655	8.56e-80	Unclassified	Phosphoglycerate kinase	P46273	Candida albicans (strain SC5314 / ATCC MYA-2876)	Eukaryota,Fungi,Dikarya,Ascomycota,Saccharomycotina,Saccharomycetes,Saccharomycetales,Debaryomycetaceae,Candida/Lodderomyces clade,Candida	Cand a PGK	F	NA	98	361	417	328	56.1	42.58	78.66
Seq16595	putative phosphoglycerate kinase	541044080	99	710	3	732	620	7.21e-81	Unclassified	Phosphoglycerate kinase	P46273	Candida albicans (strain SC5314 / ATCC MYA-2876)	Eukaryota,Fungi,Dikarya,Ascomycota,Saccharomycotina,Saccharomycetes,Saccharomycetales,Debaryomycetaceae,Candida/Lodderomyces clade,Candida	Cand a PGK	F	NA	92	295	417	204	73.53	83.61	48.92
Seq54156	putative phosphoglycerate kinase	541044080	12	602	3	802	577	4.63e-74	Unclassified	Phosphoglycerate kinase	P46273	Candida albicans (strain SC5314 / ATCC MYA-2876)	Eukaryota,Fungi,Dikarya,Ascomycota,Saccharomycotina,Saccharomycetes,Saccharomycetales,Debaryomycetaceae,Candida/Lodderomyces clade,Candida	Cand a PGK	F	NA	113	309	417	197	72.59	73.69	47.24
Seq52855	putative phosphoglycerate kinase	541044080	95	442	2	443	311	1.48e-36	Unclassified	Phosphoglycerate kinase	P46273	Candida albicans (strain SC5314 / ATCC MYA-2876)	Eukaryota,Fungi,Dikarya,Ascomycota,Saccharomycotina,Saccharomycetes,Saccharomycetales,Debaryomycetaceae,Candida/Lodderomyces clade,Candida	Cand a PGK	F	NA	1	117	417	117	70.09	79.23	28.06
Seq76719	putative serpin-like protein ma 3388	541038854	471	1313	3	1610	306	2.39e-32	AF018	Serpin serine protease inhibitor	P01012	Gallus gallus	Eukaryota,Metazoa,Chordata,Craniata,Vertebrata,Euteleostomi,Archelosauria,Archosauria,Dinosauria,Saurischia,Theropoda,Coelurosauria,Aves,Neognathae,Galloanserae,Galliformes,Phasianidae,Phasianinae,Gallus	Gal d 2	A	Major	98	382	386	289	51.21	53.85	74.87
Seq8865	putative serpin-like protein ma 3388	541038854	105	806	3	935	299	6.42e-33	AF018	Serpin serine protease inhibitor	P01012	Gallus gallus	Eukaryota,Metazoa,Chordata,Craniata,Vertebrata,Euteleostomi,Archelosauria,Archosauria,Dinosauria,Saurischia,Theropoda,Coelurosauria,Aves,Neognathae,Galloanserae,Galliformes,Phasianidae,Phasianinae,Gallus	Gal d 2	A	Major	146	382	386	241	53.94	77.33	62.44
Seq14364	putative serpin-like protein ma 3388	541038854	119	412	2	412	146	1.09e-13	AF018	Serpin serine protease inhibitor	P01012	Gallus gallus	Eukaryota,Metazoa,Chordata,Craniata,Vertebrata,Euteleostomi,Archelosauria,Archosauria,Dinosauria,Saurischia,Theropoda,Coelurosauria,Aves,Neognathae,Galloanserae,Galliformes,Phasianidae,Phasianinae,Gallus	Gal d 2	A	Major	225	325	386	101	55.45	73.54	26.17
Seq51011	putative serpin-like protein ma 3388	541038854	5	298	2	299	126	1.66e-11	AF018	Serpin serine protease inhibitor	P01012	Gallus gallus	Eukaryota,Metazoa,Chordata,Craniata,Vertebrata,Euteleostomi,Archelosauria,Archosauria,Dinosauria,Saurischia,Theropoda,Coelurosauria,Aves,Neognathae,Galloanserae,Galliformes,Phasianidae,Phasianinae,Gallus	Gal d 2	A	Major	206	307	386	102	52.94	102.34	26.42
Seq14357	putative serpin-like protein ma 3388	541038854	119	457	2	457	126	7.93e-11	AF018	Serpin serine protease inhibitor	P01012	Gallus gallus	Eukaryota,Metazoa,Chordata,Craniata,Vertebrata,Euteleostomi,Archelosauria,Archosauria,Dinosauria,Saurischia,Theropoda,Coelurosauria,Aves,Neognathae,Galloanserae,Galliformes,Phasianidae,Phasianinae,Gallus	Gal d 2	A	Major	225	325	386	114	49.12	74.84	29.53
Seq43830	putative trans-2-enoyl- reductase	541045241	146	763	2	812	132	9.5e-11	AF029	Zn-containing dehydrogenase	P43067	Candida albicans	Eukaryota,Fungi,Dikarya,Ascomycota,Saccharomycotina,Saccharomycetes,Saccharomycetales,Debaryomycetaceae,Candida/Lodderomyces clade,Candida	cand a 1	F	Major	8	230	350	233	40.34	86.08	66.57
Seq83151	rad50 family protein	170594123	111	2408	3	3757	221	7.23e-20	AF100	Myosin heavy chain	Q6Y2F9	Dermatophagoides pteronyssinus	Eukaryota,Metazoa,Ecdysozoa,Arthropoda,Chelicerata,Arachnida,Acari,Acariformes,Sarcoptiformes,Astigmata,Psoroptidia,Analgoidea,Pyroglyphidae,Dermatophagoidinae,Dermatophagoides	Der p 11	A	Miinor	30	782	875	810	42.1	64.68	92.57
Seq4105	Raf kinase	170589507	1802	2539	2	3268	181	6.12e-16	AF017	Protein kinase	Q8L5K9	Kali turgidum	Eukaryota,Viridiplantae,Streptophyta,Embryophyta,Tracheophyta,Spermatophyta,Magnoliophyta,eudicotyledons,Gunneridae,Pentapetalae,Caryophyllales,Chenopodiaceae,Salsoloideae,Salsoleae,Kali	Sal k 2	P	Major	32	275	320	259	46.33	23.78	80.94
Seq42965	Raf kinase	170589507	872	1609	2	2405	179	7.39e-16	AF017	Protein kinase	Q8L5K9	Kali turgidum	Eukaryota,Viridiplantae,Streptophyta,Embryophyta,Tracheophyta,Spermatophyta,Magnoliophyta,eudicotyledons,Gunneridae,Pentapetalae,Caryophyllales,Chenopodiaceae,Salsoloideae,Salsoleae,Kali	Sal k 2	P	Major	32	275	320	259	45.95	32.31	80.94
Seq78668	RAL-1 protein	2597972	646	1197	1	1353	333	1.47e-35	AF055	Calreticulin family	Q2TL59	Penicillium chrysogenum	Eukaryota,Fungi,Dikarya,Ascomycota,Pezizomycotina,Eurotiomycetes,Eurotiomycetidae,Eurotiales,Aspergillaceae,Penicillium,Penicillium chrysogenum complex	Pen ch 31	A	NA	41	239	557	202	55.45	44.79	36.27
Seq4209	rb1-inducible coiled-coil protein 1	541041185	1980	2975	3	3214	138	3.52e-10	AF100	Myosin heavy chain	Q967Z0	Dermatophagoides farinae	Eukaryota,Metazoa,Ecdysozoa,Arthropoda,Chelicerata,Arachnida,Acari,Acariformes,Sarcoptiformes,Astigmata,Psoroptidia,Analgoidea,Pyroglyphidae,Dermatophagoidinae,Dermatophagoides	Der f 11	A	Major	192	553	692	368	43.21	34.35	53.18
Seq445	RING finger protein 20	393911058	152	2539	2	5925	212	1.52e-18	AF100	Myosin heavy chain	Q9NJA9	Anisakis simplex	Eukaryota,Metazoa,Ecdysozoa,Nematoda,Chromadorea,Ascaridida,Ascaridoidea,Anisakidae,Anisakis,Anisakis simplex complex	Ani s 2	A	Major	28	806	869	844	40.17	42.73	97.12
Seq76322	RING finger protein 20	393911058	1104	3491	3	3884	209	1.99e-18	AF100	Myosin heavy chain	Q9NJA9	Anisakis simplex	Eukaryota,Metazoa,Ecdysozoa,Nematoda,Chromadorea,Ascaridida,Ascaridoidea,Anisakidae,Anisakis,Anisakis simplex complex	Ani s 2	A	Major	28	806	869	841	39.48	64.96	96.78
Seq80613	RING finger protein 20	393911058	389	2776	2	5588	200	3.69e-17	AF100	Myosin heavy chain	Q9NJA9	Anisakis simplex	Eukaryota,Metazoa,Ecdysozoa,Nematoda,Chromadorea,Ascaridida,Ascaridoidea,Anisakidae,Anisakis,Anisakis simplex complex	Ani s 2	A	Major	28	806	869	841	39.12	45.15	96.78
Seq42916	RL3_TOXCA RecName: Full=60S ribosomal protein L3	1350745	342	782	3	1427	471	5.39e-56	AF058	Ribosomal protein L3	Q8NKF4	Neosartorya fumigata (strain ATCC MYA-4609 / Af293 / CBS 101355 / FGSC A1100)	Eukaryota,Fungi,Dikarya,Ascomycota,Pezizomycotina,Eurotiomycetes,Eurotiomycetidae,Eurotiales,Aspergillaceae,Aspergillus	Asp f 23	F	Miinor	250	392	392	147	74.83	30.9	37.5
Seq44357	SART-1 family protein	170576499	240	1394	3	3088	499	5.59e-54	AF116	SART-1 family	O43290	Homo sapiens	Eukaryota,Metazoa,Chordata,Craniata,Vertebrata,Euteleostomi,Mammalia,Eutheria,Euarchontoglires,Primates,Haplorrhini,Catarrhini,Hominidae,Homo	Hom s 1	A	NA	117	480	800	389	52.19	37.79	48.63
Seq6123	SCP-like extracellular protein	170593887	382	720	1	1409	136	4e-11	AF044	CAP family	Q68KJ8	Polistes dominula	Eukaryota,Metazoa,Ecdysozoa,Arthropoda,Hexapoda,Insecta,Pterygota,Neoptera,Endopterygota,Hymenoptera,Apocrita,Aculeata,Vespoidea,Vespidae,Polistinae,Polistini,Polistes	Pol d 5	A	NA	100	217	227	120	48.33	25.55	52.86
Seq45089	SCP-like extracellular protein	170593887	383	721	2	1431	136	4.09e-11	AF044	CAP family	Q68KJ8	Polistes dominula	Eukaryota,Metazoa,Ecdysozoa,Arthropoda,Hexapoda,Insecta,Pterygota,Neoptera,Endopterygota,Hymenoptera,Apocrita,Aculeata,Vespoidea,Vespidae,Polistinae,Polistini,Polistes	Pol d 5	A	NA	100	217	227	120	48.33	25.16	52.86
Seq2004	serine protease inhibitor	335347302	62	760	2	784	227	2.42e-23	AF018	Serpin serine protease inhibitor	P01012	Gallus gallus	Eukaryota,Metazoa,Chordata,Craniata,Vertebrata,Euteleostomi,Archelosauria,Archosauria,Dinosauria,Saurischia,Theropoda,Coelurosauria,Aves,Neognathae,Galloanserae,Galliformes,Phasianidae,Phasianinae,Gallus	Gal d 2	A	Major	146	381	386	240	46.67	91.84	62.18
Seq1211	serine threonine-protein kinase chk-2	541045873	668	1327	2	2942	180	7.19e-16	AF017	Protein kinase	Q8L5K9	Kali turgidum	Eukaryota,Viridiplantae,Streptophyta,Embryophyta,Tracheophyta,Spermatophyta,Magnoliophyta,eudicotyledons,Gunneridae,Pentapetalae,Caryophyllales,Chenopodiaceae,Salsoloideae,Salsoleae,Kali	Sal k 2	P	Major	72	280	320	232	44.4	23.66	72.5
Seq39409	serine threonine-protein kinase chk-2	541045873	812	1471	2	3022	180	7.44e-16	AF017	Protein kinase	Q8L5K9	Kali turgidum	Eukaryota,Viridiplantae,Streptophyta,Embryophyta,Tracheophyta,Spermatophyta,Magnoliophyta,eudicotyledons,Gunneridae,Pentapetalae,Caryophyllales,Chenopodiaceae,Salsoloideae,Salsoleae,Kali	Sal k 2	P	Major	72	280	320	232	44.4	23.03	72.5
Seq12291	serine threonine-protein kinase chk-2	541045873	69	746	3	805	158	3.44e-14	AF017	Protein kinase	Q8L5K9	Kali turgidum	Eukaryota,Viridiplantae,Streptophyta,Embryophyta,Tracheophyta,Spermatophyta,Magnoliophyta,eudicotyledons,Gunneridae,Pentapetalae,Caryophyllales,Chenopodiaceae,Salsoloideae,Salsoleae,Kali	Sal k 2	P	Major	67	280	320	238	42.02	88.7	74.38
Seq5351	serine threonine-protein kinase mrck alpha	541047867	1850	3391	2	5792	174	4.5e-14	AF100	Myosin heavy chain	Q9NJA9	Anisakis simplex	Eukaryota,Metazoa,Ecdysozoa,Nematoda,Chromadorea,Ascaridida,Ascaridoidea,Anisakidae,Anisakis,Anisakis simplex complex	Ani s 2	A	Major	172	708	869	560	41.25	29.01	64.44
Seq80757	serine threonine-protein kinase mrck alpha	541047867	11	1213	2	6093	157	4.81e-12	AF100	Myosin heavy chain	Q9NJA9	Anisakis simplex	Eukaryota,Metazoa,Ecdysozoa,Nematoda,Chromadorea,Ascaridida,Ascaridoidea,Anisakidae,Anisakis,Anisakis simplex complex	Ani s 2	A	Major	123	536	869	435	42.53	21.42	50.06
Seq42804	serine threonine-protein kinase pak 3	541045396	279	869	3	1479	143	1.27e-11	AF017	Protein kinase	Q8L5K9	Kali turgidum	Eukaryota,Viridiplantae,Streptophyta,Embryophyta,Tracheophyta,Spermatophyta,Magnoliophyta,eudicotyledons,Gunneridae,Pentapetalae,Caryophyllales,Chenopodiaceae,Salsoloideae,Salsoleae,Kali	Sal k 2	P	Major	70	275	320	211	41.23	42.8	65.94
Seq75808	serine threonine-protein kinase pak 3	541045396	493	939	1	965	131	1.82e-10	AF017	Protein kinase	Q8L5K9	Kali turgidum	Eukaryota,Viridiplantae,Streptophyta,Embryophyta,Tracheophyta,Spermatophyta,Magnoliophyta,eudicotyledons,Gunneridae,Pentapetalae,Caryophyllales,Chenopodiaceae,Salsoloideae,Salsoleae,Kali	Sal k 2	P	Major	116	275	320	163	43.56	50.67	50.94
Seq366	serine threonine-protein kinase pelle	541043085	1432	2085	1	2631	303	6.72e-32	AF017	Protein kinase	Q8L5K9	Kali turgidum	Eukaryota,Viridiplantae,Streptophyta,Embryophyta,Tracheophyta,Spermatophyta,Magnoliophyta,eudicotyledons,Gunneridae,Pentapetalae,Caryophyllales,Chenopodiaceae,Salsoloideae,Salsoleae,Kali	Sal k 2	P	Major	64	271	320	218	51.38	24.86	68.13
Seq64871	serine threonine-protein kinase pelle	541043085	413	745	2	757	204	1.59e-20	AF017	Protein kinase	Q8L5K9	Kali turgidum	Eukaryota,Viridiplantae,Streptophyta,Embryophyta,Tracheophyta,Spermatophyta,Magnoliophyta,eudicotyledons,Gunneridae,Pentapetalae,Caryophyllales,Chenopodiaceae,Salsoloideae,Salsoleae,Kali	Sal k 2	P	Major	110	218	320	111	56.76	43.99	34.69
Seq1993	serine threonine-protein kinase sik2	541042152	228	818	3	2953	159	3.28e-13	AF017	Protein kinase	Q8L5K9	Kali turgidum	Eukaryota,Viridiplantae,Streptophyta,Embryophyta,Tracheophyta,Spermatophyta,Magnoliophyta,eudicotyledons,Gunneridae,Pentapetalae,Caryophyllales,Chenopodiaceae,Salsoloideae,Salsoleae,Kali	Sal k 2	P	Major	68	270	320	214	43.46	21.74	66.88
Seq4626	serine threonine-protein kinase tousled-like 1	541042033	1791	2543	3	3303	191	3.29e-17	AF017	Protein kinase	Q8L5K9	Kali turgidum	Eukaryota,Viridiplantae,Streptophyta,Embryophyta,Tracheophyta,Spermatophyta,Magnoliophyta,eudicotyledons,Gunneridae,Pentapetalae,Caryophyllales,Chenopodiaceae,Salsoloideae,Salsoleae,Kali	Sal k 2	P	Major	80	318	320	259	46.33	23.52	80.94
Seq56469	serine threonine-protein kinase tousled-like 1	541042033	433	1056	1	1433	185	5.62e-17	AF017	Protein kinase	Q8L5K9	Kali turgidum	Eukaryota,Viridiplantae,Streptophyta,Embryophyta,Tracheophyta,Spermatophyta,Magnoliophyta,eudicotyledons,Gunneridae,Pentapetalae,Caryophyllales,Chenopodiaceae,Salsoloideae,Salsoleae,Kali	Sal k 2	P	Major	80	273	320	214	48.6	44.8	66.88
Seq59802	serine threonine-protein kinase tousled-like 1	541042033	167	790	2	2074	185	1.03e-16	AF017	Protein kinase	Q8L5K9	Kali turgidum	Eukaryota,Viridiplantae,Streptophyta,Embryophyta,Tracheophyta,Spermatophyta,Magnoliophyta,eudicotyledons,Gunneridae,Pentapetalae,Caryophyllales,Chenopodiaceae,Salsoloideae,Salsoleae,Kali	Sal k 2	P	Major	80	273	320	214	48.6	30.95	66.88
Seq52326	serine threonine-protein kinase tousled-like 1	541042033	1707	2330	3	2707	185	1.49e-16	AF017	Protein kinase	Q8L5K9	Kali turgidum	Eukaryota,Viridiplantae,Streptophyta,Embryophyta,Tracheophyta,Spermatophyta,Magnoliophyta,eudicotyledons,Gunneridae,Pentapetalae,Caryophyllales,Chenopodiaceae,Salsoloideae,Salsoleae,Kali	Sal k 2	P	Major	80	273	320	214	48.6	23.72	66.88
Seq43110	Serine/threonine-protein kinase F42G10.2	170576305	286	876	1	1761	174	2.04e-15	AF017	Protein kinase	Q8L5K9	Kali turgidum	Eukaryota,Viridiplantae,Streptophyta,Embryophyta,Tracheophyta,Spermatophyta,Magnoliophyta,eudicotyledons,Gunneridae,Pentapetalae,Caryophyllales,Chenopodiaceae,Salsoloideae,Salsoleae,Kali	Sal k 2	P	Major	78	275	320	207	51.69	35.26	64.69
Seq58612	Serine/threonine-protein kinase F42G10.2	170576305	737	1141	2	1761	141	2.95e-11	AF017	Protein kinase	Q8L5K9	Kali turgidum	Eukaryota,Viridiplantae,Streptophyta,Embryophyta,Tracheophyta,Spermatophyta,Magnoliophyta,eudicotyledons,Gunneridae,Pentapetalae,Caryophyllales,Chenopodiaceae,Salsoloideae,Salsoleae,Kali	Sal k 2	P	Major	135	275	320	145	51.03	24.7	45.31
Seq77077	Serine/threonine-protein kinase Nek7	170586105	118	723	1	1258	170	3.6e-15	AF017	Protein kinase	Q8L5K9	Kali turgidum	Eukaryota,Viridiplantae,Streptophyta,Embryophyta,Tracheophyta,Spermatophyta,Magnoliophyta,eudicotyledons,Gunneridae,Pentapetalae,Caryophyllales,Chenopodiaceae,Salsoloideae,Salsoleae,Kali	Sal k 2	P	Major	73	275	320	212	48.58	50.56	66.25
Seq6030	serpin b6	541043469	267	1166	3	1532	385	2.06e-43	AF018	Serpin serine protease inhibitor	P01012	Gallus gallus	Eukaryota,Metazoa,Chordata,Craniata,Vertebrata,Euteleostomi,Archelosauria,Archosauria,Dinosauria,Saurischia,Theropoda,Coelurosauria,Aves,Neognathae,Galloanserae,Galliformes,Phasianidae,Phasianinae,Gallus	Gal d 2	A	Major	81	381	386	308	50.32	60.31	79.79
Seq59306	serpin b6	541043469	667	1374	1	1739	331	1.48e-35	AF018	Serpin serine protease inhibitor	P01012	Gallus gallus	Eukaryota,Metazoa,Chordata,Craniata,Vertebrata,Euteleostomi,Archelosauria,Archosauria,Dinosauria,Saurischia,Theropoda,Coelurosauria,Aves,Neognathae,Galloanserae,Galliformes,Phasianidae,Phasianinae,Gallus	Gal d 2	A	Major	146	381	386	243	51.03	41.92	62.95
Seq27211	serpin b6	541043469	584	976	2	976	212	7.55e-22	AF018	Serpin serine protease inhibitor	P01012	Gallus gallus	Eukaryota,Metazoa,Chordata,Craniata,Vertebrata,Euteleostomi,Archelosauria,Archosauria,Dinosauria,Saurischia,Theropoda,Coelurosauria,Aves,Neognathae,Galloanserae,Galliformes,Phasianidae,Phasianinae,Gallus	Gal d 2	A	Major	81	212	386	132	55.3	40.57	34.2
Seq44496	serpin b6	541043468	204	1253	3	1535	200	1.41e-18	AF018	Serpin serine protease inhibitor	P01012	Gallus gallus	Eukaryota,Metazoa,Chordata,Craniata,Vertebrata,Euteleostomi,Archelosauria,Archosauria,Dinosauria,Saurischia,Theropoda,Coelurosauria,Aves,Neognathae,Galloanserae,Galliformes,Phasianidae,Phasianinae,Gallus	Gal d 2	A	Major	32	381	386	367	43.32	71.73	95.08
Seq2107	similar to nonmuscle myosin essential light chain encoded by GenBank Accession Number U25057, partial	1841960	369	788	3	1748	158	1.85e-14	AF007	EF hand family	Q1A7B1	Blattella germanica	Eukaryota,Metazoa,Ecdysozoa,Arthropoda,Hexapoda,Insecta,Pterygota,Neoptera,Orthopteroidea,Dictyoptera,Blattodea,Blaberoidea,Ectobiidae,Blattellinae,Blattella	Bla g 6	A	Miinor	11	153	154	144	50.69	24.71	93.51
Seq55886	similar to nonmuscle myosin essential light chain encoded by GenBank Accession Number U25057, partial	1841960	77	424	2	628	129	2.25e-11	AF007	EF hand family	Q1A7B1	Blattella germanica	Eukaryota,Metazoa,Ecdysozoa,Arthropoda,Hexapoda,Insecta,Pterygota,Neoptera,Orthopteroidea,Dictyoptera,Blattodea,Blaberoidea,Ectobiidae,Blattellinae,Blattella	Bla g 6	A	Miinor	11	128	154	119	50.42	56.85	77.27
Seq51542	SMC family, C-terminal domain containing protein	170577573	584	2524	2	4004	171	5.64e-14	AF100	Myosin heavy chain	Q967Z0	Dermatophagoides farinae	Eukaryota,Metazoa,Ecdysozoa,Arthropoda,Chelicerata,Arachnida,Acari,Acariformes,Sarcoptiformes,Astigmata,Psoroptidia,Analgoidea,Pyroglyphidae,Dermatophagoidinae,Dermatophagoides	Der f 11	A	Major	10	689	692	710	40.42	53.2	102.6
Seq77670	sorbitol dehydrogenase	541041193	138	470	3	703	148	4.84e-13	AF029	Zn-containing dehydrogenase	P43067	Candida albicans	Eukaryota,Fungi,Dikarya,Ascomycota,Saccharomycotina,Saccharomycetes,Saccharomycetales,Debaryomycetaceae,Candida/Lodderomyces clade,Candida	cand a 1	F	Major	28	136	350	112	47.32	47.8	32
Seq65290	spectrin alpha chain	541043049	641	2956	2	5106	147	5.92e-11	AF100	Myosin heavy chain	Q6Y2F9	Dermatophagoides pteronyssinus	Eukaryota,Metazoa,Ecdysozoa,Arthropoda,Chelicerata,Arachnida,Acari,Acariformes,Sarcoptiformes,Astigmata,Psoroptidia,Analgoidea,Pyroglyphidae,Dermatophagoidinae,Dermatophagoides	Der p 11	A	Miinor	63	816	875	823	37.42	48.35	94.06
Seq3666	spindle- and centromere-associated protein	541043637	1237	3846	1	5680	355	1.46e-35	AF100	Myosin heavy chain	Q9NJA9	Anisakis simplex	Eukaryota,Metazoa,Ecdysozoa,Nematoda,Chromadorea,Ascaridida,Ascaridoidea,Anisakidae,Anisakis,Anisakis simplex complex	Ani s 2	A	Major	75	869	869	905	38.78	47.8	104.14
Seq42587	spindle- and centromere-associated protein	541043637	1714	3969	1	5903	326	4.53e-32	AF100	Myosin heavy chain	Q9NJA9	Anisakis simplex	Eukaryota,Metazoa,Ecdysozoa,Nematoda,Chromadorea,Ascaridida,Ascaridoidea,Anisakidae,Anisakis,Anisakis simplex complex	Ani s 2	A	Major	75	772	869	781	40.08	39.69	89.87
Seq39616	spindle- and centromere-associated protein	541039540	1880	4231	2	6191	292	5.4e-28	AF100	Myosin heavy chain	Q9NJA9	Anisakis simplex	Eukaryota,Metazoa,Ecdysozoa,Nematoda,Chromadorea,Ascaridida,Ascaridoidea,Anisakidae,Anisakis,Anisakis simplex complex	Ani s 2	A	Major	38	836	869	842	39.07	40.8	96.89
Seq77481	spindle- and centromere-associated protein	541041167	1879	4353	1	7181	283	7.65e-27	AF100	Myosin heavy chain	Q9NJA9	Anisakis simplex	Eukaryota,Metazoa,Ecdysozoa,Nematoda,Chromadorea,Ascaridida,Ascaridoidea,Anisakidae,Anisakis,Anisakis simplex complex	Ani s 2	A	Major	34	851	869	871	38	36.39	100.23
Seq453	spindle- and centromere-associated protein	541039540	826	2991	1	5374	279	1.57e-26	AF100	Myosin heavy chain	Q9NJA9	Anisakis simplex	Eukaryota,Metazoa,Ecdysozoa,Nematoda,Chromadorea,Ascaridida,Ascaridoidea,Anisakidae,Anisakis,Anisakis simplex complex	Ani s 2	A	Major	36	729	869	747	40.7	41.7	85.96
Seq5241	spindle- and centromere-associated protein	541043637	529	2904	1	2920	272	4.08e-26	AF100	Myosin heavy chain	Q9NJA9	Anisakis simplex	Eukaryota,Metazoa,Ecdysozoa,Nematoda,Chromadorea,Ascaridida,Ascaridoidea,Anisakidae,Anisakis,Anisakis simplex complex	Ani s 2	A	Major	51	812	869	822	40.63	84.45	94.59
Seq75661	spindle- and centromere-associated protein	541043637	573	2765	3	2774	263	4.4e-25	AF100	Myosin heavy chain	Q9NJA9	Anisakis simplex	Eukaryota,Metazoa,Ecdysozoa,Nematoda,Chromadorea,Ascaridida,Ascaridoidea,Anisakidae,Anisakis,Anisakis simplex complex	Ani s 2	A	Major	20	725	869	754	38.59	81.54	86.77
Seq19709	spindle- and centromere-associated protein	541043637	896	1945	2	1978	222	1.77e-20	AF100	Myosin heavy chain	Q9NJA9	Anisakis simplex	Eukaryota,Metazoa,Ecdysozoa,Nematoda,Chromadorea,Ascaridida,Ascaridoidea,Anisakidae,Anisakis,Anisakis simplex complex	Ani s 2	A	Major	144	527	869	388	45.36	58.85	44.65
Seq19710	spindle- and centromere-associated protein	541043637	902	1951	2	1984	222	1.78e-20	AF100	Myosin heavy chain	Q9NJA9	Anisakis simplex	Eukaryota,Metazoa,Ecdysozoa,Nematoda,Chromadorea,Ascaridida,Ascaridoidea,Anisakidae,Anisakis,Anisakis simplex complex	Ani s 2	A	Major	144	527	869	388	45.36	58.67	44.65
Seq54202	spindle- and centromere-associated protein	541043645	4	1218	1	1824	209	5.38e-19	AF100	Myosin heavy chain	Q9NJA9	Anisakis simplex	Eukaryota,Metazoa,Ecdysozoa,Nematoda,Chromadorea,Ascaridida,Ascaridoidea,Anisakidae,Anisakis,Anisakis simplex complex	Ani s 2	A	Major	142	571	869	447	43.18	73.52	51.44
Seq53052	spindle- and centromere-associated protein	541043645	4	1146	1	1796	198	1.1e-17	AF100	Myosin heavy chain	Q9NJA9	Anisakis simplex	Eukaryota,Metazoa,Ecdysozoa,Nematoda,Chromadorea,Ascaridida,Ascaridoidea,Anisakidae,Anisakis,Anisakis simplex complex	Ani s 2	A	Major	142	532	869	415	43.61	69.32	47.76
Seq53813	spindle- and centromere-associated protein	541043645	4	1146	1	1900	198	1.24e-17	AF100	Myosin heavy chain	Q9NJA9	Anisakis simplex	Eukaryota,Metazoa,Ecdysozoa,Nematoda,Chromadorea,Ascaridida,Ascaridoidea,Anisakidae,Anisakis,Anisakis simplex complex	Ani s 2	A	Major	142	532	869	415	43.61	65.53	47.76
Seq75671	spindle- and centromere-associated protein	541043637	936	2480	3	2830	179	4.56e-15	AF100	Myosin heavy chain	Q9NJA9	Anisakis simplex	Eukaryota,Metazoa,Ecdysozoa,Nematoda,Chromadorea,Ascaridida,Ascaridoidea,Anisakidae,Anisakis,Anisakis simplex complex	Ani s 2	A	Major	181	657	869	533	41.28	56.5	61.33
Seq42915	spindle- and centromere-associated protein	541039540	957	2786	3	2787	163	3.52e-13	AF100	Myosin heavy chain	Q9NJA9	Anisakis simplex	Eukaryota,Metazoa,Ecdysozoa,Nematoda,Chromadorea,Ascaridida,Ascaridoidea,Anisakidae,Anisakis,Anisakis simplex complex	Ani s 2	A	Major	162	770	869	666	38.14	71.69	76.64
Seq21754	spindle- and centromere-associated protein	541043637	197	1564	2	1783	161	3e-13	AF100	Myosin heavy chain	Q9NJA9	Anisakis simplex	Eukaryota,Metazoa,Ecdysozoa,Nematoda,Chromadorea,Ascaridida,Ascaridoidea,Anisakidae,Anisakis,Anisakis simplex complex	Ani s 2	A	Major	367	776	869	463	40.6	77.9	53.28
Seq41962	spindle- and centromere-associated protein	541043645	27	2438	3	2909	263	4.85e-25	AF100	Myosin heavy chain	Q8MUF6	Blomia tropicalis	Eukaryota,Metazoa,Ecdysozoa,Arthropoda,Chelicerata,Arachnida,Acari,Acariformes,Sarcoptiformes,Astigmata,Glycyphagoidea,Echimyopodidae,Blomia	Blo t 11	A	Major	46	843	875	851	39.48	87.76	97.26
Seq4032	spindle- and centromere-associated protein	541043637	592	2682	1	2734	260	9.85e-25	AF100	Myosin heavy chain	Q8MUF6	Blomia tropicalis	Eukaryota,Metazoa,Ecdysozoa,Arthropoda,Chelicerata,Arachnida,Acari,Acariformes,Sarcoptiformes,Astigmata,Glycyphagoidea,Echimyopodidae,Blomia	Blo t 11	A	Major	54	735	875	746	42.09	81.86	85.26
Seq1132	spindle- and centromere-associated protein	541039540	50	2023	2	2263	257	1.5e-24	AF100	Myosin heavy chain	Q8MUF6	Blomia tropicalis	Eukaryota,Metazoa,Ecdysozoa,Arthropoda,Chelicerata,Arachnida,Acari,Acariformes,Sarcoptiformes,Astigmata,Glycyphagoidea,Echimyopodidae,Blomia	Blo t 11	A	Major	110	843	875	742	40.84	98.37	84.8
Seq55722	spindle- and centromere-associated protein	541043645	38	934	2	1626	156	8.99e-13	AF100	Myosin heavy chain	Q967Z0	Dermatophagoides farinae	Eukaryota,Metazoa,Ecdysozoa,Arthropoda,Chelicerata,Arachnida,Acari,Acariformes,Sarcoptiformes,Astigmata,Psoroptidia,Analgoidea,Pyroglyphidae,Dermatophagoidinae,Dermatophagoides	Der f 11	A	Major	197	465	692	302	44.04	55.72	43.64
Seq43494	spindle- and centromere-associated protein	541039540	15	1997	3	3115	289	4.31e-28	AF100	Myosin heavy chain	Q6Y2F9	Dermatophagoides pteronyssinus	Eukaryota,Metazoa,Ecdysozoa,Arthropoda,Chelicerata,Arachnida,Acari,Acariformes,Sarcoptiformes,Astigmata,Psoroptidia,Analgoidea,Pyroglyphidae,Dermatophagoidinae,Dermatophagoides	Der p 11	A	Miinor	100	874	875	781	41.74	75.22	89.26
Seq5232	spindle- and centromere-associated protein	541043645	22	2163	1	2239	266	1.21e-25	AF100	Myosin heavy chain	Q6Y2F9	Dermatophagoides pteronyssinus	Eukaryota,Metazoa,Ecdysozoa,Arthropoda,Chelicerata,Arachnida,Acari,Acariformes,Sarcoptiformes,Astigmata,Psoroptidia,Analgoidea,Pyroglyphidae,Dermatophagoidinae,Dermatophagoides	Der p 11	A	Miinor	100	736	875	740	41.49	99.15	84.57
Seq40864	spindle- and centromere-associated protein	541039540	2	2176	2	2275	255	2.65e-24	AF100	Myosin heavy chain	Q6Y2F9	Dermatophagoides pteronyssinus	Eukaryota,Metazoa,Ecdysozoa,Arthropoda,Chelicerata,Arachnida,Acari,Acariformes,Sarcoptiformes,Astigmata,Psoroptidia,Analgoidea,Pyroglyphidae,Dermatophagoidinae,Dermatophagoides	Der p 11	A	Miinor	36	723	875	769	39.14	101.41	87.89
Seq37966	spindle- and centromere-associated protein	541039760	13	1872	1	1918	221	2.18e-20	AF100	Myosin heavy chain	Q6Y2F9	Dermatophagoides pteronyssinus	Eukaryota,Metazoa,Ecdysozoa,Arthropoda,Chelicerata,Arachnida,Acari,Acariformes,Sarcoptiformes,Astigmata,Psoroptidia,Analgoidea,Pyroglyphidae,Dermatophagoidinae,Dermatophagoides	Der p 11	A	Miinor	72	698	875	656	39.48	102.61	74.97
Seq3894	spindle- and centromere-associated protein	541039540	262	1779	1	1804	192	5.87e-17	AF100	Myosin heavy chain	Q6Y2F9	Dermatophagoides pteronyssinus	Eukaryota,Metazoa,Ecdysozoa,Arthropoda,Chelicerata,Arachnida,Acari,Acariformes,Sarcoptiformes,Astigmata,Psoroptidia,Analgoidea,Pyroglyphidae,Dermatophagoidinae,Dermatophagoides	Der p 11	A	Miinor	56	534	875	545	40.55	90.63	62.29
Seq3001	spindle- and centromere-associated protein	541039760	73	963	1	2320	158	2.27e-13	AF054	Tropomyosin	Q9GZ71	Haliotis diversicolor	Eukaryota,Metazoa,Lophotrochozoa,Mollusca,Gastropoda,Vetigastropoda,Haliotoidea,Haliotidae,Haliotis	Hal d 1	A	NA	26	284	284	297	41.08	38.41	104.58
Seq15965	spindle- and centromere-associated protein	541043645	103	666	1	816	137	1.69e-11	AF054	Tropomyosin	B5AF35	Mizuhopecten yessoensis	Eukaryota,Metazoa,Lophotrochozoa,Mollusca,Bivalvia,Pteriomorphia,Pectinoida,Pectinoidea,Pectinidae,Mizuhopecten	Pat y 1	A	Major	4	188	284	188	44.15	69.12	66.2
Seq9459	SR00034, partial	385843123	22	954	1	1761	598	2.39e-70	AF042	Heat shock protein Hsp90	P40292	Neosartorya fumigata (strain ATCC MYA-4609 / Af293 / CBS 101355 / FGSC A1100)	Eukaryota,Fungi,Dikarya,Ascomycota,Pezizomycotina,Eurotiomycetes,Eurotiomycetidae,Eurotiales,Aspergillaceae,Aspergillus	Asp f 12	F	NA	371	677	706	314	62.1	53.49	44.48
Seq43131	STE/STE20/PAKA protein kinase	393905341	1834	2577	1	2906	163	1.01e-13	AF017	Protein kinase	Q8L5K9	Kali turgidum	Eukaryota,Viridiplantae,Streptophyta,Embryophyta,Tracheophyta,Spermatophyta,Magnoliophyta,eudicotyledons,Gunneridae,Pentapetalae,Caryophyllales,Chenopodiaceae,Salsoloideae,Salsoleae,Kali	Sal k 2	P	Major	47	309	320	270	43.33	27.87	84.38
Seq56762	STE/STE20/PAKA protein kinase	393905341	1959	2702	3	3541	163	1.29e-13	AF017	Protein kinase	Q8L5K9	Kali turgidum	Eukaryota,Viridiplantae,Streptophyta,Embryophyta,Tracheophyta,Spermatophyta,Magnoliophyta,eudicotyledons,Gunneridae,Pentapetalae,Caryophyllales,Chenopodiaceae,Salsoloideae,Salsoleae,Kali	Sal k 2	P	Major	47	309	320	270	43.33	22.87	84.38
Seq4266	STE/STE20/PAKA protein kinase	393905341	2594	3337	2	3666	163	1.34e-13	AF017	Protein kinase	Q8L5K9	Kali turgidum	Eukaryota,Viridiplantae,Streptophyta,Embryophyta,Tracheophyta,Spermatophyta,Magnoliophyta,eudicotyledons,Gunneridae,Pentapetalae,Caryophyllales,Chenopodiaceae,Salsoloideae,Salsoleae,Kali	Sal k 2	P	Major	47	309	320	270	43.33	22.09	84.38
Seq28328	STE/STE20/SLK protein kinase	312078643	251	874	2	2636	154	1.21e-12	AF017	Protein kinase	Q8L5K9	Kali turgidum	Eukaryota,Viridiplantae,Streptophyta,Embryophyta,Tracheophyta,Spermatophyta,Magnoliophyta,eudicotyledons,Gunneridae,Pentapetalae,Caryophyllales,Chenopodiaceae,Salsoloideae,Salsoleae,Kali	Sal k 2	P	Major	65	275	320	224	46.43	25.49	70
Seq3026	STE/STE20/TAO protein kinase	312071351	171	866	3	3350	152	2.91e-12	AF017	Protein kinase	Q8L5K9	Kali turgidum	Eukaryota,Viridiplantae,Streptophyta,Embryophyta,Tracheophyta,Spermatophyta,Magnoliophyta,eudicotyledons,Gunneridae,Pentapetalae,Caryophyllales,Chenopodiaceae,Salsoloideae,Salsoleae,Kali	Sal k 2	P	Major	50	284	320	252	44.44	22.57	78.75
Seq16535	STE/STE7/MEK7 protein kinase	312073768	203	889	2	970	157	8.73e-14	AF017	Protein kinase	Q8L5K9	Kali turgidum	Eukaryota,Viridiplantae,Streptophyta,Embryophyta,Tracheophyta,Spermatophyta,Magnoliophyta,eudicotyledons,Gunneridae,Pentapetalae,Caryophyllales,Chenopodiaceae,Salsoloideae,Salsoleae,Kali	Sal k 2	P	Major	36	275	320	255	47.45	78.87	79.69
Seq16536	STE/STE7/MEK7 protein kinase	312073768	33	719	3	1068	157	1.13e-13	AF017	Protein kinase	Q8L5K9	Kali turgidum	Eukaryota,Viridiplantae,Streptophyta,Embryophyta,Tracheophyta,Spermatophyta,Magnoliophyta,eudicotyledons,Gunneridae,Pentapetalae,Caryophyllales,Chenopodiaceae,Salsoloideae,Salsoleae,Kali	Sal k 2	P	Major	36	275	320	255	47.45	71.63	79.69
Seq16534	STE/STE7/MEK7 protein kinase	312073768	844	1530	1	1613	157	2.52e-13	AF017	Protein kinase	Q8L5K9	Kali turgidum	Eukaryota,Viridiplantae,Streptophyta,Embryophyta,Tracheophyta,Spermatophyta,Magnoliophyta,eudicotyledons,Gunneridae,Pentapetalae,Caryophyllales,Chenopodiaceae,Salsoloideae,Salsoleae,Kali	Sal k 2	P	Major	36	275	320	255	47.45	47.43	79.69
Seq3147	striatin-3	541041765	1932	2666	3	3328	141	7.05e-11	AF142	WD-40 repeat	B2ZPG7	Forcipomyia taiwana	Eukaryota,Metazoa,Ecdysozoa,Arthropoda,Hexapoda,Insecta,Pterygota,Neoptera,Endopterygota,Diptera,Nematocera,Chironomoidea,Ceratopogonidae,Forcipomyiinae,Forcipomyia,Lasiohelea	For t 2	P	Major	7	244	325	254	42.13	22.9	78.15
Seq78088	succinate-semialdehyde	541045483	462	1436	3	2301	550	6.31e-64	AF040	Aldehyde dehydrogenase	P40108	Davidiella tassiana	Eukaryota,Fungi,Dikarya,Ascomycota,Pezizomycotina,Dothideomycetes,Dothideomycetidae,Capnodiales,Cladosporiaceae,Cladosporium	Cla h 10	F	Miinor	163	486	496	328	56.4	42.76	66.13
Seq60073	succinate-semialdehyde	541045483	392	811	2	1471	191	2.38e-18	AF040	Aldehyde dehydrogenase	P40108	Davidiella tassiana	Eukaryota,Fungi,Dikarya,Ascomycota,Pezizomycotina,Dothideomycetes,Dothideomycetidae,Capnodiales,Cladosporiaceae,Cladosporium	Cla h 10	F	Miinor	107	282	496	181	48.62	36.91	36.49
Seq45472	succinate-semialdehyde	541045483	226	642	1	1302	185	1.16e-16	AF040	Aldehyde dehydrogenase	P40108	Davidiella tassiana	Eukaryota,Fungi,Dikarya,Ascomycota,Pezizomycotina,Dothideomycetes,Dothideomycetidae,Capnodiales,Cladosporiaceae,Cladosporium	Cla h 10	F	Miinor	108	282	496	180	48.33	41.47	36.29
Seq77797	superoxide dismutase	541042186	374	949	2	1474	547	2.29e-69	AF020	Fe/Mn superoxide dismutase	Q9STB5	Hevea brasiliensis	Eukaryota,Viridiplantae,Streptophyta,Embryophyta,Tracheophyta,Spermatophyta,Magnoliophyta,eudicotyledons,Gunneridae,Pentapetalae,rosids,fabids,Malpighiales,Euphorbiaceae,Crotonoideae,Micrandreae,Hevea	Hev b 10	P	Miinor	4	200	205	197	68.53	40.09	96.1
Seq41603	superoxide dismutase	541042186	331	894	1	1649	530	2.94e-66	AF020	Fe/Mn superoxide dismutase	Q9STB5	Hevea brasiliensis	Eukaryota,Viridiplantae,Streptophyta,Embryophyta,Tracheophyta,Spermatophyta,Magnoliophyta,eudicotyledons,Gunneridae,Pentapetalae,rosids,fabids,Malpighiales,Euphorbiaceae,Crotonoideae,Micrandreae,Hevea	Hev b 10	P	Miinor	4	196	205	193	67.88	35.11	94.15
Seq2923	SXP/RAL-2 family protein	121308878	1	152	1	303	152	3.92e-53	AF137	SXP/RAL-2 family	A1IKL2	Anisakis simplex	Eukaryota,Metazoa,Ecdysozoa,Nematoda,Chromadorea,Ascaridida,Ascaridoidea,Anisakidae,Anisakis,Anisakis simplex complex	Ani s 5	A	Minor	94	550	783	69	89.86	45.39	8.81
Seq26668	SXP/RAL-2 family protein	121308878	1	139	3	311	152	2.26e-46	AF137	SXP/RAL-2 family	A1IKL2	Anisakis simplex	Eukaryota,Metazoa,Ecdysozoa,Nematoda,Chromadorea,Ascaridida,Ascaridoidea,Anisakidae,Anisakis,Anisakis simplex complex	Ani s 5	A	Minor	21	227	671	69	91.3	45.39	10.28
Seq55870	SXP/RAL-2 family protein 2 isoform 1	155676636	229	630	1	771	547	3.4e-73	AF137	SXP/RAL-2 family	A7M6Q6	Anisakis simplex	Eukaryota,Metazoa,Ecdysozoa,Nematoda,Chromadorea,Ascaridida,Ascaridoidea,Anisakidae,Anisakis,Anisakis simplex complex	Ani s 8	A	Miinor	17	150	150	134	84.33	52.14	89.33
Seq78729	SXP/RAL-2 family protein 2 isoform 1	155676636	311	712	2	1177	544	7.29e-71	AF137	SXP/RAL-2 family	A7M6Q6	Anisakis simplex	Eukaryota,Metazoa,Ecdysozoa,Nematoda,Chromadorea,Ascaridida,Ascaridoidea,Anisakidae,Anisakis,Anisakis simplex complex	Ani s 8	A	Miinor	17	150	150	134	83.58	34.15	89.33
Seq19774	SXP/RAL-2 family protein 2 isoform 1	155676636	371	742	2	760	497	1.12e-65	AF137	SXP/RAL-2 family	A7M6Q6	Anisakis simplex	Eukaryota,Metazoa,Ecdysozoa,Nematoda,Chromadorea,Ascaridida,Ascaridoidea,Anisakidae,Anisakis,Anisakis simplex complex	Ani s 8	A	Miinor	17	140	150	124	83.06	48.95	82.67
Seq4624	SXP/RAL-2 family protein 2 isoform 1	155676636	519	842	3	1202	406	3.77e-50	AF137	SXP/RAL-2 family	A7M6Q6	Anisakis simplex	Eukaryota,Metazoa,Ecdysozoa,Nematoda,Chromadorea,Ascaridida,Ascaridoidea,Anisakidae,Anisakis,Anisakis simplex complex	Ani s 8	A	Miinor	17	124	150	108	78.7	26.96	72
Seq55775	T37317 probable Ca2+/calmodulin-dependent protein kinase kinase (EC 2.7.1.-) - Caenorhabditis elegans	7446362	452	949	2	1787	148	4.01e-12	AF017	Protein kinase	Q8L5K9	Kali turgidum	Eukaryota,Viridiplantae,Streptophyta,Embryophyta,Tracheophyta,Spermatophyta,Magnoliophyta,eudicotyledons,Gunneridae,Pentapetalae,Caryophyllales,Chenopodiaceae,Salsoloideae,Salsoleae,Kali	Sal k 2	P	Major	110	280	320	179	45.81	30.05	55.94
Seq42040	TBB_ONCGI RecName: Full=Tubulin beta chain; AltName: Full=Beta-tubulin	1174605	201	1511	3	2159	892	1.07e-114	AF025	Tubulin/FtsZ family	Q8WQ47	Lepidoglyphus destructor	Eukaryota,Metazoa,Ecdysozoa,Arthropoda,Chelicerata,Arachnida,Acari,Acariformes,Sarcoptiformes,Astigmata,Glycyphagoidea,Glycyphagidae,Lepidoglyphus	Lep d alpha Tubulin	A	Miinor	1	448	450	448	57.81	62.25	99.56
Seq41861	thioredoxin-like protein 1	541041587	143	445	2	1175	194	4.24e-20	AF023	Thioredoxin	Q1RQJ1	Neosartorya fumigata	Eukaryota,Fungi,Dikarya,Ascomycota,Pezizomycotina,Eurotiomycetes,Eurotiomycetidae,Eurotiales,Aspergillaceae,Aspergillus	Asp f 28	F	Miinor	9	107	108	102	60.78	26.04	94.44
Seq53490	TK/EPH protein kinase	312081557	186	791	3	1447	195	2.96e-18	AF017	Protein kinase	Q8L5K9	Kali turgidum	Eukaryota,Viridiplantae,Streptophyta,Embryophyta,Tracheophyta,Spermatophyta,Magnoliophyta,eudicotyledons,Gunneridae,Pentapetalae,Caryophyllales,Chenopodiaceae,Salsoloideae,Salsoleae,Kali	Sal k 2	P	Major	79	269	320	209	48.33	43.33	65.31
Seq5019	TK/FAK protein kinase	312068643	246	1031	3	2601	152	2.12e-12	AF017	Protein kinase	Q8L5K9	Kali turgidum	Eukaryota,Viridiplantae,Streptophyta,Embryophyta,Tracheophyta,Spermatophyta,Magnoliophyta,eudicotyledons,Gunneridae,Pentapetalae,Caryophyllales,Chenopodiaceae,Salsoloideae,Salsoleae,Kali	Sal k 2	P	Major	9	281	320	282	42.91	32.53	88.13
Seq21821	TK/FAK protein kinase	312068643	560	1345	2	2373	146	1.06e-11	AF017	Protein kinase	Q8L5K9	Kali turgidum	Eukaryota,Viridiplantae,Streptophyta,Embryophyta,Tracheophyta,Spermatophyta,Magnoliophyta,eudicotyledons,Gunneridae,Pentapetalae,Caryophyllales,Chenopodiaceae,Salsoloideae,Salsoleae,Kali	Sal k 2	P	Major	9	281	320	282	41.13	35.65	88.13
Seq52501	TK/FAK protein kinase	312068643	1156	1881	1	2441	144	1.96e-11	AF017	Protein kinase	Q8L5K9	Kali turgidum	Eukaryota,Viridiplantae,Streptophyta,Embryophyta,Tracheophyta,Spermatophyta,Magnoliophyta,eudicotyledons,Gunneridae,Pentapetalae,Caryophyllales,Chenopodiaceae,Salsoloideae,Salsoleae,Kali	Sal k 2	P	Major	41	281	320	252	42.46	30.97	78.75
Seq42889	TK/SRC protein kinase	402591401	661	1437	1	2002	216	1.02e-20	AF017	Protein kinase	Q8L5K9	Kali turgidum	Eukaryota,Viridiplantae,Streptophyta,Embryophyta,Tracheophyta,Spermatophyta,Magnoliophyta,eudicotyledons,Gunneridae,Pentapetalae,Caryophyllales,Chenopodiaceae,Salsoloideae,Salsoleae,Kali	Sal k 2	P	Major	24	287	320	274	46.72	41.06	85.63
Seq77558	TK/SRC protein kinase	402591401	1133	1909	2	2385	216	1.32e-20	AF017	Protein kinase	Q8L5K9	Kali turgidum	Eukaryota,Viridiplantae,Streptophyta,Embryophyta,Tracheophyta,Spermatophyta,Magnoliophyta,eudicotyledons,Gunneridae,Pentapetalae,Caryophyllales,Chenopodiaceae,Salsoloideae,Salsoleae,Kali	Sal k 2	P	Major	24	287	320	274	46.72	34.47	85.63
Seq55535	TK/SRC protein kinase	402591401	275	979	2	1544	212	2.14e-20	AF017	Protein kinase	Q8L5K9	Kali turgidum	Eukaryota,Viridiplantae,Streptophyta,Embryophyta,Tracheophyta,Spermatophyta,Magnoliophyta,eudicotyledons,Gunneridae,Pentapetalae,Caryophyllales,Chenopodiaceae,Salsoloideae,Salsoleae,Kali	Sal k 2	P	Major	48	287	320	250	48	48.58	78.13
Seq9118	TKL/LISK/TESK protein kinase	312089532	159	923	3	1576	162	5.66e-14	AF017	Protein kinase	Q8L5K9	Kali turgidum	Eukaryota,Viridiplantae,Streptophyta,Embryophyta,Tracheophyta,Spermatophyta,Magnoliophyta,eudicotyledons,Gunneridae,Pentapetalae,Caryophyllales,Chenopodiaceae,Salsoloideae,Salsoleae,Kali	Sal k 2	P	Major	71	318	320	274	41.61	52.16	85.63
Seq39660	TKL/LISK/TESK protein kinase	312089532	159	923	3	1957	162	7.89e-14	AF017	Protein kinase	Q8L5K9	Kali turgidum	Eukaryota,Viridiplantae,Streptophyta,Embryophyta,Tracheophyta,Spermatophyta,Magnoliophyta,eudicotyledons,Gunneridae,Pentapetalae,Caryophyllales,Chenopodiaceae,Salsoloideae,Salsoleae,Kali	Sal k 2	P	Major	71	318	320	274	41.61	42	85.63
Seq27610	TKL/LISK/TESK protein kinase	312089532	523	1287	1	2399	162	1.05e-13	AF017	Protein kinase	Q8L5K9	Kali turgidum	Eukaryota,Viridiplantae,Streptophyta,Embryophyta,Tracheophyta,Spermatophyta,Magnoliophyta,eudicotyledons,Gunneridae,Pentapetalae,Caryophyllales,Chenopodiaceae,Salsoloideae,Salsoleae,Kali	Sal k 2	P	Major	71	318	320	274	41.61	34.26	85.63
Seq23946	TPA: TPA_exp: beta-tubulin	325303334	5	520	2	760	357	1.8e-41	AF025	Tubulin/FtsZ family	Q8WQ47	Lepidoglyphus destructor	Eukaryota,Metazoa,Ecdysozoa,Arthropoda,Chelicerata,Arachnida,Acari,Acariformes,Sarcoptiformes,Astigmata,Glycyphagoidea,Glycyphagidae,Lepidoglyphus	Lep d alpha Tubulin	A	Miinor	59	230	450	172	56.4	67.89	38.22
Seq19655	Translationally controlled tumor protein	170585943	72	386	3	752	141	1.13e-12	AF136	Translationally controlled tumour protein	P13693	Homo sapiens	Eukaryota,Metazoa,Chordata,Craniata,Vertebrata,Euteleostomi,Mammalia,Eutheria,Euarchontoglires,Primates,Haplorrhini,Catarrhini,Hominidae,Homo	Hom s TCTP	A	NA	1	106	172	108	52.78	43.09	62.79
Seq6846	Translationally controlled tumor protein	170585943	237	551	3	892	141	1.78e-12	AF136	Translationally controlled tumour protein	P13693	Homo sapiens	Eukaryota,Metazoa,Chordata,Craniata,Vertebrata,Euteleostomi,Mammalia,Eutheria,Euarchontoglires,Primates,Haplorrhini,Catarrhini,Hominidae,Homo	Hom s TCTP	A	NA	1	106	172	108	52.78	36.32	62.79
Seq19656	Translationally controlled tumor protein	170585943	425	736	2	1104	136	1.25e-11	AF136	Translationally controlled tumour protein	P13693	Homo sapiens	Eukaryota,Metazoa,Chordata,Craniata,Vertebrata,Euteleostomi,Mammalia,Eutheria,Euarchontoglires,Primates,Haplorrhini,Catarrhini,Hominidae,Homo	Hom s TCTP	A	NA	2	106	172	107	52.34	29.08	62.21
Seq40768	triacylglycerol lipase superfamily	339254270	260	1069	2	1138	280	3.81e-30	AF037	Lipase	Q06478	Dolichovespula maculata	Eukaryota,Metazoa,Ecdysozoa,Arthropoda,Hexapoda,Insecta,Pterygota,Neoptera,Endopterygota,Hymenoptera,Apocrita,Aculeata,Vespoidea,Vespidae,Vespinae,Dolichovespula	Dol m 1	A	Major	22	261	317	282	42.91	74.34	88.96
Seq1754	triacylglycerol lipase superfamily	339254270	47	856	2	1167	280	4.41e-30	AF037	Lipase	Q06478	Dolichovespula maculata	Eukaryota,Metazoa,Ecdysozoa,Arthropoda,Hexapoda,Insecta,Pterygota,Neoptera,Endopterygota,Hymenoptera,Apocrita,Aculeata,Vespoidea,Vespidae,Vespinae,Dolichovespula	Dol m 1	A	Major	22	261	317	282	42.91	72.49	88.96
Seq77346	triacylglycerol lipase superfamily	339254270	1087	1827	1	2087	271	1.02e-27	AF037	Lipase	Q6Q252	Polistes dominula	Eukaryota,Metazoa,Ecdysozoa,Arthropoda,Hexapoda,Insecta,Pterygota,Neoptera,Endopterygota,Hymenoptera,Apocrita,Aculeata,Vespoidea,Vespidae,Polistinae,Polistini,Polistes	Pol d 1	A	Major	10	258	337	270	45.93	38.81	80.12
Seq59684	triacylglycerol lipase superfamily, Ves G 1 allergen precurso	339254270, 241555375	67	573	1	1163	165	1.48e-14	AF037	Lipase	E5SU42	Trichinella spiralis	Eukaryota,Metazoa,Ecdysozoa,Arthropoda,Hexapoda,Insecta,Pterygota,Neoptera,Endopterygota,Hymenoptera,Apocrita,Aculeata,Vespoidea,Vespidae,Polistinae,Polistini,Polistes	Pol d 1	A	Major	10	192	337	188	45.74	48.5	55.79
Seq23021	trichohyalin	393908714	382	1266	1	1305	144	1.8e-11	AF100	Myosin heavy chain	Q8MUF6	Blomia tropicalis	Eukaryota,Metazoa,Ecdysozoa,Arthropoda,Chelicerata,Arachnida,Acari,Acariformes,Sarcoptiformes,Astigmata,Glycyphagoidea,Echimyopodidae,Blomia	Blo t 11	A	Major	276	550	875	307	45.28	70.57	35.09
Seq23952	trichohyalin	312082996	648	1532	3	1754	144	3.16e-11	AF100	Myosin heavy chain	Q8MUF6	Blomia tropicalis	Eukaryota,Metazoa,Ecdysozoa,Arthropoda,Chelicerata,Arachnida,Acari,Acariformes,Sarcoptiformes,Astigmata,Glycyphagoidea,Echimyopodidae,Blomia	Blo t 11	A	Major	276	550	875	307	45.28	52.51	35.09
Seq21590	trichohyalin	312082996	134	1018	2	1837	144	3.41e-11	AF100	Myosin heavy chain	Q8MUF6	Blomia tropicalis	Eukaryota,Metazoa,Ecdysozoa,Arthropoda,Chelicerata,Arachnida,Acari,Acariformes,Sarcoptiformes,Astigmata,Glycyphagoidea,Echimyopodidae,Blomia	Blo t 11	A	Major	276	550	875	307	45.28	50.14	35.09
Seq41832	trichohyalin	312082996	502	3072	1	6836	265	9.86e-25	AF100	Myosin heavy chain	Q6Y2F9	Dermatophagoides pteronyssinus	Eukaryota,Metazoa,Ecdysozoa,Arthropoda,Chelicerata,Arachnida,Acari,Acariformes,Sarcoptiformes,Astigmata,Psoroptidia,Analgoidea,Pyroglyphidae,Dermatophagoidinae,Dermatophagoides	Der p 11	A	Miinor	26	818	875	890	39.33	39.06	101.71
Seq44334	trichohyalin	312082996	12	2330	3	3426	244	1.17e-22	AF100	Myosin heavy chain	Q6Y2F9	Dermatophagoides pteronyssinus	Eukaryota,Metazoa,Ecdysozoa,Arthropoda,Chelicerata,Arachnida,Acari,Acariformes,Sarcoptiformes,Astigmata,Psoroptidia,Analgoidea,Pyroglyphidae,Dermatophagoidinae,Dermatophagoides	Der p 11	A	Miinor	49	840	875	855	40	74.87	97.71
Seq43459	triosephosphate isomerase	541044291	169	903	1	1961	647	7.68e-82	AF032	Triosephosphate isomerase	Q9FS79	Triticum aestivum	Eukaryota,Viridiplantae,Streptophyta,Embryophyta,Tracheophyta,Spermatophyta,Magnoliophyta,Liliopsida,Poales,Poaceae,BOP clade,Pooideae,Triticodae,Triticeae,Triticinae,Triticum	Tri a 31	P	Miinor	1	247	253	247	66.4	37.79	97.63
Seq4663	triosephosphate isomerase	541044291	169	705	1	1167	421	3.83e-51	AF032	Triosephosphate isomerase	Q9FS79	Triticum aestivum	Eukaryota,Viridiplantae,Streptophyta,Embryophyta,Tracheophyta,Spermatophyta,Magnoliophyta,Liliopsida,Poales,Poaceae,BOP clade,Pooideae,Triticodae,Triticeae,Triticinae,Triticum	Tri a 31	P	Miinor	1	181	253	181	60.22	46.53	71.54
Seq15620	tropomyosin, partial	154466686	2	571	2	572	604	5.06e-81	AF054	Tropomyosin	Q9NAS5	Anisakis simplex	Eukaryota,Metazoa,Ecdysozoa,Nematoda,Chromadorea,Ascaridida,Ascaridoidea,Anisakidae,Anisakis,Anisakis simplex complex	Ani s 3	A	Major	46	235	284	190	71.58	99.65	66.9
Seq45487	Troponin C, isoform 2	170590730	399	857	3	1196	455	2.1e-57	AF007	EF hand family	Q1A7B1	Blattella germanica	Eukaryota,Metazoa,Ecdysozoa,Arthropoda,Hexapoda,Insecta,Pterygota,Neoptera,Orthopteroidea,Dictyoptera,Blattodea,Blaberoidea,Ectobiidae,Blattellinae,Blattella	Bla g 6, Ani s troponin C	A	Miinor, NA	3	154	154	153	71.9	38.38	99.35
Seq27687	Troponin C, isoform 2	170590730	472	930	1	1252	455	3.41e-57	AF007	EF hand family	Q1A7B1	Blattella germanica	Eukaryota,Metazoa,Ecdysozoa,Arthropoda,Hexapoda,Insecta,Pterygota,Neoptera,Orthopteroidea,Dictyoptera,Blattodea,Blaberoidea,Ectobiidae,Blattellinae,Blattella	Bla g 6, Ani s troponin C	A	Miinor, NA	3	154	154	153	71.9	36.66	99.35
Seq17433	troponin I 4	402591787	298	705	1	961	221	3.1e-23	AF146	Troponin I and T	P05547	Astacus leptodactylus	Eukaryota,Metazoa,Ecdysozoa,Arthropoda,Crustacea,Malacostraca,Eumalacostraca,Eucarida,Decapoda,Pleocyemata,Astacidea,Astacoidea,Astacidae,Astacus	Pon l 7	A	Miinor	40	174	201	136	52.94	42.46	67.66
Seq24964	troponin I 4	402591787	307	714	1	1178	221	7.65e-23	AF146	Troponin I and T	P05547	Astacus leptodactylus	Eukaryota,Metazoa,Ecdysozoa,Arthropoda,Crustacea,Malacostraca,Eumalacostraca,Eucarida,Decapoda,Pleocyemata,Astacidea,Astacoidea,Astacidae,Astacus	Pon l 7	A	Miinor	40	174	201	136	52.94	34.63	67.66
Seq27054	troponin isoform 2	541043068	72	503	3	1109	362	6.19e-44	AF007	EF hand family	Q1M0Y3	Periplaneta americana	Eukaryota,Metazoa,Ecdysozoa,Arthropoda,Hexapoda,Insecta,Pterygota,Neoptera,Orthopteroidea,Dictyoptera,Blattodea,Blattoidea,Blattoidae,Blattidae,Blattinae,Periplaneta	Per a 6	A	Miinor	8	151	151	144	67.36	38.95	95.36
Seq42258	troponin isoform 2	541043068	204	638	3	1142	296	3.74e-34	AF007	EF hand family	Q1M0Y3	Periplaneta americana	Eukaryota,Metazoa,Ecdysozoa,Arthropoda,Hexapoda,Insecta,Pterygota,Neoptera,Orthopteroidea,Dictyoptera,Blattodea,Blattoidea,Blattoidae,Blattidae,Blattinae,Periplaneta	Per a 6	A	Miinor	8	151	151	145	62.07	38.09	96.03
Seq77813	trypsin family protein	541041717	450	944	3	2067	133	2.78e-10	AF024	Trypsin-like serine protease	B7U5T1	Dermatophagoides farinae	Eukaryota,Metazoa,Ecdysozoa,Arthropoda,Chelicerata,Arachnida,Acari,Acariformes,Sarcoptiformes,Astigmata,Psoroptidia,Analgoidea,Pyroglyphidae,Dermatophagoidinae,Dermatophagoides	Der f 6	A	Miinor	74	242	279	180	42.22	26.12	64.52
Seq56150	tubulin alpha chain	541047685	609	1931	3	2364	2123	0	AF025	Tubulin/FtsZ family	Q8WQ47	Lepidoglyphus destructor	Eukaryota,Metazoa,Ecdysozoa,Arthropoda,Chelicerata,Arachnida,Acari,Acariformes,Sarcoptiformes,Astigmata,Glycyphagoidea,Glycyphagidae,Lepidoglyphus	Lep d alpha Tubulin	A	Miinor	1	441	450	441	94.1	55.96	98
Seq75962	tubulin alpha chain - mouse	170588855	3	1211	3	1776	1686	0	AF025	Tubulin/FtsZ family	Q8WQ47	Lepidoglyphus destructor	Eukaryota,Metazoa,Ecdysozoa,Arthropoda,Chelicerata,Arachnida,Acari,Acariformes,Sarcoptiformes,Astigmata,Glycyphagoidea,Glycyphagidae,Lepidoglyphus	Lep d alpha Tubulin	A	Miinor	65	439	450	405	85.93	68.41	90
Seq78474	tubulin alpha chain - mouse	170588855	827	1768	2	2418	1489	0	AF025	Tubulin/FtsZ family	Q8WQ47	Lepidoglyphus destructor	Eukaryota,Metazoa,Ecdysozoa,Arthropoda,Chelicerata,Arachnida,Acari,Acariformes,Sarcoptiformes,Astigmata,Glycyphagoidea,Glycyphagidae,Lepidoglyphus	Lep d alpha Tubulin	A	Miinor	126	439	450	314	93.95	38.96	69.78
Seq50922	tubulin alpha chain - mouse	170588855	1	729	1	733	1157	1.16e-161	AF025	Tubulin/FtsZ family	Q8WQ47	Lepidoglyphus destructor	Eukaryota,Metazoa,Ecdysozoa,Arthropoda,Chelicerata,Arachnida,Acari,Acariformes,Sarcoptiformes,Astigmata,Glycyphagoidea,Glycyphagidae,Lepidoglyphus	Lep d alpha Tubulin	A	Miinor	198	441	450	244	94.67	99.86	54.22
Seq52796	tubulin alpha chain - mouse	170588855	105	497	3	497	674	6.76e-90	AF025	Tubulin/FtsZ family	Q8WQ47	Lepidoglyphus destructor	Eukaryota,Metazoa,Ecdysozoa,Arthropoda,Chelicerata,Arachnida,Acari,Acariformes,Sarcoptiformes,Astigmata,Glycyphagoidea,Glycyphagidae,Lepidoglyphus	Lep d alpha Tubulin	A	Miinor	305	435	450	131	98.47	79.07	29.11
Seq56963	tubulin alpha chain - mouse	170588855	1	315	1	612	500	3.52e-63	AF025	Tubulin/FtsZ family	Q8WQ47	Lepidoglyphus destructor	Eukaryota,Metazoa,Ecdysozoa,Arthropoda,Chelicerata,Arachnida,Acari,Acariformes,Sarcoptiformes,Astigmata,Glycyphagoidea,Glycyphagidae,Lepidoglyphus	Lep d alpha Tubulin	A	Miinor	198	302	450	105	96.19	51.47	23.33
Seq6077	tubulin alpha chain - mouse	170588855	409	1128	1	1241	1074	2.96e-146	AF025	Tubulin/FtsZ family	Q52PV9	Tyrophagus putrescentiae	Eukaryota,Metazoa,Ecdysozoa,Arthropoda,Chelicerata,Arachnida,Acari,Acariformes,Sarcoptiformes,Astigmata,Acaroidea,Acaridae,Tyrophaginae,Tyrophagus	Tyr p alpha Tubulin	A	Miinor	1	241	450	241	91.7	58.26	53.56
Seq60597	tubulin alpha-1A chain, partial	402593059	1	732	1	2218	1227	1.36e-164	AF025	Tubulin/FtsZ family	Q8WQ47	Lepidoglyphus destructor	Eukaryota,Metazoa,Ecdysozoa,Arthropoda,Chelicerata,Arachnida,Acari,Acariformes,Sarcoptiformes,Astigmata,Glycyphagoidea,Glycyphagidae,Lepidoglyphus	Lep d alpha Tubulin	A	Miinor	198	441	450	244	97.13	33	54.22
Seq26099	tubulin alpha-1A chain, partial	402593059	216	824	3	1255	1018	1.01e-137	AF025	Tubulin/FtsZ family	Q8WQ47	Lepidoglyphus destructor	Eukaryota,Metazoa,Ecdysozoa,Arthropoda,Chelicerata,Arachnida,Acari,Acariformes,Sarcoptiformes,Astigmata,Glycyphagoidea,Glycyphagidae,Lepidoglyphus	Lep d alpha Tubulin	A	Miinor	239	441	450	203	96.55	48.53	45.11
Seq25737	tubulin alpha-1A chain, partial	402593059	491	1048	2	1049	940	5.35e-127	AF025	Tubulin/FtsZ family	Q8WQ47	Lepidoglyphus destructor	Eukaryota,Metazoa,Ecdysozoa,Arthropoda,Chelicerata,Arachnida,Acari,Acariformes,Sarcoptiformes,Astigmata,Glycyphagoidea,Glycyphagidae,Lepidoglyphus	Lep d alpha Tubulin	A	Miinor	239	424	450	186	96.77	53.19	41.33
Seq78100	tubulin alpha-3 chain	541046992	634	1686	1	1688	1583	0	AF025	Tubulin/FtsZ family	Q8WQ47	Lepidoglyphus destructor	Eukaryota,Metazoa,Ecdysozoa,Arthropoda,Chelicerata,Arachnida,Acari,Acariformes,Sarcoptiformes,Astigmata,Glycyphagoidea,Glycyphagidae,Lepidoglyphus	Lep d alpha Tubulin	A	Miinor	1	353	450	353	91.78	62.74	78.44
Seq22549	tubulin alpha-3 chain	541046992	106	804	1	852	1036	1.33e-142	AF025	Tubulin/FtsZ family	Q8WQ47	Lepidoglyphus destructor	Eukaryota,Metazoa,Ecdysozoa,Arthropoda,Chelicerata,Arachnida,Acari,Acariformes,Sarcoptiformes,Astigmata,Glycyphagoidea,Glycyphagidae,Lepidoglyphus	Lep d alpha Tubulin	A	Miinor	1	234	450	234	91.03	82.39	52
Seq76987	tubulin alpha-3 chain	541046992	255	881	3	1112	994	7.88e-135	AF025	Tubulin/FtsZ family	Q8WQ47	Lepidoglyphus destructor	Eukaryota,Metazoa,Ecdysozoa,Arthropoda,Chelicerata,Arachnida,Acari,Acariformes,Sarcoptiformes,Astigmata,Glycyphagoidea,Glycyphagidae,Lepidoglyphus	Lep d alpha Tubulin	A	Miinor	231	439	450	209	93.78	56.38	46.44
Seq6044	tubulin alpha-3 chain	541046992	124	729	1	1151	976	6.68e-132	AF025	Tubulin/FtsZ family	Q8WQ47	Lepidoglyphus destructor	Eukaryota,Metazoa,Ecdysozoa,Arthropoda,Chelicerata,Arachnida,Acari,Acariformes,Sarcoptiformes,Astigmata,Glycyphagoidea,Glycyphagidae,Lepidoglyphus	Lep d alpha Tubulin	A	Miinor	231	432	450	202	94.55	52.65	44.89
Seq53479	tubulin alpha-3 chain	541046992	1	462	1	634	727	4.28e-97	AF025	Tubulin/FtsZ family	Q8WQ47	Lepidoglyphus destructor	Eukaryota,Metazoa,Ecdysozoa,Arthropoda,Chelicerata,Arachnida,Acari,Acariformes,Sarcoptiformes,Astigmata,Glycyphagoidea,Glycyphagidae,Lepidoglyphus	Lep d alpha Tubulin	A	Miinor	198	352	450	155	94.19	73.34	34.44
Seq6185	tubulin beta chain	312074511	14	445	2	848	290	1.34e-31	AF025	Tubulin/FtsZ family	Q52PV9	Tyrophagus putrescentiae	Eukaryota,Metazoa,Ecdysozoa,Arthropoda,Chelicerata,Arachnida,Acari,Acariformes,Sarcoptiformes,Astigmata,Acaroidea,Acaridae,Tyrophaginae,Tyrophagus	Tyr p alpha Tubulin	A	Miinor	283	434	450	152	57.24	53.77	33.78
Seq24676	tubulin beta-2C chain	170033530	173	505	2	607	190	8.59e-19	AF025	Tubulin/FtsZ family	Q52PV9	Tyrophagus putrescentiae	Eukaryota,Metazoa,Ecdysozoa,Arthropoda,Chelicerata,Arachnida,Acari,Acariformes,Sarcoptiformes,Astigmata,Acaroidea,Acaridae,Tyrophaginae,Tyrophagus	Tyr p alpha Tubulin	A	Miinor	326	444	450	119	55.46	58.81	26.44
Seq59325	tubulin beta-2C chain	170033530	1	330	1	899	189	8.03e-18	AF025	Tubulin/FtsZ family	Q52PV9	Tyrophagus putrescentiae	Eukaryota,Metazoa,Ecdysozoa,Arthropoda,Chelicerata,Arachnida,Acari,Acariformes,Sarcoptiformes,Astigmata,Acaroidea,Acaridae,Tyrophaginae,Tyrophagus	Tyr p alpha Tubulin	A	Miinor	327	444	450	118	55.08	39.38	26.22
Seq78840	tubulin beta-2C chain	170033530	3	329	3	1484	185	1.4e-16	AF025	Tubulin/FtsZ family	Q52PV9	Tyrophagus putrescentiae	Eukaryota,Metazoa,Ecdysozoa,Arthropoda,Chelicerata,Arachnida,Acari,Acariformes,Sarcoptiformes,Astigmata,Acaroidea,Acaridae,Tyrophaginae,Tyrophagus	Tyr p alpha Tubulin	A	Miinor	327	444	450	118	55.08	23.85	26.22
Seq56314	tubulin beta-2C chain	170033530	231	506	3	520	176	2.94e-17	AF025	Tubulin/FtsZ family	Q52PV9	Tyrophagus putrescentiae	Eukaryota,Metazoa,Ecdysozoa,Arthropoda,Chelicerata,Arachnida,Acari,Acariformes,Sarcoptiformes,Astigmata,Acaroidea,Acaridae,Tyrophaginae,Tyrophagus	Tyr p alpha Tubulin	A	Miinor	326	425	450	100	57	57.69	22.22
Seq44819	tubulin gamma-2 chain	541040555	130	1362	1	2050	458	5.58e-52	AF025	Tubulin/FtsZ family	Q8WQ47	Lepidoglyphus destructor	Eukaryota,Metazoa,Ecdysozoa,Arthropoda,Chelicerata,Arachnida,Acari,Acariformes,Sarcoptiformes,Astigmata,Glycyphagoidea,Glycyphagidae,Lepidoglyphus	Lep d alpha Tubulin	A	Miinor	3	411	450	420	48.57	61.46	93.33
Seq54342	tyrosine-protein kinase abl-1	541043436	842	1441	2	2336	196	4.78e-18	AF017	Protein kinase	Q8L5K9	Kali turgidum	Eukaryota,Viridiplantae,Streptophyta,Embryophyta,Tracheophyta,Spermatophyta,Magnoliophyta,eudicotyledons,Gunneridae,Pentapetalae,Caryophyllales,Chenopodiaceae,Salsoloideae,Salsoleae,Kali	Sal k 2	P	Major	65	271	320	213	47.42	27.35	66.56
Seq5932	tyrosine-protein kinase csk	541043502	497	1240	2	2130	180	4.65e-16	AF017	Protein kinase	Q8L5K9	Kali turgidum	Eukaryota,Viridiplantae,Streptophyta,Embryophyta,Tracheophyta,Spermatophyta,Magnoliophyta,eudicotyledons,Gunneridae,Pentapetalae,Caryophyllales,Chenopodiaceae,Salsoloideae,Salsoleae,Kali	Sal k 2	P	Major	22	271	320	259	43.63	36.48	80.94
Seq42483	tyrosine-protein kinase src42a	541048395	1803	2357	3	2697	173	4.97e-15	AF017	Protein kinase	Q8L5K9	Kali turgidum	Eukaryota,Viridiplantae,Streptophyta,Embryophyta,Tracheophyta,Spermatophyta,Magnoliophyta,eudicotyledons,Gunneridae,Pentapetalae,Caryophyllales,Chenopodiaceae,Salsoloideae,Salsoleae,Kali	Sal k 2	P	Major	78	271	320	196	46.94	21.8	61.25
Seq77431	u5 small nuclear ribonucleoprotein 40 kda protein	541047812	384	1250	3	1673	197	2.27e-18	AF142	WD-40 repeat	B2ZPG7	Forcipomyia taiwana	Eukaryota,Metazoa,Ecdysozoa,Arthropoda,Hexapoda,Insecta,Pterygota,Neoptera,Endopterygota,Diptera,Nematocera,Chironomoidea,Ceratopogonidae,Forcipomyiinae,Forcipomyia,Lasiohelea	For t 2	P	Major	4	307	325	318	40.57	57.02	97.85
Seq43177	UA3-recognized allergen, partial	119524036	1	217	2	217	1018	3.44e-129	Unclassified	ARM-like	A9XBJ8	Anisakis simplex	Eukaryota,Metazoa,Ecdysozoa,Nematoda,Chromadorea,Ascaridida,Ascaridoidea,Anisakidae,Anisakis,Anisakis simplex complex	Ani s 14	A	NA	3053	3703	4331	217	39.8	77.44	102.01
Seq11718	UA3-recognized allergen, partial	119524036	285	464	3	522	146	2.99e-11	Unclassified	ARM-like	A9XBJ8	Anisakis simplex	Eukaryota,Metazoa,Ecdysozoa,Nematoda,Chromadorea,Ascaridida,Ascaridoidea,Anisakidae,Anisakis,Anisakis simplex complex	Ani s 7	A	Major	928	987	1096	60	61.67	34.48	5.47
Seq1214	UA3-recognized allergen, partial	119524036	171	662	3	675	204	2.31e-18	Unclassified	ARM-like	A9XBJ8	Anisakis simplex	Eukaryota,Metazoa,Ecdysozoa,Nematoda,Chromadorea,Ascaridida,Ascaridoidea,Anisakidae,Anisakis,Anisakis simplex complex	Ani s 7	A	Major	678	875	1096	201	42.29	89.33	18.34
Seq12295	UA3-recognized allergen, partial	119524036	6	305	3	324	155	2.39e-13	Unclassified	ARM-like	A9XBJ8	Anisakis simplex	Eukaryota,Metazoa,Ecdysozoa,Nematoda,Chromadorea,Ascaridida,Ascaridoidea,Anisakidae,Anisakis,Anisakis simplex complex	Ani s 7	A	Major	55	156	1096	104	53.85	96.3	9.49
Seq19079	UA3-recognized allergen, partial	119524036	16	216	1	362	108	4.81e-07	Unclassified	ARM-like	A9XBJ8	Anisakis simplex	Eukaryota,Metazoa,Ecdysozoa,Nematoda,Chromadorea,Ascaridida,Ascaridoidea,Anisakidae,Anisakis,Anisakis simplex complex	Ani s 7	A	Major	656	722	1096	67	53.73	55.52	6.11
Seq2019	UA3-recognized allergen, partial	119524036	1140	2798	3	4648	2963	0	Unclassified	ARM-like	A9XBJ8	Anisakis simplex	Eukaryota,Metazoa,Ecdysozoa,Nematoda,Chromadorea,Ascaridida,Ascaridoidea,Anisakidae,Anisakis,Anisakis simplex complex	Ani s 7	A	Major	1	553	1096	553	99.28	35.69	50.46
Seq20223	UA3-recognized allergen, partial	119524036	84	593	3	598	207	4.58e-19	Unclassified	ARM-like	A9XBJ8	Anisakis simplex	Eukaryota,Metazoa,Ecdysozoa,Nematoda,Chromadorea,Ascaridida,Ascaridoidea,Anisakidae,Anisakis,Anisakis simplex complex	Ani s 7	A	Major	836	1002	1096	173	49.13	86.79	15.78
Seq20224	UA3-recognized allergen, partial	119524036	95	412	2	510	126	1.21e-08	Unclassified	ARM-like	A9XBJ8	Anisakis simplex	Eukaryota,Metazoa,Ecdysozoa,Nematoda,Chromadorea,Ascaridida,Ascaridoidea,Anisakidae,Anisakis,Anisakis simplex complex	Ani s 7	A	Major	796	900	1096	110	42.73	64.71	10.04
Seq20225	UA3-recognized allergen, partial	119524036	81	176	3	365	85	1.72e-08	Unclassified	ARM-like	A9XBJ8	Anisakis simplex	Eukaryota,Metazoa,Ecdysozoa,Nematoda,Chromadorea,Ascaridida,Ascaridoidea,Anisakidae,Anisakis,Anisakis simplex complex	Ani s 7	A	Major	782	813	1096	32	65.63	26.3	2.92
Seq20226	UA3-recognized allergen, partial	119524036	549	1106	3	1171	170	7.8e-13	Unclassified	ARM-like	A9XBJ8	Anisakis simplex	Eukaryota,Metazoa,Ecdysozoa,Nematoda,Chromadorea,Ascaridida,Ascaridoidea,Anisakidae,Anisakis,Anisakis simplex complex	Ani s 7	A	Major	739	936	1096	203	40.39	52.01	18.52
Seq22221	UA3-recognized allergen, partial	119524036	4	1404	1	1808	482	3.69e-51	Unclassified	ARM-like	A9XBJ8	Anisakis simplex	Eukaryota,Metazoa,Ecdysozoa,Nematoda,Chromadorea,Ascaridida,Ascaridoidea,Anisakidae,Anisakis,Anisakis simplex complex	Ani s 7	A	Major	545	1046	1096	521	43.38	86.45	47.54
Seq22378	UA3-recognized allergen, partial	119524036	145	777	1	785	228	3.91e-21	Unclassified	ARM-like	A9XBJ8	Anisakis simplex	Eukaryota,Metazoa,Ecdysozoa,Nematoda,Chromadorea,Ascaridida,Ascaridoidea,Anisakidae,Anisakis,Anisakis simplex complex	Ani s 7	A	Major	851	1061	1096	221	44.34	84.46	20.16
Seq22602	UA3-recognized allergen, partial	119524036	96	614	3	678	215	8.28e-20	Unclassified	ARM-like	A9XBJ8	Anisakis simplex	Eukaryota,Metazoa,Ecdysozoa,Nematoda,Chromadorea,Ascaridida,Ascaridoidea,Anisakidae,Anisakis,Anisakis simplex complex	Ani s 7	A	Major	736	914	1096	184	46.74	81.42	16.79
Seq22948	UA3-recognized allergen, partial	119524036	17	313	2	398	155	5.64e-13	Unclassified	ARM-like	A9XBJ8	Anisakis simplex	Eukaryota,Metazoa,Ecdysozoa,Nematoda,Chromadorea,Ascaridida,Ascaridoidea,Anisakidae,Anisakis,Anisakis simplex complex	Ani s 7	A	Major	796	894	1096	103	52.43	77.64	9.4
Seq24002	UA3-recognized allergen, partial	119524036	103	330	1	338	122	8.17e-09	Unclassified	ARM-like	A9XBJ8	Anisakis simplex	Eukaryota,Metazoa,Ecdysozoa,Nematoda,Chromadorea,Ascaridida,Ascaridoidea,Anisakidae,Anisakis,Anisakis simplex complex	Ani s 7	A	Major	883	957	1096	76	52.63	67.46	6.93
Seq24064	UA3-recognized allergen, partial	119524036	55	207	1	247	101	1.99e-06	Unclassified	ARM-like	A9XBJ8	Anisakis simplex	Eukaryota,Metazoa,Ecdysozoa,Nematoda,Chromadorea,Ascaridida,Ascaridoidea,Anisakidae,Anisakis,Anisakis simplex complex	Ani s 7	A	Major	668	722	1096	55	58.18	66.8	5.02
Seq24585	UA3-recognized allergen, partial	119524036	228	611	3	619	206	7.57e-19	Unclassified	ARM-like	A9XBJ8	Anisakis simplex	Eukaryota,Metazoa,Ecdysozoa,Nematoda,Chromadorea,Ascaridida,Ascaridoidea,Anisakidae,Anisakis,Anisakis simplex complex	Ani s 7	A	Major	836	957	1096	128	53.13	62.04	11.68
Seq25750	UA3-recognized allergen, partial	119524036	183	395	3	403	115	1.36e-07	Unclassified	ARM-like	A9XBJ8	Anisakis simplex	Eukaryota,Metazoa,Ecdysozoa,Nematoda,Chromadorea,Ascaridida,Ascaridoidea,Anisakidae,Anisakis,Anisakis simplex complex	Ani s 7	A	Major	888	957	1096	71	50.7	52.85	6.48
Seq26280	UA3-recognized allergen, partial	119524036	309	590	3	596	152	8.93e-12	Unclassified	ARM-like	A9XBJ8	Anisakis simplex	Eukaryota,Metazoa,Ecdysozoa,Nematoda,Chromadorea,Ascaridida,Ascaridoidea,Anisakidae,Anisakis,Anisakis simplex complex	Ani s 7	A	Major	796	889	1096	98	54.08	49.33	8.94
Seq26299	UA3-recognized allergen, partial	119524036	55	342	1	695	177	9.83e-15	Unclassified	ARM-like	A9XBJ8	Anisakis simplex	Eukaryota,Metazoa,Ecdysozoa,Nematoda,Chromadorea,Ascaridida,Ascaridoidea,Anisakidae,Anisakis,Anisakis simplex complex	Ani s 7	A	Major	974	1069	1096	96	55.21	41.44	8.76
Seq26357	UA3-recognized allergen, partial	119524036	17	298	2	603	152	9.36e-12	Unclassified	ARM-like	A9XBJ8	Anisakis simplex	Eukaryota,Metazoa,Ecdysozoa,Nematoda,Chromadorea,Ascaridida,Ascaridoidea,Anisakidae,Anisakis,Anisakis simplex complex	Ani s 7	A	Major	796	889	1096	98	54.08	48.76	8.94
Seq2969	UA3-recognized allergen, partial	119524036	117	3275	3	4985	775	7.39e-85	Unclassified	ARM-like	A9XBJ8	Anisakis simplex	Eukaryota,Metazoa,Ecdysozoa,Nematoda,Chromadorea,Ascaridida,Ascaridoidea,Anisakidae,Anisakis,Anisakis simplex complex	Ani s 7	A	Major	2	1087	1096	1202	37.94	72.34	109.67
Seq3085	UA3-recognized allergen, partial	119524036	11	2071	2	2537	542	2.52e-57	Unclassified	ARM-like	A9XBJ8	Anisakis simplex	Eukaryota,Metazoa,Ecdysozoa,Nematoda,Chromadorea,Ascaridida,Ascaridoidea,Anisakidae,Anisakis,Anisakis simplex complex	Ani s 7	A	Major	167	959	1096	837	39.78	98.98	76.37
Seq37742	UA3-recognized allergen, partial	119524036	9	461	3	466	137	2.83e-10	Unclassified	ARM-like	A9XBJ8	Anisakis simplex	Eukaryota,Metazoa,Ecdysozoa,Nematoda,Chromadorea,Ascaridida,Ascaridoidea,Anisakidae,Anisakis,Anisakis simplex complex	Ani s 7	A	Major	507	691	1096	189	43.92	121.67	17.24
Seq37950	UA3-recognized allergen, partial	119524036	58	1185	1	1227	357	1.41e-36	Unclassified	ARM-like	A9XBJ8	Anisakis simplex	Eukaryota,Metazoa,Ecdysozoa,Nematoda,Chromadorea,Ascaridida,Ascaridoidea,Anisakidae,Anisakis,Anisakis simplex complex	Ani s 7	A	Major	438	870	1096	439	41.91	107.33	40.05
Seq38836	UA3-recognized allergen, partial	119524036	12	395	3	403	114	1.86e-07	Unclassified	ARM-like	A9XBJ8	Anisakis simplex	Eukaryota,Metazoa,Ecdysozoa,Nematoda,Chromadorea,Ascaridida,Ascaridoidea,Anisakidae,Anisakis,Anisakis simplex complex	Ani s 7	A	Major	783	936	1096	154	38.96	114.64	14.05
Seq40673	UA3-recognized allergen, partial	119524036	285	782	3	960	315	5.63e-32	Unclassified	ARM-like	A9XBJ8	Anisakis simplex	Eukaryota,Metazoa,Ecdysozoa,Nematoda,Chromadorea,Ascaridida,Ascaridoidea,Anisakidae,Anisakis,Anisakis simplex complex	Ani s 7	A	Major	928	1091	1096	166	56.63	51.88	15.15
Seq42988	UA3-recognized allergen, partial	119524036	2	2275	2	2523	4130	0	Unclassified	ARM-like	A9XBJ8	Anisakis simplex	Eukaryota,Metazoa,Ecdysozoa,Nematoda,Chromadorea,Ascaridida,Ascaridoidea,Anisakidae,Anisakis,Anisakis simplex complex	Ani s 7	A	Major	337	1094	1096	758	99.6	90.13	69.16
Seq4337	UA3-recognized allergen, partial	119524036	1235	3811	2	4049	693	7.2e-75	Unclassified	ARM-like	A9XBJ8	Anisakis simplex	Eukaryota,Metazoa,Ecdysozoa,Nematoda,Chromadorea,Ascaridida,Ascaridoidea,Anisakidae,Anisakis,Anisakis simplex complex	Ani s 7	A	Major	103	1062	1096	977	39.71	72.39	89.14
Seq44707	UA3-recognized allergen, partial	119524036	159	884	3	1092	407	1.25e-43	Unclassified	ARM-like	A9XBJ8	Anisakis simplex	Eukaryota,Metazoa,Ecdysozoa,Nematoda,Chromadorea,Ascaridida,Ascaridoidea,Anisakidae,Anisakis,Anisakis simplex complex	Ani s 7	A	Major	850	1078	1096	242	52.07	66.48	22.08
Seq45068	UA3-recognized allergen, partial	119524036	388	774	1	971	195	2.56e-16	Unclassified	ARM-like	A9XBJ8	Anisakis simplex	Eukaryota,Metazoa,Ecdysozoa,Nematoda,Chromadorea,Ascaridida,Ascaridoidea,Anisakidae,Anisakis,Anisakis simplex complex	Ani s 7	A	Major	932	1062	1096	131	49.62	40.47	11.95
Seq4802	UA3-recognized allergen, partial	119524036	264	533	3	1040	125	1.92e-07	Unclassified	ARM-like	A9XBJ8	Anisakis simplex	Eukaryota,Metazoa,Ecdysozoa,Nematoda,Chromadorea,Ascaridida,Ascaridoidea,Anisakidae,Anisakis,Anisakis simplex complex	Ani s 7	A	Major	850	936	1096	92	45.65	26.54	8.39
Seq5313	UA3-recognized allergen, partial	119524036	314	670	2	830	201	1.87e-17	Unclassified	ARM-like	A9XBJ8	Anisakis simplex	Eukaryota,Metazoa,Ecdysozoa,Nematoda,Chromadorea,Ascaridida,Ascaridoidea,Anisakidae,Anisakis,Anisakis simplex complex	Ani s 7	A	Major	836	949	1096	119	52.94	43.01	10.86
Seq5477	UA3-recognized allergen, partial	119524036	175	1347	1	1747	331	8.65e-33	Unclassified	ARM-like	A9XBJ8	Anisakis simplex	Eukaryota,Metazoa,Ecdysozoa,Nematoda,Chromadorea,Ascaridida,Ascaridoidea,Anisakidae,Anisakis,Anisakis simplex complex	Ani s 7	A	Major	370	816	1096	456	40.57	78.31	41.61
Seq5596	UA3-recognized allergen, partial	119524036	1030	4014	1	4147	787	6.74e-87	Unclassified	ARM-like	A9XBJ8	Anisakis simplex	Eukaryota,Metazoa,Ecdysozoa,Nematoda,Chromadorea,Ascaridida,Ascaridoidea,Anisakidae,Anisakis,Anisakis simplex complex	Ani s 7	A	Major	53	1061	1096	1094	40.04	79.14	99.82
Seq58160	UA3-recognized allergen, partial	119524036	559	1065	1	1132	212	3.82e-18	Unclassified	ARM-like	A9XBJ8	Anisakis simplex	Eukaryota,Metazoa,Ecdysozoa,Nematoda,Chromadorea,Ascaridida,Ascaridoidea,Anisakidae,Anisakis,Anisakis simplex complex	Ani s 7	A	Major	893	1062	1096	175	48	46.38	15.97
Seq5874	UA3-recognized allergen, partial	119524036	2082	4676	3	4678	722	3.03e-78	Unclassified	ARM-like	A9XBJ8	Anisakis simplex	Eukaryota,Metazoa,Ecdysozoa,Nematoda,Chromadorea,Ascaridida,Ascaridoidea,Anisakidae,Anisakis,Anisakis simplex complex	Ani s 7	A	Major	53	929	1096	961	40.06	61.63	87.68
Seq5913	UA3-recognized allergen, partial	119524036	1679	4954	2	5418	770	4.05e-84	Unclassified	ARM-like	A9XBJ8	Anisakis simplex	Eukaryota,Metazoa,Ecdysozoa,Nematoda,Chromadorea,Ascaridida,Ascaridoidea,Anisakidae,Anisakis,Anisakis simplex complex	Ani s 7	A	Major	1	1062	1096	1187	38.67	65.73	108.3
Seq6032	UA3-recognized allergen, partial	119524036	145	600	1	789	128	3.66e-08	Unclassified	ARM-like	A9XBJ8	Anisakis simplex	Eukaryota,Metazoa,Ecdysozoa,Nematoda,Chromadorea,Ascaridida,Ascaridoidea,Anisakidae,Anisakis,Anisakis simplex complex	Ani s 7	A	Major	621	784	1096	169	42.01	64.26	15.42
Seq615	UA3-recognized allergen, partial	119524036	372	914	3	1020	178	4.64e-14	Unclassified	ARM-like	A9XBJ8	Anisakis simplex	Eukaryota,Metazoa,Ecdysozoa,Nematoda,Chromadorea,Ascaridida,Ascaridoidea,Anisakidae,Anisakis,Anisakis simplex complex	Ani s 7	A	Major	893	1089	1096	199	43.22	58.53	18.16
Seq6451	UA3-recognized allergen, partial	119524036	1680	4667	3	7791	1148	1.65e-132	Unclassified	ARM-like	A9XBJ8	Anisakis simplex	Eukaryota,Metazoa,Ecdysozoa,Nematoda,Chromadorea,Ascaridida,Ascaridoidea,Anisakidae,Anisakis,Anisakis simplex complex	Ani s 7	A	Major	1	1087	1096	1109	43.46	42.7	101.19
Seq6587	UA3-recognized allergen, partial	119524036	689	2347	2	4483	2970	0	Unclassified	ARM-like	A9XBJ8	Anisakis simplex	Eukaryota,Metazoa,Ecdysozoa,Nematoda,Chromadorea,Ascaridida,Ascaridoidea,Anisakidae,Anisakis,Anisakis simplex complex	Ani s 7	A	Major	1	553	1096	553	99.64	37.01	50.46
Seq76373	UA3-recognized allergen, partial	119524036	559	3720	1	5106	775	8.02e-85	Unclassified	ARM-like	A9XBJ8	Anisakis simplex	Eukaryota,Metazoa,Ecdysozoa,Nematoda,Chromadorea,Ascaridida,Ascaridoidea,Anisakidae,Anisakis,Anisakis simplex complex	Ani s 7	A	Major	2	1061	1096	1182	38.92	69.45	107.85
Seq81599	UA3-recognized allergen, partial	119524036	9	2426	3	3026	669	6.44e-73	Unclassified	ARM-like	A9XBJ8	Anisakis simplex	Eukaryota,Metazoa,Ecdysozoa,Nematoda,Chromadorea,Ascaridida,Ascaridoidea,Anisakidae,Anisakis,Anisakis simplex complex	Ani s 7	A	Major	204	1062	1096	903	41.2	89.52	82.39
Seq5186	Uncharacterized protein ZC84.1	541049091	76	468	1	931	153	6.79e-14	AF003	Animal Kunitz serine protease inhihibitor	Q7Z1K3	Anisakis simplex	Eukaryota,Metazoa,Ecdysozoa,Nematoda,Chromadorea,Ascaridida,Ascaridoidea,Anisakidae,Anisakis,Anisakis simplex complex	Ani s 1	A	Major	11	137	194	143	44.76	46.08	73.71
Seq3447	venom allergen 3	541041236	1361	1657	2	1778	228	3.58e-21	AF044	CAP family	U1M7K9	Ascaris suum	Eukaryota,Metazoa,Ecdysozoa,Nematoda,Chromadorea,Ascaridida,Ascaridoidea,Anisakidae,Ascaris	Allrgn_V5/Tpx1	A	NA	123	226	226	105	60	17.72	46.46
Seq42392	venom allergen 3	541041236	256	702	1	885	127	2.06e-10	AF044	CAP family	P35781	Vespa crabro	Eukaryota,Metazoa,Ecdysozoa,Arthropoda,Hexapoda,Insecta,Pterygota,Neoptera,Endopterygota,Hymenoptera,Apocrita,Aculeata,Vespoidea,Vespidae,Vespinae,Vespa	Dol m 5	A	Major	44	200	202	160	39.38	54.24	79.21
Seq39528	venom allergen 3	541041236	334	864	1	1073	258	6.39e-28	AF044	CAP family	P35778	Solenopsis invicta	Eukaryota,Metazoa,Ecdysozoa,Arthropoda,Hexapoda,Insecta,Pterygota,Neoptera,Endopterygota,Hymenoptera,Apocrita,Aculeata,Vespoidea,Formicidae,Myrmicinae,Solenopsis	sol i 3	A	Major	61	232	234	184	51.09	51.44	78.63
Seq18478	venom allergen 3	541041236	13	366	1	367	124	3.43e-11	AF044	CAP family	P35782	Vespa crabro	Eukaryota,Metazoa,Ecdysozoa,Arthropoda,Hexapoda,Insecta,Pterygota,Neoptera,Endopterygota,Hymenoptera,Apocrita,Aculeata,Vespoidea,Vespidae,Vespinae,Vespa	Vesp c 5	A	NA	45	163	202	128	46.88	104.63	63.37
Seq40232	vespid allergen antigen homolog	4324680	100	600	1	869	224	7.12e-24	AF044	CAP family	Q05108	Dolichovespula arenaria	Eukaryota,Metazoa,Ecdysozoa,Arthropoda,Hexapoda,Insecta,Pterygota,Neoptera,Endopterygota,Hymenoptera,Apocrita,Aculeata,Vespoidea,Vespidae,Vespinae,Dolichovespula	Dol a 5	A	Major	40	201	203	174	51.72	60.07	85.71
Seq23338	vespid allergen antigen homolog, venom allergen antigen-like protein 1	4324680, 170578114	189	809	3	957	386	3.02e-45	AF044	CAP family	O97149	Wuchereria bancrofti	Eukaryota,Metazoa,Ecdysozoa,Nematoda,Chromadorea,Spirurida,Filarioidea,Onchocercidae,Wuchereria	Allrgn_V5/Tpx1	A	NA	16	218	220	213	53.99	66.77	96.82
Seq45716	viral A-type inclusion protein	154418773	1806	3113	3	4291	161	1.07e-12	AF100	Myosin heavy chain	Q9NJA9	Anisakis simplex	Eukaryota,Metazoa,Ecdysozoa,Nematoda,Chromadorea,Ascaridida,Ascaridoidea,Anisakidae,Anisakis,Anisakis simplex complex	Ani s 2	A	Major	31	410	869	444	40.99	31.04	51.09
Seq4409	viral A-type inclusion protein	154418773	1451	2764	2	3697	151	1.35e-11	AF100	Myosin heavy chain	Q9NJA9	Anisakis simplex	Eukaryota,Metazoa,Ecdysozoa,Nematoda,Chromadorea,Ascaridida,Ascaridoidea,Anisakidae,Anisakis,Anisakis simplex complex	Ani s 2	A	Major	31	410	869	446	41.26	36.19	51.32
Seq77314	viral A-type inclusion protein	154418773	3541	4848	1	6026	149	4.16e-11	AF100	Myosin heavy chain	Q9NJA9	Anisakis simplex	Eukaryota,Metazoa,Ecdysozoa,Nematoda,Chromadorea,Ascaridida,Ascaridoidea,Anisakidae,Anisakis,Anisakis simplex complex	Ani s 2	A	Major	31	410	869	444	40.32	22.1	51.09
Seq51313	viral Atype inclusion protein repeat-containing protein, partial	449709081	66	1562	3	1664	172	1.26e-14	AF100	Myosin heavy chain	Q6Y2F9	Dermatophagoides pteronyssinus	Eukaryota,Metazoa,Ecdysozoa,Arthropoda,Chelicerata,Arachnida,Acari,Acariformes,Sarcoptiformes,Astigmata,Psoroptidia,Analgoidea,Pyroglyphidae,Dermatophagoidinae,Dermatophagoides	Der p 11	A	Miinor	336	809	875	516	40.5	93.03	58.97
Seq77437	WD40 repeat protein	393906281	480	1115	3	1808	180	3.83e-16	AF142	WD-40 repeat	B2ZPG7	Forcipomyia taiwana	Eukaryota,Metazoa,Ecdysozoa,Arthropoda,Hexapoda,Insecta,Pterygota,Neoptera,Endopterygota,Diptera,Nematocera,Chironomoidea,Ceratopogonidae,Forcipomyiinae,Forcipomyia,Lasiohelea	For t 2	P	Major	6	227	325	225	48.44	37.33	69.23
Seq60636	XP_001895032.1 larval allergen	170579902	141	359	3	645	249	2.36857e-26	Unclassified	Larval allergen	XP_001895032.1	Brugia malayi	Eukaryota,Metazoa,Ecdysozoa,Nematoda,Chromadorea,Spirurida,Filarioidea,Onchocercidae,Brugia	NA	A	NA	54	126	128	73	67.12	33.95	57.03
